# Supplementary material for: Crystal structure of {N 1,N 3-bis­[(1-tert-butyl-1H-1,2,3-triazol-4-yl)methyl­idene]-2,2-di­methyl­propane-1,3-di­amine}­bis­(thio­cyanato)­iron(II)
Source: Acta Crystallogr E Crystallogr Commun. 2021 Apr 30;77(Pt 5):573–8. doi: 10.1107/S2056989021004412 (PMC8100266; doi:10.1107/S2056989021004412)
Supplement: Supplementary file 1 [file e-77-00573-sup1.cif]

##############################################################################
#                                                                            #
# This CIF contains the data in a paper accepted for publication in          #
# Acta Crystallographica Section E. It conforms to the requirements of       #
# Notes for Authors for Acta Crystallographica Section E, and has been       #
# peer reviewed under the auspices of the IUCr Commission on Journals.       #
#                                                                            #
# Full details of the Crystallographic Information File format               #
# are given in the paper "The Crystallographic Information File (CIF):       #
# a New Standard Archive File for Crystallography" by S. R. Hall, F. H.      #
# Allen and I. D. Brown [Acta Cryst. (1991), A47, 655-685].                  #
#                                                                            #
# The current version of the core CIF dictionary is obtainable from          #
# ftp://ftp.iucr.org/pub/cif_core.dic.                                       #
#                                                                            #
# Software is freely available for graphical display of the structure(s)     #
# in this CIF. For information consult the CIF software page                 #
# http://www.iucr.org/resources/cif/software.                                #
#                                                                            #
# This file may be used for bona fide research purposes within the           #
# scientific community so long as proper attribution is given to the journal # 
# article from which it was obtained.                                        #
#                                                                            #
##############################################################################
data_I
_audit_creation_method
;
Olex2 1.3
(compiled 2020.02.04 svn.rd84adfe8 for OlexSys, GUI svn.r6032)
;
_journal_date_recd_electronic     2021-04-19
_journal_date_accepted     2021-04-24
_journal_name_full     'Acta Crystallographica, Section E'
_journal_year     2021
_journal_volume     77
_journal_issue      5
_journal_page_first     573
_journal_page_last     578
_journal_paper_category     GM
_journal_paper_doi     10.1107/S2056989021004412
_journal_coeditor_code     DJ2026
_publ_contact_author_name     'Maksym Seredyuk'
_publ_contact_author_address
;
Department of Chemistry, Taras Shevchenko National University of Kyiv,
Volodymyrska Street 64, Kyiv, 01601,
Ukraine
;
_publ_contact_author_email     'mlseredyuk@gmail.com, voruch@eml.ru'
_publ_contact_author_fax     ?
_publ_contact_author_phone     ?
_publ_section_title
;\
Crystal structure of
{<i>N</i>^1^,<i>N</i>^3^-bis[(1-<i>tert</i>-butyl-1<i>H</i>-1,2,3-triazol-4-\
yl)methylidene]-2,2-dimethylpropane-1,3-diamine}bis(thiocyanato)iron(II)
;
loop_
    _publ_author_name
    _publ_author_footnote
    _publ_author_address
    'Znovjyak, Kateryna' .
;
Department of Chemistry, Taras Shevchenko National University of Kyiv,
Volodymyrska Street 64, Kyiv, 01601,
Ukraine
;
    'Seredyuk, Maksym' .
;
Department of Chemistry, Taras Shevchenko National University of Kyiv,
Volodymyrska Street 64, Kyiv, 01601,
Ukraine
;
    'Malinkin, Sergey O.' .
;
Department of Chemistry, Taras Shevchenko National University of Kyiv,
Volodymyrska Street 64, Kyiv, 01601,
Ukraine
;
    'Golenya, Iryna O.' .
;
Department of Chemistry, Taras Shevchenko National University of Kyiv,
Volodymyrska Street 64, Kyiv, 01601,
Ukraine
;
    'Amirkhanov, Vladimir M.' .
;
Department of Chemistry, Taras Shevchenko National University of Kyiv,
Volodymyrska Street 64, Kyiv, 01601,
Ukraine
;
    'Shova, Sergiu' .
;
Department of Inorganic Polymers, "Petru Poni" Institute of Macromolecular
Chemistry, Romanian Academy of Science, Aleea Grigore Ghica Voda 41-A, Iasi
700487,
Romania
;
    'Mulloev, Nurullo U.' .
;
The Faculty of Physics, Tajik National University, Rudaki Avenue 17, Dushanbe,
734025, Tajikistan
;
_publ_section_synopsis
;
The title charge-neutral complex shows a <i>cis</i>-arrangement of the
thiocyanate anions, with a severely distorted coordination octahedron. The
three-dimensional supramolecular architecture of the lattice is formed by weak
C---H...C/S/N hydrogen bonds.
;
_chemical_name_systematic
;\
{<i>N</i>^1^,<i>N</i>^3^-Bis[(1-<i>tert</i>-butyl-1<i>H</i>-1,2,3-triazol-\
4-yl)methylidene]-2,2-dimethylpropane-1,3-diamine}bis(thiocyanato)iron(II)
;
_chemical_name_common     ?
_chemical_formula_moiety     'C21 H32 Fe N10 S2'
_chemical_formula_sum     'C21 H32 Fe N10 S2'
_chemical_formula_iupac     '[Fe (N C S)2 (C19 H32 N8)]'
_chemical_formula_weight     544.53
_chemical_melting_point     ?
_space_group_crystal_system     triclinic
_space_group_name_H-M_alt     'P -1'
_space_group_name_Hall     '-P 1'
loop_
    _space_group_symop_operation_xyz
    'x, y, z'
    '-x, -y, -z'
_cell_length_a     9.4768(5)
_cell_length_b     10.8151(5)
_cell_length_c     15.2493(7)
_cell_angle_alpha     102.267(4)
_cell_angle_beta     102.813(4)
_cell_angle_gamma     103.291(4)
_cell_volume     1424.90(13)
_cell_formula_units_Z     2
_cell_measurement_reflns_used     3729
_cell_measurement_theta_min     2.0290
_cell_measurement_theta_max     26.7550
_cell_measurement_temperature     249.95(10)
_exptl_crystal_description     prism
_exptl_crystal_colour     'orange'
_exptl_crystal_size_max     0.4
_exptl_crystal_size_mid     0.2
_exptl_crystal_size_min     0.2
_exptl_crystal_density_diffrn     1.269
_exptl_crystal_density_meas     ?
_exptl_crystal_density_method     ?
_exptl_crystal_F_000     572
_exptl_absorpt_coefficient_mu     0.703
_exptl_absorpt_correction_type     multi-scan
_exptl_absorpt_process_details
;
(CrysAlisPro; Rigaku OD, 2015)
;
_exptl_absorpt_correction_T_min     0.86471
_exptl_absorpt_correction_T_max     1.00000
_diffrn_ambient_temperature     249.95(10)
_diffrn_source     ?
_diffrn_radiation_type     MoK\a
_diffrn_radiation_wavelength     0.71073
_diffrn_measurement_device_type     'Rigaku Oxford Diffraction Xcalibur, Eos'
_diffrn_measurement_device     'four-circle diffractometer'
_diffrn_measurement_method     '\w scans'
_diffrn_detector_area_resol_mean     16.1593
_diffrn_reflns_number     10732
_diffrn_reflns_av_R_equivalents     0.0245
_diffrn_reflns_av_unetI/netI     0.0396
_diffrn_reflns_theta_min     2.014
_diffrn_reflns_theta_max     25.027
_diffrn_reflns_theta_full     25.027
_diffrn_measured_fraction_theta_max     0.999
_diffrn_measured_fraction_theta_full     0.999
_diffrn_reflns_limit_h_min     -10
_diffrn_reflns_limit_h_max     11
_diffrn_reflns_limit_k_min     -12
_diffrn_reflns_limit_k_max     12
_diffrn_reflns_limit_l_min     -18
_diffrn_reflns_limit_l_max     18
_refine_special_details     ?
_reflns_number_total     5016
_reflns_number_gt     4188
_reflns_threshold_expression     'I > 2\s(I)'
_refine_ls_structure_factor_coef     Fsqd
_refine_ls_matrix_type     full
_refine_ls_R_factor_all     0.0487
_refine_ls_R_factor_gt     0.0384
_refine_ls_wR_factor_gt     0.0880
_refine_ls_wR_factor_ref     0.0945
_refine_ls_goodness_of_fit_ref     1.036
_refine_ls_restrained_S_all     1.036
_refine_ls_number_reflns     5016
_refine_ls_number_parameters     315
_refine_ls_number_restraints     0
_refine_ls_hydrogen_treatment     constr
_refine_ls_weighting_scheme     calc
_refine_ls_weighting_details
              'w=1/[\s^2^(Fo^2^)+(0.0371P)^2^+0.5450P] where P=(Fo^2^+2Fc^2^)/3'
_atom_sites_solution_hydrogens     geom
_atom_sites_solution_primary     dual
_atom_sites_solution_secondary     ?
_refine_ls_shift/su_max     0.001
_refine_ls_shift/su_mean     0.000
_refine_diff_density_max     0.459
_refine_diff_density_min     -0.403
_refine_ls_extinction_method     none
_refine_ls_extinction_coef     .
loop_
    _atom_type_symbol
    _atom_type_description
    _atom_type_scat_dispersion_real
    _atom_type_scat_dispersion_imag
    _atom_type_scat_source
    'C' 'C' 0.0033 0.0016
                         'International Tables Vol C Tables 4.2.6.8 and 6.1.1.4'
    'H' 'H' 0.0000 0.0000
                         'International Tables Vol C Tables 4.2.6.8 and 6.1.1.4'
    'Fe' 'Fe' 0.3463 0.8444
                         'International Tables Vol C Tables 4.2.6.8 and 6.1.1.4'
    'N' 'N' 0.0061 0.0033
                         'International Tables Vol C Tables 4.2.6.8 and 6.1.1.4'
    'S' 'S' 0.1246 0.1234
                         'International Tables Vol C Tables 4.2.6.8 and 6.1.1.4'
_computing_data_collection
;
CrysAlisPro (Rigaku OD, 2015)
;
_computing_cell_refinement
;
CrysAlisPro (Rigaku OD, 2015)
;
_computing_data_reduction
;
CrysAlisPro (Rigaku OD, 2015)
;
_computing_structure_solution
;
ShelXT (Sheldrick, 2015a)
;
_computing_structure_refinement
;
<i>SHELXL2018/3</i> (Sheldrick, 2015b)
;
_computing_molecular_graphics
;
<i>OLEX2</i> (Dolomanov <i>et al.</i>,  2009)
;
_computing_publication_material
;
<i>OLEX2</i> (Dolomanov <i>et al.</i>,  2009)
;
loop_
    _atom_site_type_symbol
    _atom_site_label
    _atom_site_fract_x
    _atom_site_fract_y
    _atom_site_fract_z
    _atom_site_U_iso_or_equiv
    _atom_site_adp_type
    _atom_site_calc_flag
    _atom_site_occupancy
    _atom_site_disorder_assembly
    _atom_site_disorder_group
    Fe Fe1 0.23066(4) 0.71954(3) 0.39637(2) 0.03412(12) Uani d 1 . .
    S S1 -0.02770(8) 0.91016(6) 0.59945(5) 0.04605(18) Uani d 1 . .
    S S2 0.18981(11) 0.99900(8) 0.18833(5) 0.0709(3) Uani d 1 . .
    N N1 0.4279(2) 0.81942(18) 0.51741(13) 0.0362(5) Uani d 1 . .
    N N2 0.4378(2) 0.70935(19) 0.34658(14) 0.0382(5) Uani d 1 . .
    N N3 0.4618(2) 0.6739(2) 0.26556(14) 0.0422(5) Uani d 1 . .
    N N4 0.6061(2) 0.73984(19) 0.27554(14) 0.0397(5) Uani d 1 . .
    N N5 0.2174(2) 0.57207(18) 0.47997(13) 0.0347(4) Uani d 1 . .
    N N6 0.1170(2) 0.52968(18) 0.29454(13) 0.0359(5) Uani d 1 . .
    N N7 0.0625(2) 0.48742(19) 0.20347(14) 0.0399(5) Uani d 1 . .
    N N8 0.0220(2) 0.35431(18) 0.18153(13) 0.0386(5) Uani d 1 . .
    N N9 0.0762(3) 0.7799(2) 0.46068(16) 0.0504(6) Uani d 1 . .
    N N10 0.2124(2) 0.8439(2) 0.31141(15) 0.0466(5) Uani d 1 . .
    C C1 0.3934(4) 0.7358(3) 0.74168(19) 0.0664(9) Uani d 1 . .
    H H1A 0.488965 0.795885 0.780643 0.100 Uiso calc 1 . .
    H H1B 0.375591 0.655489 0.760243 0.100 Uiso calc 1 . .
    H H1C 0.314239 0.775546 0.748319 0.100 Uiso calc 1 . .
    C C2 0.5250(3) 0.6455(3) 0.6288(2) 0.0570(7) Uani d 1 . .
    H H2A 0.522605 0.621296 0.564042 0.086 Uiso calc 1 . .
    H H2B 0.513695 0.568366 0.651321 0.086 Uiso calc 1 . .
    H H2C 0.619922 0.709544 0.664560 0.086 Uiso calc 1 . .
    C C3 0.3958(3) 0.7047(2) 0.63914(16) 0.0427(6) Uani d 1 . .
    C C4 0.4194(3) 0.8373(2) 0.61365(16) 0.0405(6) Uani d 1 . .
    H H4A 0.336116 0.872821 0.620707 0.049 Uiso calc 1 . .
    H H4B 0.512065 0.900330 0.656164 0.049 Uiso calc 1 . .
    C C5 0.5577(3) 0.8462(2) 0.50359(17) 0.0406(6) Uani d 1 . .
    H H5 0.644384 0.894529 0.552199 0.049 Uiso calc 1 . .
    C C6 0.5647(3) 0.7985(2) 0.40914(16) 0.0370(6) Uani d 1 . .
    C C7 0.6733(3) 0.8177(2) 0.36351(17) 0.0430(6) Uani d 1 . .
    H H7 0.772226 0.872582 0.387956 0.052 Uiso calc 1 . .
    C C8 0.6700(3) 0.7264(3) 0.19420(18) 0.0487(7) Uani d 1 . .
    C C9 0.5645(4) 0.6141(4) 0.1149(2) 0.1047(15) Uani d 1 . .
    H H9A 0.550373 0.534196 0.134109 0.157 Uiso calc 1 . .
    H H9B 0.606340 0.604349 0.062876 0.157 Uiso calc 1 . .
    H H9C 0.468901 0.631363 0.096737 0.157 Uiso calc 1 . .
    C C10 0.6890(6) 0.8558(4) 0.1695(3) 0.1240(18) Uani d 1 . .
    H H10A 0.592928 0.873393 0.155227 0.186 Uiso calc 1 . .
    H H10B 0.727368 0.850811 0.116084 0.186 Uiso calc 1 . .
    H H10C 0.758785 0.925718 0.221622 0.186 Uiso calc 1 . .
    C C11 0.8222(4) 0.7048(5) 0.2252(3) 0.1079(15) Uani d 1 . .
    H H11A 0.887477 0.779295 0.275755 0.162 Uiso calc 1 . .
    H H11B 0.865439 0.695136 0.173773 0.162 Uiso calc 1 . .
    H H11C 0.810879 0.626152 0.245908 0.162 Uiso calc 1 . .
    C C12 0.2433(3) 0.6048(2) 0.58150(16) 0.0436(6) Uani d 1 . .
    H H12A 0.235390 0.523925 0.600421 0.052 Uiso calc 1 . .
    H H12B 0.163402 0.639851 0.596548 0.052 Uiso calc 1 . .
    C C13 0.1634(3) 0.4524(2) 0.43216(17) 0.0388(6) Uani d 1 . .
    H H13 0.155551 0.384125 0.460660 0.047 Uiso calc 1 . .
    C C14 0.1140(3) 0.4256(2) 0.33115(16) 0.0343(5) Uani d 1 . .
    C C15 0.0539(3) 0.3127(2) 0.25822(17) 0.0416(6) Uani d 1 . .
    H H15 0.038598 0.225792 0.261304 0.050 Uiso calc 1 . .
    C C16 -0.0388(3) 0.2749(3) 0.08089(17) 0.0479(7) Uani d 1 . .
    C C17 -0.1268(4) 0.1368(3) 0.0764(2) 0.0696(9) Uani d 1 . .
    H H17A -0.060908 0.096972 0.110571 0.104 Uiso calc 1 . .
    H H17B -0.166885 0.084533 0.012288 0.104 Uiso calc 1 . .
    H H17C -0.208368 0.141301 0.103520 0.104 Uiso calc 1 . .
    C C18 0.0941(4) 0.2720(4) 0.0434(2) 0.0891(12) Uani d 1 . .
    H H18A 0.146877 0.360201 0.045494 0.134 Uiso calc 1 . .
    H H18B 0.059447 0.217558 -0.020213 0.134 Uiso calc 1 . .
    H H18C 0.161008 0.236346 0.080741 0.134 Uiso calc 1 . .
    C C19 -0.1432(5) 0.3412(3) 0.0304(2) 0.0919(13) Uani d 1 . .
    H H19A -0.226092 0.341066 0.056965 0.138 Uiso calc 1 . .
    H H19B -0.181430 0.293743 -0.034808 0.138 Uiso calc 1 . .
    H H19C -0.088105 0.430716 0.037174 0.138 Uiso calc 1 . .
    C C20 0.0333(3) 0.8349(2) 0.51828(18) 0.0367(6) Uani d 1 . .
    C C21 0.2028(3) 0.9064(2) 0.25931(17) 0.0390(6) Uani d 1 . .
loop_
    _atom_site_aniso_label
    _atom_site_aniso_U_11
    _atom_site_aniso_U_22
    _atom_site_aniso_U_33
    _atom_site_aniso_U_12
    _atom_site_aniso_U_13
    _atom_site_aniso_U_23
    Fe1 0.0342(2) 0.03043(19) 0.0383(2) 0.01036(15) 0.01232(16) 0.00759(15)
    S1 0.0547(4) 0.0404(4) 0.0486(4) 0.0136(3) 0.0264(3) 0.0117(3)
    S2 0.0981(7) 0.0621(5) 0.0433(4) 0.0113(5) 0.0066(4) 0.0230(4)
    N1 0.0387(12) 0.0299(10) 0.0377(11) 0.0076(9) 0.0129(9) 0.0052(9)
    N2 0.0317(11) 0.0383(11) 0.0399(12) 0.0052(9) 0.0124(9) 0.0040(9)
    N3 0.0318(11) 0.0451(12) 0.0424(12) 0.0044(9) 0.0111(10) 0.0040(10)
    N4 0.0324(11) 0.0432(12) 0.0388(12) 0.0054(9) 0.0116(9) 0.0059(10)
    N5 0.0328(11) 0.0337(11) 0.0369(11) 0.0075(9) 0.0115(9) 0.0087(9)
    N6 0.0359(11) 0.0324(10) 0.0390(12) 0.0085(9) 0.0124(9) 0.0090(9)
    N7 0.0447(12) 0.0340(11) 0.0402(12) 0.0093(9) 0.0125(10) 0.0104(9)
    N8 0.0447(12) 0.0324(11) 0.0361(11) 0.0068(9) 0.0119(9) 0.0082(9)
    N9 0.0538(14) 0.0530(14) 0.0625(15) 0.0297(12) 0.0297(12) 0.0242(12)
    N10 0.0500(14) 0.0437(12) 0.0516(14) 0.0159(11) 0.0188(11) 0.0181(11)
    C1 0.079(2) 0.072(2) 0.0385(16) 0.0090(17) 0.0176(15) 0.0089(15)
    C2 0.0541(18) 0.0564(18) 0.0582(18) 0.0216(14) 0.0080(15) 0.0133(15)
    C3 0.0466(15) 0.0469(15) 0.0328(13) 0.0131(12) 0.0118(12) 0.0075(11)
    C4 0.0392(14) 0.0411(14) 0.0360(13) 0.0102(11) 0.0125(11) -0.0006(11)
    C5 0.0345(14) 0.0369(13) 0.0413(14) 0.0027(11) 0.0086(11) 0.0031(11)
    C6 0.0312(13) 0.0359(13) 0.0377(13) 0.0042(10) 0.0091(11) 0.0046(11)
    C7 0.0322(14) 0.0458(15) 0.0391(14) -0.0006(11) 0.0081(11) 0.0022(12)
    C8 0.0420(15) 0.0608(17) 0.0390(14) 0.0065(13) 0.0173(12) 0.0078(13)
    C9 0.079(3) 0.138(4) 0.056(2) -0.011(2) 0.0318(19) -0.025(2)
    C10 0.209(6) 0.103(3) 0.096(3) 0.043(3) 0.095(4) 0.051(3)
    C11 0.063(2) 0.195(5) 0.072(2) 0.055(3) 0.034(2) 0.014(3)
    C12 0.0479(15) 0.0437(15) 0.0394(14) 0.0078(12) 0.0188(12) 0.0114(12)
    C13 0.0397(14) 0.0334(13) 0.0429(14) 0.0056(11) 0.0123(11) 0.0147(11)
    C14 0.0328(13) 0.0313(12) 0.0388(13) 0.0076(10) 0.0121(11) 0.0096(10)
    C15 0.0528(16) 0.0313(13) 0.0401(14) 0.0090(12) 0.0134(12) 0.0121(11)
    C16 0.0617(18) 0.0425(15) 0.0342(14) 0.0104(13) 0.0118(13) 0.0069(12)
    C17 0.094(3) 0.0498(17) 0.0418(16) -0.0047(17) 0.0119(16) 0.0000(14)
    C18 0.088(3) 0.103(3) 0.059(2) 0.004(2) 0.039(2) -0.006(2)
    C19 0.117(3) 0.079(2) 0.057(2) 0.032(2) -0.017(2) 0.0112(18)
    C20 0.0338(13) 0.0346(13) 0.0487(15) 0.0130(11) 0.0141(12) 0.0202(12)
    C21 0.0364(14) 0.0363(13) 0.0354(14) 0.0057(11) 0.0075(11) -0.0003(12)
_geom_special_details
;
 All esds (except the esd in the dihedral angle between two l.s. planes)
 are estimated using the full covariance matrix.  The cell esds are taken
 into account individually in the estimation of esds in distances, angles
 and torsion angles; correlations between esds in cell parameters are only
 used when they are defined by crystal symmetry.  An approximate (isotropic)
 treatment of cell esds is used for estimating esds involving l.s. planes.
;
loop_
    _geom_bond_atom_site_label_1
    _geom_bond_atom_site_label_2
    _geom_bond_site_symmetry_2
    _geom_bond_distance
    _geom_bond_publ_flag
    Fe1 N1 . 2.182(2) ?
    Fe1 N2 . 2.2733(19) ?
    Fe1 N5 . 2.2422(19) ?
    Fe1 N6 . 2.1619(19) ?
    Fe1 N9 . 2.082(2) ?
    Fe1 N10 . 2.066(2) ?
    S1 C20 . 1.623(3) ?
    S2 C21 . 1.628(3) ?
    N1 C4 . 1.462(3) ?
    N1 C5 . 1.273(3) ?
    N2 N3 . 1.300(3) ?
    N2 C6 . 1.361(3) ?
    N3 N4 . 1.347(3) ?
    N4 C7 . 1.345(3) ?
    N4 C8 . 1.491(3) ?
    N5 C12 . 1.463(3) ?
    N5 C13 . 1.264(3) ?
    N6 N7 . 1.307(3) ?
    N6 C14 . 1.356(3) ?
    N7 N8 . 1.348(3) ?
    N8 C15 . 1.338(3) ?
    N8 C16 . 1.498(3) ?
    N9 C20 . 1.156(3) ?
    N10 C21 . 1.149(3) ?
    C1 H1A . 0.9600 ?
    C1 H1B . 0.9600 ?
    C1 H1C . 0.9600 ?
    C1 C3 . 1.535(3) ?
    C2 H2A . 0.9600 ?
    C2 H2B . 0.9600 ?
    C2 H2C . 0.9600 ?
    C2 C3 . 1.529(4) ?
    C3 C4 . 1.545(3) ?
    C3 C12 . 1.531(3) ?
    C4 H4A . 0.9700 ?
    C4 H4B . 0.9700 ?
    C5 H5 . 0.9300 ?
    C5 C6 . 1.445(3) ?
    C6 C7 . 1.367(3) ?
    C7 H7 . 0.9300 ?
    C8 C9 . 1.489(4) ?
    C8 C10 . 1.507(4) ?
    C8 C11 . 1.502(4) ?
    C9 H9A . 0.9600 ?
    C9 H9B . 0.9600 ?
    C9 H9C . 0.9600 ?
    C10 H10A . 0.9600 ?
    C10 H10B . 0.9600 ?
    C10 H10C . 0.9600 ?
    C11 H11A . 0.9600 ?
    C11 H11B . 0.9600 ?
    C11 H11C . 0.9600 ?
    C12 H12A . 0.9700 ?
    C12 H12B . 0.9700 ?
    C13 H13 . 0.9300 ?
    C13 C14 . 1.451(3) ?
    C14 C15 . 1.370(3) ?
    C15 H15 . 0.9300 ?
    C16 C17 . 1.513(4) ?
    C16 C18 . 1.498(4) ?
    C16 C19 . 1.519(4) ?
    C17 H17A . 0.9600 ?
    C17 H17B . 0.9600 ?
    C17 H17C . 0.9600 ?
    C18 H18A . 0.9600 ?
    C18 H18B . 0.9600 ?
    C18 H18C . 0.9600 ?
    C19 H19A . 0.9600 ?
    C19 H19B . 0.9600 ?
    C19 H19C . 0.9600 ?
loop_
    _geom_angle_atom_site_label_1
    _geom_angle_atom_site_label_2
    _geom_angle_atom_site_label_3
    _geom_angle_site_symmetry_1
    _geom_angle_site_symmetry_3
    _geom_angle
    _geom_angle_publ_flag
    N1 Fe1 N2 . . 73.16(7) ?
    N1 Fe1 N5 . . 78.59(7) ?
    N5 Fe1 N2 . . 102.76(7) ?
    N6 Fe1 N1 . . 141.68(7) ?
    N6 Fe1 N2 . . 86.29(7) ?
    N6 Fe1 N5 . . 74.84(7) ?
    N9 Fe1 N1 . . 95.38(8) ?
    N9 Fe1 N2 . . 164.79(8) ?
    N9 Fe1 N5 . . 84.21(8) ?
    N9 Fe1 N6 . . 108.70(8) ?
    N10 Fe1 N1 . . 108.35(8) ?
    N10 Fe1 N2 . . 82.59(8) ?
    N10 Fe1 N5 . . 172.39(8) ?
    N10 Fe1 N6 . . 100.36(8) ?
    N10 Fe1 N9 . . 91.91(8) ?
    C4 N1 Fe1 . . 122.55(15) ?
    C5 N1 Fe1 . . 118.20(16) ?
    C5 N1 C4 . . 118.5(2) ?
    N3 N2 Fe1 . . 135.06(16) ?
    N3 N2 C6 . . 110.07(19) ?
    C6 N2 Fe1 . . 110.64(15) ?
    N2 N3 N4 . . 106.56(18) ?
    N3 N4 C8 . . 120.84(19) ?
    C7 N4 N3 . . 110.97(19) ?
    C7 N4 C8 . . 128.1(2) ?
    C12 N5 Fe1 . . 124.97(15) ?
    C13 N5 Fe1 . . 115.10(16) ?
    C13 N5 C12 . . 119.2(2) ?
    N7 N6 Fe1 . . 135.88(15) ?
    N7 N6 C14 . . 109.98(18) ?
    C14 N6 Fe1 . . 113.70(15) ?
    N6 N7 N8 . . 106.35(18) ?
    N7 N8 C16 . . 119.69(19) ?
    C15 N8 N7 . . 111.10(19) ?
    C15 N8 C16 . . 129.1(2) ?
    C20 N9 Fe1 . . 158.0(2) ?
    C21 N10 Fe1 . . 175.3(2) ?
    H1A C1 H1B . . 109.5 ?
    H1A C1 H1C . . 109.5 ?
    H1B C1 H1C . . 109.5 ?
    C3 C1 H1A . . 109.5 ?
    C3 C1 H1B . . 109.5 ?
    C3 C1 H1C . . 109.5 ?
    H2A C2 H2B . . 109.5 ?
    H2A C2 H2C . . 109.5 ?
    H2B C2 H2C . . 109.5 ?
    C3 C2 H2A . . 109.5 ?
    C3 C2 H2B . . 109.5 ?
    C3 C2 H2C . . 109.5 ?
    C1 C3 C4 . . 106.4(2) ?
    C2 C3 C1 . . 109.7(2) ?
    C2 C3 C4 . . 111.0(2) ?
    C2 C3 C12 . . 110.4(2) ?
    C12 C3 C1 . . 106.8(2) ?
    C12 C3 C4 . . 112.4(2) ?
    N1 C4 C3 . . 110.89(19) ?
    N1 C4 H4A . . 109.5 ?
    N1 C4 H4B . . 109.5 ?
    C3 C4 H4A . . 109.5 ?
    C3 C4 H4B . . 109.5 ?
    H4A C4 H4B . . 108.1 ?
    N1 C5 H5 . . 121.4 ?
    N1 C5 C6 . . 117.1(2) ?
    C6 C5 H5 . . 121.4 ?
    N2 C6 C5 . . 117.0(2) ?
    N2 C6 C7 . . 107.4(2) ?
    C7 C6 C5 . . 135.5(2) ?
    N4 C7 C6 . . 105.0(2) ?
    N4 C7 H7 . . 127.5 ?
    C6 C7 H7 . . 127.5 ?
    N4 C8 C10 . . 106.5(2) ?
    N4 C8 C11 . . 107.9(2) ?
    C9 C8 N4 . . 109.4(2) ?
    C9 C8 C10 . . 111.6(3) ?
    C9 C8 C11 . . 111.7(3) ?
    C11 C8 C10 . . 109.5(3) ?
    C8 C9 H9A . . 109.5 ?
    C8 C9 H9B . . 109.5 ?
    C8 C9 H9C . . 109.5 ?
    H9A C9 H9B . . 109.5 ?
    H9A C9 H9C . . 109.5 ?
    H9B C9 H9C . . 109.5 ?
    C8 C10 H10A . . 109.5 ?
    C8 C10 H10B . . 109.5 ?
    C8 C10 H10C . . 109.5 ?
    H10A C10 H10B . . 109.5 ?
    H10A C10 H10C . . 109.5 ?
    H10B C10 H10C . . 109.5 ?
    C8 C11 H11A . . 109.5 ?
    C8 C11 H11B . . 109.5 ?
    C8 C11 H11C . . 109.5 ?
    H11A C11 H11B . . 109.5 ?
    H11A C11 H11C . . 109.5 ?
    H11B C11 H11C . . 109.5 ?
    N5 C12 C3 . . 115.17(19) ?
    N5 C12 H12A . . 108.5 ?
    N5 C12 H12B . . 108.5 ?
    C3 C12 H12A . . 108.5 ?
    C3 C12 H12B . . 108.5 ?
    H12A C12 H12B . . 107.5 ?
    N5 C13 H13 . . 121.3 ?
    N5 C13 C14 . . 117.4(2) ?
    C14 C13 H13 . . 121.3 ?
    N6 C14 C13 . . 118.2(2) ?
    N6 C14 C15 . . 107.5(2) ?
    C15 C14 C13 . . 134.2(2) ?
    N8 C15 C14 . . 105.1(2) ?
    N8 C15 H15 . . 127.5 ?
    C14 C15 H15 . . 127.5 ?
    N8 C16 C17 . . 108.3(2) ?
    N8 C16 C19 . . 107.8(2) ?
    C17 C16 C19 . . 110.0(3) ?
    C18 C16 N8 . . 107.2(2) ?
    C18 C16 C17 . . 110.8(3) ?
    C18 C16 C19 . . 112.5(3) ?
    C16 C17 H17A . . 109.5 ?
    C16 C17 H17B . . 109.5 ?
    C16 C17 H17C . . 109.5 ?
    H17A C17 H17B . . 109.5 ?
    H17A C17 H17C . . 109.5 ?
    H17B C17 H17C . . 109.5 ?
    C16 C18 H18A . . 109.5 ?
    C16 C18 H18B . . 109.5 ?
    C16 C18 H18C . . 109.5 ?
    H18A C18 H18B . . 109.5 ?
    H18A C18 H18C . . 109.5 ?
    H18B C18 H18C . . 109.5 ?
    C16 C19 H19A . . 109.5 ?
    C16 C19 H19B . . 109.5 ?
    C16 C19 H19C . . 109.5 ?
    H19A C19 H19B . . 109.5 ?
    H19A C19 H19C . . 109.5 ?
    H19B C19 H19C . . 109.5 ?
    N9 C20 S1 . . 179.2(2) ?
    N10 C21 S2 . . 178.1(2) ?
loop_
    _geom_torsion_atom_site_label_1
    _geom_torsion_atom_site_label_2
    _geom_torsion_atom_site_label_3
    _geom_torsion_atom_site_label_4
    _geom_torsion_site_symmetry_1
    _geom_torsion_site_symmetry_2
    _geom_torsion_site_symmetry_3
    _geom_torsion_site_symmetry_4
    _geom_torsion
    _geom_torsion_publ_flag
    Fe1 N1 C4 C3 . . . . 72.0(2) ?
    Fe1 N1 C5 C6 . . . . -4.9(3) ?
    Fe1 N2 N3 N4 . . . . 154.24(17) ?
    Fe1 N2 C6 C5 . . . . 20.5(3) ?
    Fe1 N2 C6 C7 . . . . -161.09(17) ?
    Fe1 N5 C12 C3 . . . . -55.6(3) ?
    Fe1 N5 C13 C14 . . . . -1.4(3) ?
    Fe1 N6 N7 N8 . . . . 172.44(16) ?
    Fe1 N6 C14 C13 . . . . 9.3(3) ?
    Fe1 N6 C14 C15 . . . . -173.69(16) ?
    N1 C5 C6 N2 . . . . -11.6(3) ?
    N1 C5 C6 C7 . . . . 170.7(3) ?
    N2 N3 N4 C7 . . . . -0.1(3) ?
    N2 N3 N4 C8 . . . . -177.5(2) ?
    N2 C6 C7 N4 . . . . 0.4(3) ?
    N3 N2 C6 C5 . . . . -178.9(2) ?
    N3 N2 C6 C7 . . . . -0.5(3) ?
    N3 N4 C7 C6 . . . . -0.2(3) ?
    N3 N4 C8 C9 . . . . -11.8(4) ?
    N3 N4 C8 C10 . . . . 108.9(3) ?
    N3 N4 C8 C11 . . . . -133.5(3) ?
    N5 C13 C14 N6 . . . . -5.3(3) ?
    N5 C13 C14 C15 . . . . 178.7(3) ?
    N6 N7 N8 C15 . . . . -1.3(3) ?
    N6 N7 N8 C16 . . . . -177.2(2) ?
    N6 C14 C15 N8 . . . . -0.7(3) ?
    N7 N6 C14 C13 . . . . -177.0(2) ?
    N7 N6 C14 C15 . . . . 0.0(3) ?
    N7 N8 C15 C14 . . . . 1.3(3) ?
    N7 N8 C16 C17 . . . . -159.3(2) ?
    N7 N8 C16 C18 . . . . 81.1(3) ?
    N7 N8 C16 C19 . . . . -40.3(3) ?
    C1 C3 C4 N1 . . . . 178.3(2) ?
    C1 C3 C12 N5 . . . . 174.3(2) ?
    C2 C3 C4 N1 . . . . 59.1(3) ?
    C2 C3 C12 N5 . . . . -66.5(3) ?
    C4 N1 C5 C6 . . . . 165.5(2) ?
    C4 C3 C12 N5 . . . . 58.0(3) ?
    C5 N1 C4 C3 . . . . -97.9(3) ?
    C5 C6 C7 N4 . . . . 178.3(3) ?
    C6 N2 N3 N4 . . . . 0.4(3) ?
    C7 N4 C8 C9 . . . . 171.2(3) ?
    C7 N4 C8 C10 . . . . -68.0(4) ?
    C7 N4 C8 C11 . . . . 49.5(4) ?
    C8 N4 C7 C6 . . . . 177.0(2) ?
    C12 N5 C13 C14 . . . . 169.1(2) ?
    C12 C3 C4 N1 . . . . -65.1(3) ?
    C13 N5 C12 C3 . . . . 134.8(2) ?
    C13 C14 C15 N8 . . . . 175.5(3) ?
    C14 N6 N7 N8 . . . . 0.8(2) ?
    C15 N8 C16 C17 . . . . 25.7(4) ?
    C15 N8 C16 C18 . . . . -94.0(3) ?
    C15 N8 C16 C19 . . . . 144.7(3) ?
    C16 N8 C15 C14 . . . . 176.7(2) ?
loop_
    _geom_hbond_atom_site_label_D
    _geom_hbond_atom_site_label_H
    _geom_hbond_atom_site_label_A
    _geom_hbond_site_symmetry_A
    _geom_hbond_distance_DH
    _geom_hbond_distance_HA
    _geom_hbond_distance_DA
    _geom_hbond_angle_DHA
    C4 H4B C21 2_676 0.97 2.836 3.786(4) 166.4
    C5 H5 S1 1_655 0.93 2.986 3.718(4) 136.7
    C7 H7 S1 2_676 0.93 2.899 3.764(4) 155.2
    C13 H13 S1 2_566 0.93 2.989 3.724(4) 137.0
    C13 H13 C20 2_566 0.93 2.747 3.558(4) 146.3
    C15 H15 S1 2_566 0.93 2.835 3.573(4) 137.1
    C17 H17A S2 1_545 0.96 2.935 3.873(4) 165.8
    C17 H17B S2 2_565 0.96 2.943 3.850(4) 157.9
_shelx_space_group_comment
;
The symmetry employed for this shelxl refinement is uniquely defined
by the following loop, which should always be used as a source of
symmetry information in preference to the above space-group names.
They are only intended as comments.
;
_shelx_estimated_absorpt_T_min     ?
_shelx_estimated_absorpt_T_max     ?
_shelx_hkl_file
;
   0   0   2 20954.6 575.815   3
   0   0   2 20678.2 615.584   4
   0   0  -2 21287.4 578.654   3
   0   0  -2 22472.9 633.397   4
   0   0   3 1475.27 163.465   3
   0   0  -3 1725.67 179.846   3
   0   0  -3 1375.50 182.696   4
   0   0   3 951.794 173.194   4
   0   0   4 24795.2 836.819   3
   0   0   4 24475.3 897.300   4
   0   0  -4 24546.8 889.820   4
   0   0  -4 23247.4 815.419   3
   0   0  -5 224710. 4032.26   4
   0   0  -5 208984. 3830.87   3
   0   0   5 213718. 4003.67   4
   0   0   5 218736. 3861.56   3
   0   0   6 49543.5 1492.38   3
   0   0   6 48851.0 1600.66   4
   0   0  -6 48738.3 1486.40   3
   0   0  -6 47600.7 1592.51   4
   0   0   7 22046.3 1112.75   4
   0   0  -7 19895.7 1082.31   4
   0   0  -7 23543.2 1044.14   3
   0   0  -8 6502.19 627.647   4
   0   0  -8 5163.45 511.105   3
   0   0   8 5588.67 596.774   4
   0   0   9 166424. 3990.62   4
   0   0  -9 159912. 3680.27   3
   0   0  10 88408.5 2861.32   4
   0   0 -10 83157.3 2536.14   3
   0   0 -11 407.252 240.085   3
   0   0  11 2.50733 207.955   4
   0   0 -12 3173.75 505.906   3
   0   0  12 2859.19 533.108   4
   0   0  13 2137.03 535.576   4
   0   0 -13 4886.64 672.455   3
   0   0 -14 20178.1 1390.21   3
   0   0  14 21884.5 1632.83   4
   0   0  15 20115.1 1616.82   4
   0   0 -15 19667.6 1416.93   3
   0   0  16 322.063 272.515   5
   0   0 -16 544.971 350.363   3
   0   0  17 226.081 330.293   5
   0   0  18 33.2863 320.122   5
   0  -1  19 452.279 362.218   5
   0  -1  18 3284.90 757.652   5
   0  -1  17 10382.0 1203.08   4
   0  -1  17 10477.7 1274.01   5
   0   1 -16 59.2558 186.194   3
   0  -1  16 165.788 197.185   5
   0  -1  15 4049.55 740.658   5
   0   1 -15 3587.97 574.489   3
   0  -1  15 3999.42 695.016   4
   0  -1  14 634.191 302.090   5
   0  -1  14 112.500 178.679   4
   0  -1  13 21.2103 203.251   4
   0   1 -13 190.744 169.207   3
   0   1 -12 9249.13 813.884   3
   0  -1  12 7942.93 844.367   4
   0   1 -11 6877.40 668.217   3
   0  -1  11 6415.39 711.996   4
   0   1 -10 5684.72 587.512   3
   0  -1  10 5083.76 605.907   4
   0   1  -9 1684.59 303.641   3
   0   1  -9 1065.73 268.880   4
   0  -1   9 1500.13 307.923   4
   0   1  -8 18276.5 1011.52   4
   0   1  -8 17148.2 903.765   3
   0  -1   8 16799.2 959.717   4
   0   1  -7 5563.18 465.778   3
   0  -1   7 5465.99 508.682   4
   0   1  -7 6065.47 511.198   4
   0  -1   6 15269.8 756.120   4
   0   1  -6 15026.0 744.768   4
   0   1  -6 14538.2 716.666   3
   0   1  -5 88355.2 1938.84   3
   0   1  -5 91874.9 1974.81   4
   0  -1   5 89035.4 1961.73   4
   0   1  -4 18721.8 656.863   4
   0  -1   4 16525.5 636.257   4
   0   1  -3 1109.30 132.293   4
   0  -1   3 1199.65 148.335   4
   0   1  -3 1302.69 167.832   2
   0  -1   2 95755.2 1784.59   5
   0   1  -2 95675.8 1769.56   2
   0  -1   2 98372.2 1685.09   1
   0  -1   2 96533.2 1763.41   2
   0   1  -1 80035.3 1397.16   2
   0  -1   1 87089.4 1417.27   2
   0   1  -1 84142.3 1407.82   1
   0   1  -1 83813.9 1378.20   5
   0  -1   1 82247.3 1373.62   5
   0  -1   0 12874.3 342.917   2
   0  -1   0 12327.2 401.646   3
   0   1   0 10567.3 316.828   2
   0   1   0 12313.5 383.726   1
   0  -1   0 10967.6 366.259   1
   0   1   1 75825.4 1454.54   3
   0   1   1 74837.2 1346.67   1
   0   1   1 78964.8 1532.92   4
   0  -1  -1 73084.8 1454.05   3
   0  -1  -1 74726.9 1343.78   1
   0  -1  -1 76041.7 1515.71   4
   0   1   2 50967.5 1279.47   4
   0  -1  -2 50906.9 1268.37   4
   0   1   2 48785.5 1180.79   3
   0  -1  -2 48111.7 1170.13   3
   0   1   2 47760.7 1001.50   1
   0   1   3 115992. 2297.33   3
   0  -1  -3 118600. 2464.09   4
   0   1   3 114681. 2442.15   4
   0  -1  -3 115053. 2303.15   3
   0  -1  -4 58205.8 1555.27   3
   0   1   4 57849.6 1680.36   4
   0  -1  -4 58334.3 1666.02   4
   0   1   4 57614.4 1533.66   3
   0   1   5 2872.18 381.911   4
   0  -1  -5 2583.95 313.910   3
   0  -1  -5 2749.71 369.414   4
   0   1   5 2760.03 327.877   3
   0   1   6 645.391 206.983   4
   0  -1  -6 363.611 145.128   3
   0  -1  -6 561.026 200.841   4
   0   1   7 45107.2 1784.21   4
   0  -1  -7 46344.8 1800.14   4
   0   1   7 46336.5 1621.92   3
   0  -1  -7 40672.6 1544.91   3
   0   1   8 20875.6 1109.29   3
   0  -1  -8 18441.1 1055.67   3
   0   1   8 19253.0 1197.86   4
   0  -1  -9 32249.1 1499.80   3
   0   1   9 37255.8 1768.70   4
   0  -1 -10 7651.18 743.272   3
   0   1  10 7618.40 834.057   4
   0  -1 -11 14164.2 1068.37   3
   0   1  11 13935.9 1180.54   4
   0   1  12-45.1885 105.795   1
   0  -1 -12-75.6087 179.202   3
   0   1  12-5.51237 245.601   4
   0  -1 -13 585.916 239.426   3
   0   1  13 246.521 246.208   4
   0   1  14 5694.33 883.347   4
   0  -1 -14 5536.67 751.946   3
   0  -1 -15 42.1044 242.454   3
   0   1  15 360.889 305.066   4
   0  -1 -16 2980.85 591.125   3
   0   1  17 5702.45 949.018   5
   0   1  18 1339.15 487.621   5
   0  -2  19 231.001 371.325   5
   0  -2  18-155.975 235.110   5
   0  -2  17 1025.04 464.688   4
   0  -2  17 1424.48 527.775   5
   0  -2  16 9426.39 1052.05   4
   0   2 -16 9949.60 969.374   3
   0  -2  16 11954.7 1324.40   5
   0   2 -15 201.011 211.864   3
   0  -2  15 74.9536 180.808   5
   0  -2  15 72.5067 228.313   4
   0  -2  14 679.365 304.994   4
   0  -2  14 452.966 223.054   5
   0   2 -14 448.063 218.942   3
   0  -2  13-203.589 298.133   4
   0   2 -13-38.7659 179.958   3
   0  -2  13 110.228 265.674   5
   0   2 -12 38592.8 1677.54   3
   0  -2  12 41599.6 1470.41   1
   0  -2  12 43528.7 1884.07   4
   0  -2  12 42319.8 2106.50   5
   0  -2  11 48524.5 1887.16   4
   0  -2  11 47825.3 1553.35   1
   0   2 -11 47583.0 1794.64   3
   0  -2  10 2264.02 360.766   4
   0   2 -10 2556.23 378.919   3
   0   2 -10 1801.44 343.355   4
   0   2  -9 37853.0 1429.98   3
   0  -2   9 35321.3 1420.51   4
   0   2  -9 38260.4 1436.10   4
   0   2  -8 110838. 2631.33   3
   0   2  -8 115671. 2631.60   4
   0  -2   8 111451. 2633.61   4
   0   2  -7 34366.0 1170.44   4
   0  -2   7 33042.9 1156.64   4
   0   2  -7 35335.2 1390.24   2
   0   2  -6 52741.5 1426.71   4
   0  -2   6 57590.3 1495.15   1
   0  -2   6 57284.9 1459.85   4
   0   2  -6 57255.9 1731.78   2
   0   2  -5 6928.85 393.885   4
   0  -2   5 7476.40 459.550   1
   0  -2   5 7749.89 414.122   4
   0   2  -5 7994.68 555.167   2
   0  -2   5 7881.02 568.360   5
   0  -2   4 387.673 91.1965   4
   0   2  -4 405.953 137.190   2
   0  -2   4 403.690 147.183   5
   0  -2   4 302.564 101.865   1
   0  -2   3 15443.3 668.208   2
   0   2  -3 15295.7 667.324   2
   0  -2   3 14982.2 653.898   5
   0  -2   3 15309.6 630.668   1
   0  -2   2 45378.3 1155.89   2
   0   2  -2 44516.8 1147.82   1
   0   2  -2 44158.4 1107.81   5
   0  -2   2 45657.4 1119.90   5
   0   2  -2 46204.3 1159.57   2
   0  -2   2 45185.0 1160.86   1
   0   2  -1 38218.2 1022.73   1
   0  -2   1 38201.8 1032.37   1
   0   2  -1 39369.6 915.316   5
   0   2  -1 38155.1 962.543   2
   0   2  -1 39091.4 1029.11   3
   0  -2   1 38675.5 966.042   2
   0  -2   1 36929.8 893.525   5
   0   2   0 611753. 8840.67   3
   0  -2   0 602426. 8557.07   2
   0  -2   0 595309. 8816.08   3
   0  -2   0 613443. 8448.97   5
   0   2   0 614263. 8565.35   2
   0  -2   0 601887. 8738.74   4
   0  -2   0 598830. 8740.09   1
   0   2   0 610337. 8456.62   5
   0   2   0 591198. 8755.04   1
   0  -2  -1 150662. 2867.76   3
   0   2   1 152560. 2497.56   5
   0   2   1 155629. 2900.99   4
   0  -2  -1 154878. 2893.69   4
   0   2   1 154660. 2733.62   1
   0  -2  -1 156508. 2734.45   1
   0   2   1 152547. 2855.68   3
   0   2   2 5747.76 530.256   4
   0  -2  -2 7080.65 402.427   1
   0  -2  -2 6970.71 476.544   3
   0  -2  -2 7444.90 517.094   4
   0   2   2 7161.32 468.063   3
   0   2   2 6466.59 392.881   1
   0   2   3 297934. 4792.39   1
   0  -2  -3 310239. 5356.28   4
   0   2   3 302436. 5365.13   4
   0   2   3 304104. 5161.69   3
   0  -2  -3 295114. 5174.08   3
   0  -2  -4 21672.7 977.649   3
   0   2   4 22058.0 982.095   3
   0   2   4 21639.5 1066.13   4
   0  -2  -4 20334.7 1032.93   4
   0   2   4 20872.3 771.192   1
   0  -2  -5 10230.7 769.322   4
   0  -2  -5 9090.56 658.279   3
   0   2   5 10261.7 535.912   1
   0   2   5 10172.5 690.449   3
   0   2   5 10386.4 791.382   4
   0   2   6 76253.9 2411.71   4
   0  -2  -6 70544.6 2150.08   3
   0   2   6 74147.6 2169.36   3
   0   2   6 70672.2 1713.17   1
   0  -2  -7 75308.7 2357.45   3
   0   2   7 77840.8 2600.61   4
   0   2   7 78783.7 1858.65   1
   0   2   8 64423.9 2440.55   4
   0  -2  -8 67124.7 2288.19   3
   0   2   8 68036.8 1729.79   1
   0   2   9 37304.1 1238.41   1
   0  -2  -9 35740.5 1672.07   3
   0  -2 -10 8374.63 829.807   3
   0   2  10 8591.60 577.845   1
   0   2  10 8973.90 955.135   4
   0  -2 -11 13527.2 1090.99   3
   0   2  11 14265.2 1266.69   4
   0   2  11 12707.6 715.320   1
   0   2  12 15431.7 1389.84   4
   0  -2 -12 16714.8 1265.76   3
   0  -2 -13 12046.1 1136.37   3
   0   2  13 12989.9 1330.90   4
   0   2  14 6533.37 1009.60   4
   0  -2 -14 8075.94 957.861   3
   0  -2 -15 4599.52 753.865   3
   0  -2 -16 506.033 327.265   3
   0   2  17 4790.05 886.554   5
   0   2  18 1894.96 601.028   5
   0  -3  18 2314.12 691.510   5
   0  -3  17 8199.00 1163.95   5
   0  -3  16 10988.5 1263.45   5
   0   3 -16 8850.88 878.088   3
   0  -3  15 5272.05 854.712   5
   0   3 -15 4342.14 603.134   3
   0   3 -14 30103.3 1554.50   3
   0  -3  14 29012.5 1651.57   4
   0  -3  14 34247.8 2071.39   5
   0  -3  13 770.525 307.024   4
   0   3 -13 439.739 216.596   3
   0  -3  13 633.230 301.789   5
   0   3 -12 6332.56 645.035   3
   0  -3  12 7181.52 842.449   5
   0  -3  12 7302.21 709.891   4
   0  -3  12 7817.24 656.546   1
   0  -3  11 54246.9 1799.83   1
   0   3 -11 50330.0 1848.59   3
   0  -3  11 52397.6 2312.74   5
   0  -3  11 50925.2 1851.99   4
   0   3 -11 54181.4 1838.68   4
   0   3 -10 1466.57 276.664   4
   0  -3  10 948.115 243.566   4
   0  -3  10 1302.69 358.795   5
   0  -3  10 1095.38 246.323   1
   0  -3   9 89035.6 2316.93   1
   0  -3   9 84261.1 2756.44   5
   0   3  -9 87358.4 2236.41   4
   0  -3   9 84036.3 2211.20   4
   0  -3   8 49802.6 1603.98   1
   0   3  -8 50949.2 1448.47   4
   0  -3   8 48037.9 1453.88   4
   0  -3   8 52231.8 1963.44   5
   0  -3   7 37457.6 1319.32   1
   0  -3   7 35818.2 1511.47   5
   0  -3   7 34330.9 1099.08   4
   0   3  -6 26537.9 1130.20   2
   0  -3   6 23438.4 1076.60   5
   0  -3   6 26123.9 1002.14   1
   0  -3   5 113310. 2097.96   4
   0  -3   5 113774. 2685.17   5
   0  -3   5 119707. 2597.74   1
   0   3  -5 119078. 2720.30   2
   0  -3   4 272686. 4830.26   2
   0  -3   4 279475. 4796.66   1
   0   3  -4 270614. 4715.25   1
   0  -3   4 274892. 4812.86   5
   0   3  -4 274599. 4861.98   2
   0   3  -3 444938. 6991.59   2
   0   3  -3 449291. 6895.23   5
   0   3  -3 424945. 6962.11   1
   0  -3   3 429510. 6869.33   5
   0  -3   3 452543. 7016.92   1
   0  -3   3 443234. 6982.34   2
   0   3  -2 971239. 13997.3   2
   0  -3   2 969133. 13868.9   5
   0   3  -2 966935. 13878.8   5
   0   3  -2 974172. 14129.4   1
   0  -3   2 990187. 14160.6   1
   0  -3   2 977292. 14012.4   2
   0   3  -2 972813. 14075.7   3
   0  -3   1 472867. 7042.14   5
   0   3  -1 471311. 7060.27   5
   0   3  -1 490100. 7451.92   3
   0  -3   1 471994. 7219.93   2
   0  -3   1 476513. 7448.55   3
   0   3  -1 481660. 7417.07   1
   0  -3   1 474441. 7409.85   1
   0   3  -1 465720. 7194.30   2
   0  -3   0 11539.3 614.509   1
   0   3   0 10057.9 585.768   1
   0   3   0 11622.9 655.862   3
   0  -3   0 11708.8 632.197   4
   0   3   0 10920.6 475.793   5
   0  -3   0 10585.6 464.554   5
   0  -3   0 11769.1 545.723   2
   0   3   0 11101.9 529.524   2
   0  -3   0 11299.7 650.611   3
   0  -3  -1 241.752 101.309   2
   0  -3  -1 551.218 144.198   1
   0  -3  -1 369.218 140.688   3
   0   3   1 291.319 80.2487   5
   0   3   1 418.925 158.501   3
   0   3   1 232.324 120.660   1
   0  -3  -1 410.204 155.826   4
   0  -3  -2 93508.4 2397.50   4
   0  -3  -2 92038.2 2333.45   3
   0   3   2 90170.8 1860.66   5
   0   3   2 92995.4 2121.78   1
   0   3   2 90520.7 2281.30   3
   0  -3  -2 92573.2 2097.71   1
   0   3   3 112182. 2885.01   4
   0  -3  -3 111505. 2768.21   3
   0  -3  -3 116984. 2457.44   1
   0  -3  -3 114109. 2870.50   4
   0   3   3 114744. 2479.67   1
   0   3   3 115753. 2753.65   3
   0   3   4 44168.9 1376.62   1
   0   3   4 46253.2 1639.79   3
   0  -3  -4 42820.5 1616.66   3
   0  -3  -4 47252.5 1767.50   4
   0   3   4 46731.3 1783.23   4
   0  -3  -5 158142. 3723.01   3
   0   3   5 162391. 3994.54   4
   0   3   5 160603. 3231.85   1
   0   3   5 168481. 3732.54   3
   0   3   6 110586. 2529.40   1
   0  -3  -6 110600. 3053.00   3
   0   3   6 115871. 3332.28   4
   0   3   7 30410.2 1157.34   1
   0   3   7 27205.2 1584.29   4
   0  -3  -7 29331.4 1488.65   3
   0  -3  -8 33625.9 1683.38   3
   0   3   8 33097.1 1849.18   4
   0   3   8 35222.0 1280.26   1
   0   3   9 15235.3 1283.23   4
   0   3   9 14950.0 818.858   1
   0  -3  -9 13063.3 1065.40   3
   0   3  10 3759.20 675.988   4
   0  -3 -10 3459.14 590.220   3
   0   3  10 3131.41 374.024   1
   0   3  11 8.03740 102.751   1
   0   3  11-143.190 300.420   4
   0  -3 -11 91.2329 215.960   3
   0  -3 -12 6903.25 876.129   3
   0   3  12 7707.84 1027.49   4
   0  -3 -13 15962.3 1376.28   3
   0  -3 -14 918.443 372.902   3
   0  -3 -15 941.782 430.446   3
   0  -3 -16 2692.88 641.428   3
   0  -4  18-509.153 419.235   5
   0  -4  17 689.272 394.248   5
   0  -4  16 2732.63 654.950   5
   0   4 -15 6373.71 722.525   3
   0  -4  15 5375.64 692.756   4
   0  -4  15 7588.67 1028.68   5
   0  -4  14 694.748 360.897   5
   0  -4  14 513.329 267.664   4
   0   4 -14 490.896 248.525   3
   0   4 -13 5361.56 626.102   3
   0  -4  13 5298.96 787.437   5
   0  -4  13 5253.04 621.771   4
   0  -4  12 1339.59 294.070   4
   0   4 -12 2002.58 361.855   3
   0   4 -12 1694.75 318.732   4
   0  -4  11 6863.15 812.076   5
   0  -4  11 7178.58 613.021   4
   0  -4  10 6357.11 530.630   4
   0  -4  10 6824.79 775.192   5
   0  -4   9 97.8123 88.9261   1
   0  -4   9 168.169 81.9423   4
   0  -4   9 304.088 253.946   5
   0  -4   8 9445.96 814.181   5
   0  -4   8 8119.72 507.620   4
   0  -4   8 9529.63 726.893   1
   0  -4   7 4675.59 502.938   1
   0  -4   7 4604.85 537.751   5
   0  -4   7 4131.45 341.158   4
   0  -4   6 17921.8 995.221   5
   0  -4   6 17684.4 661.626   4
   0  -4   6 18036.1 970.820   1
   0  -4   5 35798.3 1403.37   2
   0  -4   5 35138.7 1364.72   5
   0  -4   5 38471.1 1419.97   1
   0   4  -5 34905.3 1394.78   2
   0  -4   4 32415.7 1261.46   2
   0  -4   4 30152.7 1182.65   5
   0   4  -4 30197.5 1174.91   5
   0   4  -4 31856.4 1250.46   1
   0  -4   4 32514.4 1281.45   1
   0   4  -4 31368.5 1244.54   2
   0   4  -3 895.834 222.629   1
   0  -4   3 769.746 203.521   1
   0   4  -3 961.736 224.255   2
   0  -4   3 879.971 193.579   2
   0  -4   3 705.681 163.811   5
   0   4  -3 671.959 170.280   5
   0   4  -3 739.105 201.234   3
   0  -4   2 25058.0 1082.36   1
   0  -4   2 22979.8 885.543   5
   0   4  -2 25224.2 1078.58   3
   0   4  -2 22086.2 1027.08   1
   0   4  -2 22757.6 958.526   2
   0   4  -2 23596.4 899.632   5
   0  -4   2 24178.2 986.336   2
   0  -4   1 241.010 86.3125   5
   0  -4   1 305.980 162.499   4
   0   4  -1 282.861 129.972   2
   0  -4   1 559.705 146.161   2
   0   4  -1 245.610 159.501   1
   0   4  -1 226.897 130.945   3
   0  -4   1 191.251 152.583   1
   0   4  -1 270.271 110.910   5
   0  -4   1 308.755 176.751   3
   0  -4   0 14168.3 848.317   3
   0  -4   0 14859.8 815.372   1
   0   4   0 15107.1 641.435   5
   0   4   0 15470.4 875.182   3
   0   4   0 14478.8 816.483   1
   0  -4   0 12511.1 805.796   4
   0  -4   0 15061.1 638.934   5
   0  -4   0 15045.5 707.363   2
   0   4   1 4266.78 482.368   3
   0   4   1 3476.16 300.203   5
   0  -4  -1 3288.89 416.132   4
   0  -4  -1 4088.51 467.050   3
   0   4   1 3868.75 415.338   1
   0  -4  -1 3517.26 336.977   2
   0  -4  -1 3996.36 419.808   1
   0  -4  -2 94832.6 2141.35   2
   0   4   2 91737.8 2013.86   5
   0  -4  -2 95954.3 2634.59   3
   0   4   2 90124.3 2340.42   1
   0   4   2 97197.9 2583.43   3
   0  -4  -2 99591.9 2392.61   1
   0  -4  -2 91057.5 2598.25   4
   0   4   3 633.868 151.406   5
   0   4   3 923.634 213.938   1
   0  -4  -3 594.936 228.428   3
   0  -4  -3 704.688 193.266   1
   0  -4  -4 6592.69 680.181   3
   0   4   4 7038.02 572.727   1
   0  -4  -5 36414.2 1680.94   3
   0   4   5 36642.7 1397.35   1
   0   4   6 413.666 290.149   4
   0  -4  -6 256.398 234.897   3
   0   4   6 111.826 92.3087   1
   0   4   7 5953.49 557.640   1
   0   4   7 5867.16 776.860   4
   0  -4  -7 5676.02 701.207   3
   0  -4  -8 6721.93 787.564   3
   0   4   8 6411.78 577.610   1
   0   4   8 6934.66 858.986   4
   0   4   9 3323.89 423.299   1
   0  -4  -9 3721.35 601.054   3
   0  -4 -10 2459.47 516.243   3
   0   4  10 2400.73 344.786   1
   0  -4 -11 1493.84 451.249   3
   0  -4 -12 5614.55 839.972   3
   0  -4 -13 397.298 274.663   3
   0  -4 -14 1691.58 494.260   3
   0  -4 -15 1374.90 518.306   3
   0  -4 -16 638.748 388.170   3
   0  -5  18 4569.12 933.610   5
   0  -5  17 3150.89 805.924   5
   0  -5  16 6259.45 992.550   5
   0   5 -15 8272.37 831.078   3
   0  -5  15 10423.9 1219.20   5
   0   5 -14 3783.04 550.204   3
   0  -5  14 6052.51 879.337   5
   0  -5  13 16584.0 994.328   4
   0  -5  13 14658.2 1334.76   5
   0  -5  12 2961.47 578.308   5
   0  -5  12 2837.48 369.745   4
   0  -5  11 7152.02 563.309   4
   0  -5  11 6748.78 823.215   5
   0  -5  10 9002.04 914.974   5
   0  -5  10 10092.7 620.206   4
   0  -5   9 15432.4 1130.98   5
   0  -5   9 14337.2 714.697   4
   0  -5   8 53959.2 2094.20   5
   0  -5   8 51386.4 1384.30   4
   0  -5   7 2068.99 379.603   5
   0  -5   7 1598.25 199.530   4
   0  -5   6 82351.8 2456.74   5
   0  -5   6 82347.4 2470.14   2
   0   5  -5 68196.8 2136.10   1
   0  -5   5 69912.3 2093.94   5
   0   5  -5 70843.7 2102.16   5
   0  -5   5 66640.0 2119.95   2
   0  -5   4 94551.5 2421.85   5
   0  -5   4 98098.6 2580.49   2
   0   5  -4 96329.1 2569.67   2
   0   5  -4 100479. 2613.07   3
   0   5  -4 96112.4 2630.23   1
   0   5  -4 95790.9 2443.73   5
   0  -5   3 230069. 4352.65   5
   0   5  -3 231130. 4689.22   3
   0  -5   3 235611. 4583.33   2
   0  -5   3 238911. 4774.50   1
   0   5  -3 237897. 4559.99   2
   0   5  -3 227170. 4686.35   1
   0   5  -3 236653. 4369.95   5
   0  -5   2 78211.4 2299.11   1
   0  -5   2 77742.4 1958.22   5
   0   5  -2 76728.2 1962.79   5
   0   5  -2 78450.1 2300.58   3
   0  -5   2 75933.2 2109.58   2
   0   5  -2 78713.6 2113.28   2
   0   5  -2 79197.7 2313.74   1
   0   5  -1 4885.94 451.307   2
   0  -5   1 4654.16 486.709   4
   0  -5   1 5547.64 547.440   1
   0   5  -1 4674.00 397.227   5
   0  -5   1 4553.38 442.187   2
   0   5  -1 5481.85 562.905   3
   0  -5   1 4491.28 524.935   3
   0  -5   1 4643.31 399.921   5
   0   5  -1 4888.46 521.184   1
   0  -5   0 75135.1 2360.22   3
   0   5   0 77552.2 1868.47   5
   0   5   0 74447.3 2252.90   1
   0  -5   0 76568.3 2023.77   2
   0  -5   0 81620.5 2330.58   1
   0  -5   0 78125.5 1854.91   5
   0  -5   0 81671.3 2322.07   4
   0  -5  -1 25772.6 1295.12   4
   0  -5  -1 27354.4 1254.99   1
   0   5   1 24994.2 942.764   5
   0   5   1 25877.7 1233.64   1
   0  -5  -1 24256.6 1303.05   3
   0  -5  -1 26098.8 1056.44   2
   0  -5  -2 1721.40 365.416   3
   0  -5  -2 1624.77 307.578   1
   0   5   2 1147.49 272.796   1
   0  -5  -2 1462.59 253.449   2
   0   5   2 1326.94 213.908   5
   0  -5  -3 27214.1 1113.85   2
   0   5   3 28415.6 1310.98   1
   0   5   3 28571.0 1074.72   5
   0  -5  -3 27386.1 1474.18   3
   0  -5  -4-4.84014 192.512   3
   0   5   4 122.263 102.292   5
   0   5   4 357.213 149.965   1
   0  -5  -5 17672.5 1254.01   3
   0   5   5 16549.7 1003.89   1
   0   5   6 87339.8 2540.38   1
   0  -5  -6 86642.2 3035.57   3
   0   5   7 2621.52 413.629   1
   0  -5  -7 3461.77 594.630   3
   0   5   8 4105.99 515.525   1
   0  -5  -8 4020.41 653.597   3
   0   5   9 15914.3 1032.77   1
   0  -5  -9 16339.5 1374.44   3
   0  -5 -10 18155.9 1498.31   3
   0   5  10 19376.4 1128.63   1
   0  -5 -11 19244.9 1587.73   3
   0  -5 -12 5076.38 844.790   3
   0  -5 -13 291.847 264.642   3
   0  -5 -14-4.96806 253.706   3
   0  -5 -15 2296.79 662.830   3
   0  -5 -16 1022.01 444.884   3
   0  -6  18 289.791 401.333   5
   0  -6  17 3137.55 750.422   5
   0  -6  16 11185.2 1349.51   5
   0  -6  15 9674.30 1199.94   5
   0  -6  14-242.110 340.500   5
   0  -6  13-389.645 373.956   5
   0  -6  12 20553.7 1544.55   5
   0  -6  12 21886.9 1000.01   4
   0  -6  11 59904.9 2607.34   5
   0  -6  11 59618.5 1681.05   4
   0  -6  10 1348.37 458.387   5
   0  -6  10 866.031 188.771   4
   0  -6   9 2875.03 306.491   4
   0  -6   9 3404.63 573.409   5
   0  -6   8 4501.31 379.203   4
   0  -6   8 5743.91 683.911   5
   0  -6   7 40673.9 1770.46   5
   0  -6   7 40572.0 1807.90   2
   0   6  -6 120717. 3314.40   1
   0  -6   6 125929. 3370.66   2
   0  -6   6 128503. 3299.61   5
   0  -6   5 16781.5 1061.94   2
   0   6  -5 17041.4 1105.89   1
   0  -6   5 18681.8 1048.46   5
   0   6  -4 4730.55 576.159   1
   0   6  -4 4272.67 471.860   5
   0  -6   4 3983.10 510.428   2
   0  -6   4 4200.47 467.485   5
   0   6  -3 35863.9 1625.33   1
   0  -6   3 37417.6 1395.46   5
   0  -6   3 37362.5 1524.74   2
   0   6  -3 38918.7 1427.64   5
   0  -6   2 80233.6 2102.22   5
   0   6  -2 78830.1 2530.32   1
   0   6  -2 81687.7 2295.97   2
   0  -6   2 77205.1 2272.43   2
   0  -6   2 76949.4 2308.97   4
   0   6  -2 80191.7 2124.31   5
   0  -6   1 64592.3 1997.97   2
   0   6  -1 64539.6 2236.26   1
   0   6  -1 63936.7 1963.60   2
   0   6  -1 65128.3 1805.81   5
   0  -6   1 60578.1 2072.46   4
   0  -6   1 64554.2 1789.90   5
   0   6   0 883.505 272.009   1
   0  -6   0 1575.01 349.205   3
   0  -6   0 1740.47 257.032   5
   0   6   0 1527.59 252.870   5
   0  -6   0 936.402 197.303   2
   0  -6  -1 179.006 148.551   2
   0   6   1 116.790 179.407   1
   0  -6  -1 106.755 161.878   3
   0   6   1-37.9435 67.3275   5
   0  -6  -2 1793.51 306.866   2
   0  -6  -2 1622.45 398.482   3
   0   6   2 1204.39 300.317   1
   0   6   2 2165.87 292.275   5
   0   6   3 16341.3 1073.28   1
   0   6   3 15623.4 827.989   5
   0  -6  -3 15845.6 1204.96   3
   0  -6  -3 16637.4 917.899   2
   0   6   4 32250.2 1270.13   5
   0  -6  -4 32545.1 1794.61   3
   0   6   4 31976.6 1540.95   1
   0  -6  -4 32763.7 1345.66   2
   0   6   5 313.178 147.594   5
   0  -6  -5 228.133 163.095   3
   0   6   5 105.875 187.731   1
   0  -6  -6 16664.5 1358.28   3
   0   6   6 18161.3 1162.86   1
   0   6   6 17560.5 1007.74   5
   0   6   7 3694.43 522.606   1
   0  -6  -7 3242.00 634.231   3
   0   6   8 18474.6 1189.59   1
   0  -6  -8 17980.6 1480.85   3
   0  -6  -9 908.384 438.557   3
   0   6   9 702.989 272.483   1
   0  -6 -10 385.401 361.924   3
   0  -6 -11 21.7472 210.321   3
   0  -6 -12 427.961 348.329   3
   0  -6 -13 3029.74 728.291   3
   0  -6 -14 1627.08 553.367   3
   0  -6 -15 1381.62 538.445   3
   0  -7  17 299.876 425.327   5
   0  -7  16 1628.61 563.431   5
   0  -7  15 1386.11 467.384   5
   0  -7  14 4633.58 830.036   5
   0  -7  13 64.4450 232.119   5
   0  -7  12 5042.07 783.231   5
   0  -7  11 876.644 175.878   4
   0  -7  11 1287.50 368.987   5
   0  -7  10 2758.44 310.181   4
   0  -7  10 3048.32 571.679   5
   0  -7   9 224.138 107.542   4
   0  -7   9 125.715 260.990   5
   0  -7   8 3499.31 538.907   5
   0  -7   8 4902.66 662.576   2
   0  -7   7 5483.45 683.955   2
   0  -7   7 7290.55 759.151   5
   0  -7   6 1593.48 368.444   2
   0   7  -6 1063.88 333.657   1
   0  -7   6 1875.27 366.241   5
   0  -7   5 6236.15 692.488   2
   0   7  -5 5673.68 689.166   1
   0  -7   5 7786.44 695.333   5
   0  -7   4 36475.0 1508.54   5
   0  -7   4 31066.6 1366.87   4
   0  -7   4 34134.3 1581.88   2
   0   7  -4 31713.3 1656.87   1
   0   7  -3 166.692 128.900   5
   0   7  -3-67.6969 127.152   1
   0  -7   3 47.4656 92.6176   4
   0  -7   3-189.458 188.652   2
   0  -7   3 366.774 188.893   5
   0  -7   2 3370.43 468.970   2
   0   7  -2 2953.74 480.737   1
   0   7  -2 4154.34 460.462   5
   0  -7   2 3153.50 387.916   5
   0  -7   1 15960.7 872.750   5
   0   7  -1 15233.5 859.962   5
   0  -7   1 17449.5 1039.14   2
   0  -7   0 84398.2 2223.57   5
   0   7   0 87839.6 2855.86   1
   0  -7   0 81454.2 2905.90   3
   0   7   0 85647.3 2250.26   5
   0  -7   0 82024.8 2454.15   2
   0  -7  -1 8643.98 705.833   2
   0  -7  -1 7982.52 857.761   3
   0   7   1 7560.72 783.996   1
   0   7   1 8502.67 620.201   5
   0   7   2 1262.83 394.831   1
   0  -7  -2 969.007 331.131   3
   0  -7  -2 1132.22 269.992   2
   0   7   2 900.147 205.597   5
   0   7   3 3823.84 565.736   1
   0  -7  -3 3007.71 423.955   2
   0   7   3 3422.81 405.640   5
   0  -7  -3 3118.47 566.130   3
   0  -7  -4 1265.70 447.522   3
   0  -7  -4 1026.33 252.906   2
   0   7   4 749.212 204.014   5
   0   7   4 1685.65 397.571   1
   0  -7  -5 192.793 188.049   2
   0   7   5-29.9943 142.569   1
   0  -7  -5-97.0797 167.835   3
   0   7   5-140.930 121.492   5
   0  -7  -6 577.867 324.652   3
   0  -7  -6 394.180 192.001   2
   0   7   6 457.732 243.279   1
   0  -7  -7 7842.69 1035.06   3
   0  -7  -7 9029.50 784.054   2
   0   7   7 8370.87 848.504   1
   0   7   8 1941.67 418.578   1
   0  -7  -8 1278.34 494.431   3
   0   7   9 12330.6 1047.29   1
   0  -7  -9 12060.9 1341.90   3
   0  -7 -10 5180.90 947.265   3
   0  -7 -11 1418.87 491.617   3
   0  -7 -12 192.725 386.683   3
   0  -7 -13 481.141 441.230   3
   0  -8  17 4897.26 1005.44   5
   0  -8  16 142.017 319.322   5
   0  -8  15 4951.50 921.594   5
   0  -8  14 220.625 203.487   5
   0  -8  13 10309.8 1167.22   5
   0  -8  12 2089.08 534.765   5
   0  -8  11 1253.47 379.745   5
   0  -8  10 1958.37 276.253   4
   0  -8  10 2884.03 542.669   5
   0  -8   9 7799.77 904.794   5
   0  -8   9 6137.29 500.538   4
   0  -8   8 85793.2 3011.24   5
   0  -8   8 85064.7 3055.88   2
   0  -8   7 13167.9 1053.28   5
   0  -8   7 12141.8 1068.76   2
   0  -8   6 40223.5 1815.25   5
   0  -8   6 36854.2 1873.33   2
   0   8  -6 38079.9 1944.30   1
   0   8  -5 38855.4 1963.62   1
   0  -8   5 44452.9 1969.23   2
   0  -8   5 40574.7 1740.11   5
   0  -8   4 19473.6 1137.52   5
   0   8  -4 21260.8 1440.07   1
   0  -8   4 19654.4 1293.23   2
   0   8  -3 62541.3 2536.83   1
   0  -8   3 59718.4 2256.73   2
   0  -8   3 58563.2 2001.83   5
   0  -8   2 3293.33 493.875   2
   0  -8   2 3234.90 422.714   5
   0   8  -2 3363.22 592.502   1
   0  -8   1 155.737 138.715   5
   0   8  -1-103.968 224.439   1
   0   8  -1 184.924 148.120   5
   0  -8   1-4.23981 128.574   2
   0   8   0 130.444 184.322   1
   0   8   0 76.3284 107.932   5
   0  -8   0-120.209 228.648   2
   0   8   1 66183.9 2633.33   1
   0  -8  -1 65143.6 2807.09   3
   0   8   1 68920.3 2064.41   5
   0  -8  -1 68658.4 2311.52   2
   0   8   2 43650.5 1587.04   5
   0  -8  -2 41018.2 1731.48   2
   0   8   2 44944.2 2122.62   1
   0  -8  -2 41518.5 2241.90   3
   0   8   3 4226.39 660.314   1
   0  -8  -3 3607.85 662.664   3
   0  -8  -3 3450.70 482.182   2
   0  -8  -4 16630.2 1074.70   2
   0  -8  -4 16166.0 1447.51   3
   0   8   4 14634.8 1199.06   1
   0   8   5 1185.34 389.616   1
   0  -8  -5 1207.87 320.751   2
   0  -8  -5 491.251 339.188   3
   0  -8  -6 14554.6 1433.72   3
   0  -8  -6 14529.9 1031.92   2
   0   8   6 14368.2 1207.08   1
   0  -8  -7 5687.34 936.155   3
   0   8   7 4259.98 661.099   1
   0   8   8 297.616 185.650   1
   0  -8  -8-50.0589 307.456   3
   0  -8  -9 4745.74 911.938   3
   0  -8 -10 3184.85 750.722   3
   0  -8 -11 6423.89 1101.65   3
   0  -8 -12 2088.98 681.127   3
   0  -9  16 2560.03 727.762   5
   0  -9  15 293.074 322.592   5
   0  -9  14-3.82618 200.832   5
   0  -9  13 6784.25 990.704   5
   0  -9  12 921.964 391.941   5
   0  -9  11 5770.64 860.322   5
   0  -9  10 13086.2 1255.22   5
   0  -9   9 11632.0 1108.51   5
   0  -9   8 25166.3 1590.43   5
   0  -9   8 20262.0 1492.93   2
   0  -9   7 3305.50 562.383   5
   0  -9   7 3107.05 594.565   2
   0  -9   6 10734.5 1041.13   2
   0  -9   6 11256.4 977.394   5
   0   9  -6 10349.2 1081.03   1
   0  -9   5 490.693 194.915   5
   0   9  -5 713.333 392.704   1
   0  -9   5 322.145 266.731   2
   0  -9   4 4747.91 586.087   5
   0  -9   4 6430.58 775.668   2
   0   9  -4 5915.77 814.949   1
   0  -9   3 2906.29 443.070   5
   0   9  -3 2702.95 549.834   1
   0  -9   3 3297.00 551.844   2
   0  -9   2 47.0593 180.497   2
   0  -9   2 319.297 207.976   5
   0   9  -2 6.43838 232.434   1
   0   9  -1 9105.44 1005.07   1
   0  -9   1 8895.99 857.678   2
   0  -9   1 8629.62 721.119   5
   0   9   0 14382.8 1265.51   1
   0  -9   0 13217.4 1034.14   2
   0   9   1 11568.1 1145.77   1
   0  -9  -1 11116.5 953.803   2
   0   9   2 9709.40 1047.24   1
   0  -9  -2 9994.59 899.188   2
   0  -9  -2 8340.23 1072.95   3
   0   9   3 5594.01 808.224   1
   0  -9  -3 5916.71 909.264   3
   0  -9  -3 5294.10 641.936   2
   0   9   4 9914.11 1059.83   1
   0  -9  -4 12385.4 981.363   2
   0  -9  -4 10955.4 1260.34   3
   0  -9  -5 1060.24 540.581   3
   0   9   5 2797.80 588.230   1
   0   9   6-358.663 283.569   1
   0  -9  -6 573.163 343.423   3
   0   9   7 1399.65 411.128   1
   0  -9  -7 738.984 421.520   3
   0  -9  -8 1148.10 553.124   3
   0  -9  -9 818.081 380.976   3
   0  -9 -10 2414.07 714.538   3
   0 -10  16-115.040 345.041   5
   0 -10  15 3093.99 799.322   5
   0 -10  14 1550.88 534.061   5
   0 -10  13 1442.20 516.489   5
   0 -10  12-294.436 259.056   5
   0 -10  11-60.0109 249.177   5
   0 -10  10 7274.49 953.270   5
   0 -10   9 4474.19 718.027   5
   0 -10   8 8594.98 949.458   5
   0 -10   8 8143.35 989.720   2
   0 -10   7 8934.32 931.427   5
   0 -10   7 8084.74 972.994   2
   0 -10   6 276.468 277.241   2
   0 -10   6 26.6781 245.585   5
   0  10  -6 766.030 402.101   1
   0 -10   5 6162.81 714.630   5
   0 -10   5 5534.70 764.624   2
   0  10  -5 6969.02 942.217   1
   0 -10   4 574.360 291.958   5
   0  10  -4 901.483 386.359   1
   0 -10   4 269.511 197.903   2
   0 -10   3 192.984 170.690   2
   0  10  -3 493.387 315.740   1
   0 -10   3 966.977 312.232   5
   0 -10   2 8956.10 930.280   2
   0 -10   2 9164.80 803.884   5
   0 -10   1 127.041 219.792   2
   0  10  -1-29.1050 214.629   1
   0  10   0 6291.63 886.031   1
   0 -10   0 5944.22 746.066   2
   0  10   1 11291.9 1196.27   1
   0 -10  -1 10848.2 985.509   2
   0 -10  -2 2118.49 468.173   2
   0  10   2 2394.17 546.729   1
   0 -10  -3 131.364 234.759   3
   0 -10  -3 124.914 169.738   2
   0  10   3-13.4268 214.727   1
   0  10   4 8232.02 1037.57   1
   0 -10  -4 8942.89 1241.05   3
   0  10   5 16346.7 1465.06   1
   0 -10  -5 14730.7 1603.95   3
   0  10   6 6594.26 915.032   1
   0 -10  -6 5701.11 1040.99   3
   0 -10  -7 2984.32 766.124   3
   0  10   7 2275.63 597.592   1
   0 -10  -8 530.199 371.013   3
   0 -11  15 2914.78 785.554   5
   0 -11  14 3439.60 747.696   5
   0 -11  13 1467.44 521.281   5
   0 -11  12 2351.07 609.620   5
   0 -11  11 1066.87 444.644   5
   0 -11  10 16759.1 1467.53   5
   0 -11   9 10989.9 1159.78   5
   0 -11   8 543.748 289.075   5
   0 -11   8 478.068 370.904   2
   0 -11   7 1409.93 406.867   5
   0 -11   7 909.788 383.677   2
   0 -11   6 9956.66 1102.18   2
   0 -11   6 9228.67 981.790   5
   0  11  -5 26020.2 1919.26   1
   0 -11   5 27408.1 1821.65   2
   0 -11   5 27914.6 1603.35   5
   0  11  -4 6880.02 1028.65   1
   0 -11   4 5656.89 807.747   2
   0 -11   4 6871.01 764.547   5
   0 -11   3 2500.27 459.411   5
   0 -11   3 2401.14 544.286   2
   0  11  -3 2553.48 654.761   1
   0 -11   2 6756.93 878.207   2
   0  11  -2 6808.20 987.118   1
   0 -11   2 6621.13 707.509   5
   0  11  -1 16462.6 1535.14   1
   0 -11   1 16644.4 1326.13   2
   0 -11   0 25182.0 1626.30   2
   0  11   0 28789.6 2028.77   1
   0  11   1 2789.88 671.633   1
   0 -11  -1 2353.44 499.402   2
   0  11   2 2361.19 597.442   1
   0  11   3 7331.17 1053.12   1
   0  11   4 8906.86 1134.93   1
   0 -11  -5 6416.57 1119.49   3
   0  11   5 7227.27 1049.17   1
   0  11   6 225.873 223.097   1
   0 -12  14-215.584 426.096   5
   0 -12  13 1278.59 540.675   5
   0 -12  12 1304.39 503.078   5
   0 -12  11 75.2523 274.254   5
   0 -12  10 502.315 291.209   5
   0 -12   9 598.775 337.496   5
   0 -12   8 587.285 317.853   2
   0 -12   8 631.939 331.172   5
   0 -12   7 2939.09 567.612   5
   0 -12   7 1920.39 520.804   2
   0 -12   6-183.988 269.371   2
   0 -12   6 187.985 250.896   5
   0 -12   5 292.234 206.599   2
   0 -12   4 10937.2 1191.39   2
   0  12  -4 10066.3 1259.30   1
   0  12  -3 4350.77 841.429   1
   0 -12   3 3932.85 726.053   2
   0 -12   2 125.288 226.259   2
   0  12  -2 582.782 488.064   1
   0  12  -1 1120.44 529.682   1
   0 -12   1 79.6768 190.415   2
   0  12   0 1142.19 451.296   1
   0  12   1 754.484 432.849   1
   0  12   2 2394.65 691.904   1
   0  12   3 401.987 334.426   1
   0  12   4 900.404 454.077   1
   0  12   5 95.1656 325.472   1
   0 -13  13 1505.37 615.921   5
   0 -13  12 6340.09 1043.19   5
   0 -13  11 6197.66 998.307   5
   0 -13   7 677.065 307.064   2
   0 -13   6 2576.91 648.423   2
   0 -13   5 193.419 224.332   2
   0 -13   4 1312.34 463.049   2
   0 -13   3 3371.35 678.309   2
   0  13  -3 3436.63 838.713   1
   0  13  -2 6071.06 1043.37   1
   0  13  -1 1042.99 444.488   1
   0  13   0-1527.78 561.353   1
   0 -14   7 6685.09 1042.03   2
   0 -14   6 1437.21 553.889   2
   0 -14   5 3260.14 743.888   2
   1 -14   3 1687.48 527.259   2
   1 -14   4-363.221 301.457   2
   1 -14   5 3351.19 769.529   2
   1 -14   6 3931.20 791.361   2
   1 -14   7-253.886 295.915   2
   1 -13   1 2679.06 648.840   2
   1 -13   2 2706.77 672.165   2
   1 -13   3 7285.71 1024.69   2
   1 -13   4 6965.16 1014.79   2
   1 -13   5 2641.16 620.270   2
   1 -13   6 724.364 417.956   2
   1 -13   7 2716.59 663.664   2
   1 -13   8 3168.13 731.361   2
   1 -13   9 762.763 354.699   2
   1 -13  12 7365.64 1118.99   5
   1 -13  13 2928.13 761.744   5
  -1  12   5-141.795 411.621   1
  -1  12   4-173.102 313.367   1
  -1  12   3 2715.48 695.221   1
  -1  12   2 1816.42 575.764   1
  -1  12   1-98.6708 337.187   1
   1 -12  -1 253.141 259.267   2
   1 -12   0-229.644 246.018   2
   1 -12   1 512.899 266.977   2
   1 -12   2 7942.60 1002.19   2
   1 -12   3 8885.75 1073.08   2
   1 -12   4 591.979 323.540   2
   1 -12   5-877.967 396.968   2
   1 -12   6 2212.67 578.999   2
   1 -12   7 2812.63 556.553   5
   1 -12   7 2229.50 572.037   2
   1 -12   8 383.509 277.127   5
   1 -12   8-218.896 236.020   2
   1 -12   9 594.351 307.920   5
   1 -12   9 1369.66 557.126   2
   1 -12  10-27.2813 200.490   5
   1 -12  10 158.743 288.201   2
   1 -12  11 674.160 370.642   5
   1 -12  12 2338.82 663.510   5
   1 -12  13 1278.83 476.859   5
   1 -12  14 1236.83 478.871   5
   1 -11  -6 389.327 428.895   3
  -1  11   6 53.0551 208.260   1
  -1  11   5-194.235 268.329   1
   1 -11  -5 113.674 299.847   3
   1 -11  -4 724.169 483.842   3
  -1  11   4 884.794 350.363   1
  -1  11   3 430.543 296.867   1
   1 -11  -3 441.226 416.360   3
   1 -11  -3 757.337 362.443   2
  -1  11   2 521.304 376.842   1
   1 -11  -2 1870.13 621.818   3
   1 -11  -2 1416.85 407.082   2
  -1  11   1 9194.69 1117.41   1
   1 -11  -1 7080.93 884.403   2
   1 -11   0 160.295 277.174   2
  -1  11   0-240.304 244.250   1
   1 -11   1 2345.71 514.014   2
  -1  11  -1 1227.09 425.515   1
   1 -11   2 6156.81 855.986   2
   1 -11   3 10798.5 861.518   5
   1 -11   3 9809.34 1055.58   2
   1 -11   4 5203.41 632.354   5
   1 -11   4 5854.28 852.538   2
   1 -11   5 131.845 171.597   5
   1 -11   5-189.364 194.512   2
   1 -11   6 1783.60 404.393   5
   1 -11   6 1342.64 446.781   2
   1 -11   7 1468.16 411.262   5
   1 -11   7 1886.71 522.594   2
   1 -11   8 14506.1 1403.03   2
   1 -11   8 16536.0 1335.45   5
   1 -11   9 3113.21 708.830   2
   1 -11   9 1803.94 498.909   5
   1 -11  10 5623.80 911.301   2
   1 -11  10 4505.39 768.763   5
   1 -11  11 2999.94 626.740   5
   1 -11  12 1230.46 524.318   5
   1 -11  13 2001.84 575.953   5
   1 -11  14 269.209 384.159   5
   1 -11  15 760.484 541.852   5
   1 -10  -8 3559.39 909.700   3
   1 -10  -7 308.077 310.516   3
  -1  10   7 498.421 300.005   1
   1 -10  -6 408.021 355.091   3
  -1  10   6 94.7359 287.275   1
   1 -10  -5 6594.04 1091.20   3
   1 -10  -5 6194.83 794.811   2
  -1  10   5 7105.58 928.610   1
  -1  10   4 15226.3 1343.88   1
   1 -10  -4 15621.8 1239.29   2
   1 -10  -4 13970.9 1496.43   3
   1 -10  -3 6891.05 841.317   2
  -1  10   3 6093.09 847.060   1
   1 -10  -3 8706.33 1141.27   3
  -1  10   2 141.863 256.542   1
   1 -10  -2 301.408 354.870   3
   1 -10  -2-137.647 185.491   2
   1 -10  -1 3507.81 612.654   2
  -1  10   1 2616.10 561.391   1
   1 -10  -1 4465.44 784.532   3
  -1  10   0 14118.2 1293.98   1
   1 -10   0 16854.6 1297.96   2
   1 -10   1 23980.1 1152.79   5
  -1  10  -1 25736.0 1752.97   1
   1 -10   1 22564.3 1521.09   2
   1 -10   2 4249.62 516.225   5
  -1  10  -2 4109.02 706.237   1
   1 -10   2 4637.63 683.035   2
   1 -10   3 678.102 228.797   5
   1 -10   3 577.911 303.225   2
   1 -10   4-192.855 263.910   2
   1 -10   4-229.102 226.740   5
   1 -10   5 15255.0 1296.80   2
   1 -10   5 15754.2 1106.02   5
   1 -10   6 43239.2 2255.77   2
   1 -10   6 44935.5 2003.97   5
   1 -10   7 2710.62 497.402   5
   1 -10   7 2739.59 600.400   2
   1 -10   8 3982.06 729.215   2
   1 -10   8 4359.64 676.572   5
   1 -10   9 6244.51 842.949   5
   1 -10   9 5260.88 834.539   2
   1 -10  10 31638.7 1984.03   5
   1 -10  10 29083.1 1982.51   2
   1 -10  11 14232.5 1373.46   5
   1 -10  12-585.294 339.203   5
   1 -10  13-377.982 341.042   5
   1 -10  14 1246.15 430.450   5
   1 -10  15 9658.13 1326.00   5
   1 -10  16 3201.67 835.091   5
   1  -9 -10 355.388 547.046   3
   1  -9  -9-289.893 320.871   3
   1  -9  -8 476.827 343.318   3
   1  -9  -7-272.792 252.416   2
   1  -9  -7 422.238 340.100   3
  -1   9   7-259.732 249.927   1
   1  -9  -6 1.92734 143.179   2
   1  -9  -6 18.3101 228.251   3
  -1   9   6 86.5043 186.136   1
  -1   9   5 858.653 328.222   1
   1  -9  -5 1629.43 535.287   3
   1  -9  -5 1734.82 428.034   2
   1  -9  -4-254.980 271.499   2
   1  -9  -4 11.0117 249.120   3
  -1   9   4 378.827 269.019   1
   1  -9  -3 10561.6 1207.77   3
   1  -9  -3 11090.2 972.229   2
  -1   9   3 9628.51 1005.61   1
  -1   9   2 209.518 195.616   1
   1  -9  -2 81.5682 234.780   3
   1  -9  -2 55.5338 163.107   2
   1  -9  -1 716.310 355.653   3
   1  -9  -1 794.925 261.992   2
  -1   9   1 422.537 271.295   1
  -1   9   0 10924.7 1066.04   1
   1  -9   0 9856.26 921.032   2
   1  -9   0 9705.76 1083.98   3
  -1   9  -1 17627.5 1353.00   1
   1  -9   1 18437.7 1277.32   2
   1  -9   1 18481.0 955.430   5
  -1   9  -1 17152.2 930.436   5
  -1   9  -2 1565.20 417.248   1
   1  -9   2 2110.63 339.570   5
  -1   9  -2 1533.44 283.865   5
   1  -9   2 1356.66 357.155   2
  -1   9  -3 41.7130 272.729   1
   1  -9   3-129.558 148.409   5
   1  -9   3 451.554 242.101   2
   1  -9   4 582.648 188.423   5
   1  -9   4 1196.99 366.759   2
   1  -9   5 786.820 271.456   5
   1  -9   5 501.541 259.310   2
   1  -9   6 6828.61 842.550   2
   1  -9   6 8312.81 802.406   5
   1  -9   7 1599.05 432.598   2
   1  -9   7 2126.36 450.979   5
   1  -9   8 3255.96 592.487   5
   1  -9   8 4111.98 661.779   2
   1  -9   9 1226.06 380.374   5
   1  -9   9 774.826 378.945   2
   1  -9  10-66.6984 218.885   2
   1  -9  10 143.238 101.847   4
   1  -9  10-188.856 302.908   5
   1  -9  11 7867.94 988.283   5
   1  -9  12 6492.64 956.793   5
   1  -9  13 1627.87 523.813   5
   1  -9  14 1243.59 546.964   5
   1  -9  15 205.710 336.783   5
   1  -9  16 921.754 409.543   5
   1  -8 -12 1333.68 507.156   3
   1  -8 -11 15436.5 1695.48   3
   1  -8 -10 6521.03 1091.53   3
   1  -8  -9 12.2334 260.751   3
   1  -8  -8 65.4092 255.537   3
  -1   8   8 346.940 245.165   1
   1  -8  -7 8295.78 837.018   2
   1  -8  -7 9233.78 1189.44   3
  -1   8   7 7449.90 831.735   1
   1  -8  -6 56111.0 2877.02   3
   1  -8  -6 56895.7 2271.25   2
  -1   8   6 55100.2 2310.51   1
  -1   8   5 21622.8 1394.98   1
   1  -8  -5 22723.3 1734.15   3
   1  -8  -5 19555.1 1261.00   2
   1  -8  -4 15.6847 147.408   2
  -1   8   4 175.027 156.484   1
   1  -8  -4-93.1800 231.064   3
   1  -8  -3 1571.94 471.369   3
   1  -8  -3 1499.37 347.683   2
  -1   8   3 1608.59 413.915   1
  -1   8   2 13121.1 695.045   5
   1  -8  -2 12391.3 1188.18   3
   1  -8  -2 13780.2 1019.25   2
  -1   8   2 14714.0 1149.51   1
  -1   8   1 57539.8 1617.26   5
  -1   8   1 55726.0 2328.88   1
   1  -8  -1 57732.0 2181.02   2
   1  -8  -1 55981.6 2526.21   3
   1  -8   0 16819.3 1120.57   2
  -1   8   0 14280.9 760.154   5
  -1   8   0 14871.8 1165.62   1
   1  -8   0 14383.6 757.556   5
   1  -8   0 15049.4 1238.29   3
   1  -8   1 15009.6 806.739   5
   1  -8   1 15282.7 1087.13   2
  -1   8  -1 15797.1 1198.54   1
  -1   8  -1 15657.5 829.904   5
   1  -8   1 17107.6 1289.31   3
  -1   8  -2 2679.42 355.890   5
  -1   8  -2 2845.23 523.969   1
   1  -8   2 2425.09 326.883   5
   1  -8   2 2551.67 448.453   2
  -1   8  -3 20034.8 1354.98   1
   1  -8   3 21428.5 1332.14   2
   1  -8   3 20629.6 1060.95   5
   1  -8   4 123180. 3115.29   5
   1  -8   4 124870. 3595.71   2
   1  -8   5 1932.45 345.581   5
   1  -8   5 2716.77 505.017   2
   1  -8   6 1036.28 337.297   2
   1  -8   6 1503.38 348.098   5
   1  -8   7 238.773 205.511   5
   1  -8   7 531.671 268.218   2
   1  -8   8 38195.3 1885.18   5
   1  -8   8 35602.7 1941.25   2
   1  -8   9 32907.9 1827.29   5
   1  -8   9 27825.3 1266.02   4
   1  -8   9 30380.7 1798.46   2
   1  -8  10 7682.89 918.240   5
   1  -8  10 6934.67 609.010   4
   1  -8  11 695.589 322.012   5
   1  -8  11 312.557 137.583   4
   1  -8  12 1498.30 499.743   5
   1  -8  13 11722.2 1279.39   5
   1  -8  14 11553.5 1332.00   5
   1  -8  15-228.099 199.377   5
   1  -8  16 162.026 272.071   5
   1  -8  17 514.066 474.297   5
   1  -7 -14 350.456 254.543   3
   1  -7 -13 6574.41 1130.27   3
   1  -7 -12 2146.34 625.616   3
   1  -7 -11 10064.8 1292.39   3
   1  -7 -10 1055.80 461.009   3
   1  -7  -9 4210.14 823.704   3
  -1   7   9 3598.33 513.193   1
   1  -7  -8 5730.62 903.484   3
  -1   7   8 7543.28 757.600   1
   1  -7  -7 2094.94 542.486   3
  -1   7   7 2384.35 442.926   1
  -1   7   6 112.090 138.105   1
   1  -7  -6-53.5646 177.204   3
   1  -7  -5 3557.92 633.555   3
  -1   7   5 2552.48 437.188   1
  -1   7   5 3336.63 358.507   5
   1  -7  -5 3654.04 513.460   2
   1  -7  -4 11058.4 1092.69   3
   1  -7  -4 10301.9 838.948   2
  -1   7   4 9918.03 880.674   1
  -1   7   4 9959.71 585.530   5
   1  -7  -3 52841.7 2392.21   3
   1  -7  -3 50886.5 1927.04   2
  -1   7   3 54057.0 1456.05   5
  -1   7   3 50798.1 2048.65   1
  -1   7   2 20347.5 816.958   5
   1  -7  -2 21200.0 1434.42   3
  -1   7   2 20951.3 1271.79   1
   1  -7  -2 19239.6 1140.16   2
  -1   7   1 17874.6 1165.75   1
  -1   7   1 16776.4 742.467   5
   1  -7  -1 18084.6 1282.46   3
   1  -7  -1 17599.6 1074.42   2
   1  -7   0 1677.32 384.886   3
   1  -7   0 2117.99 405.252   2
  -1   7   0 1966.47 259.210   5
  -1   7   0 1665.77 363.640   1
   1  -7   0 2174.17 273.648   5
  -1   7  -1 14240.4 1053.68   1
   1  -7   1 13098.1 705.471   5
  -1   7  -1 14719.7 749.205   5
   1  -7   1 14505.5 1087.06   3
   1  -7   1 14486.5 982.302   2
   1  -7   2 80138.5 2520.51   2
  -1   7  -2 80005.5 2078.97   5
  -1   7  -2 74361.7 2582.46   1
   1  -7   2 78216.8 2045.82   5
  -1   7  -3 60780.5 2253.84   1
   1  -7   3 55765.7 2118.99   2
   1  -7   3 56830.8 1781.79   5
   1  -7   4 286.106 211.904   2
   1  -7   4 217.455 112.452   5
   1  -7   5 15894.2 1126.32   2
   1  -7   5 16217.2 995.062   5
   1  -7   6 66332.8 2476.34   2
   1  -7   6 72785.8 2371.44   5
   1  -7   7 2053.02 399.725   5
   1  -7   7 1636.44 396.321   2
   1  -7   8 15419.5 1150.46   5
   1  -7   8 14323.5 849.620   4
   1  -7   8 14655.6 1170.53   2
   1  -7   9 33660.2 1806.26   5
   1  -7   9 31845.9 1296.86   4
   1  -7   9 30717.9 1746.06   2
   1  -7  10 14.0432 130.339   4
   1  -7  10 85.6728 217.967   5
   1  -7  11 25911.0 1229.61   4
   1  -7  11 32225.1 1935.37   5
   1  -7  12 33648.8 2064.74   5
   1  -7  12 33974.9 1457.72   4
   1  -7  13 11267.6 1224.45   5
   1  -7  14 3023.90 708.790   5
   1  -7  15 1462.36 567.190   5
   1  -7  16 342.931 390.490   5
   1  -7  17 164.037 321.959   5
   1  -6 -15 520.681 305.477   3
   1  -6 -14 1548.61 552.045   3
   1  -6 -13 681.443 426.005   3
   1  -6 -12 2018.60 572.633   3
   1  -6 -11 363.231 204.931   3
   1  -6 -10 1596.10 472.288   3
  -1   6   9 10432.3 819.907   1
   1  -6  -9 11767.1 1231.07   3
  -1   6   8 3843.12 492.463   1
   1  -6  -8 4162.18 732.691   3
  -1   6   7 11353.5 861.204   1
   1  -6  -7 11494.8 1151.84   3
  -1   6   6 2665.41 416.779   1
  -1   6   6 2699.14 330.087   5
   1  -6  -6 1706.86 438.723   3
  -1   6   5 4795.66 567.813   1
   1  -6  -5 5478.14 741.130   3
  -1   6   5 5241.74 431.161   5
  -1   6   4 1578.23 323.475   1
   1  -6  -4 1757.88 438.859   3
  -1   6   4 1514.28 220.312   5
  -1   6   3 11421.5 561.427   5
  -1   6   3 11437.8 863.320   1
   1  -6  -3 10908.1 793.065   2
   1  -6  -3 10801.6 988.072   3
  -1   6   2 1036.45 278.472   1
   1  -6  -2 1282.22 345.449   3
  -1   6   2 1127.14 172.004   5
   1  -6  -2 1067.89 261.155   2
   1  -6  -1 17288.4 1154.97   3
  -1   6   1 18370.8 701.523   5
   1  -6  -1 17132.2 990.141   2
  -1   6   1 17577.0 1067.37   1
   1  -6   0 7165.00 437.658   5
   1  -6   0 7395.94 728.227   3
  -1   6   0 7264.78 451.265   5
  -1   6   0 6374.17 647.384   1
   1  -6   0 6799.04 607.818   2
   1  -6   1-81.2653 100.777   5
   1  -6   1-56.2053 109.997   3
   1  -6   1 120.852 162.600   2
  -1   6  -1 39.3496 86.1689   5
  -1   6  -1 44.6359 164.750   1
  -1   6  -2 124586. 2681.73   5
   1  -6   2 125094. 3230.69   3
   1  -6   2 127653. 2693.34   5
   1  -6   2 123746. 3136.72   2
  -1   6  -2 129274. 3272.77   1
   1  -6   3 79846.3 2398.19   2
  -1   6  -3 77837.3 2374.72   3
   1  -6   3 76599.9 2046.77   5
   1  -6   4 1536.41 278.613   5
  -1   6  -4 2160.07 357.944   3
   1  -6   4 1955.86 363.200   2
   1  -6   5 202.378 139.741   5
  -1   6  -5 4.43359 132.852   3
   1  -6   5 81.6061 169.979   2
   1  -6   6 1136.67 300.299   2
  -1   6  -6 1320.63 284.157   3
   1  -6   6 977.055 274.194   5
   1  -6   7 25689.2 1385.34   5
   1  -6   7 23226.7 1352.86   2
   1  -6   7 24827.4 1063.52   4
   1  -6   8 8301.06 603.652   4
   1  -6   8 7511.94 799.908   2
   1  -6   8 8714.89 833.001   5
   1  -6   9 1050.63 351.203   5
   1  -6   9 935.483 214.638   4
   1  -6  10 11308.1 761.861   4
   1  -6  10 13184.1 1131.82   5
   1  -6  11 7477.91 655.124   4
   1  -6  11 7836.63 938.442   5
   1  -6  12 30110.5 1908.18   5
   1  -6  12 29986.3 1394.87   4
   1  -6  13 4651.71 578.058   4
   1  -6  13 4393.58 740.321   5
   1  -6  14-28.5019 213.232   5
   1  -6  15 2430.22 614.910   5
   1  -6  16 439.456 319.755   5
   1  -6  17 1914.38 601.303   5
   1  -5 -16-612.839 472.593   3
   1  -5 -15 2357.83 665.169   3
   1  -5 -14 5881.41 975.081   3
   1  -5 -13 7742.05 1074.93   3
   1  -5 -12 9122.92 1113.94   3
   1  -5 -11 1749.99 500.708   3
   1  -5 -10 32483.7 2014.09   3
  -1   5  10 35642.0 1402.94   1
  -1   5   9 32035.7 1335.17   1
   1  -5  -9 35474.5 2026.78   3
  -1   5   8 78138.2 2245.26   1
   1  -5  -8 80548.1 3063.48   3
   1  -5  -7 52555.1 2366.34   3
  -1   5   7 55448.8 1823.28   1
   1  -5  -6 7780.44 854.336   3
  -1   5   6 7340.48 612.611   1
   1  -5  -5 24116.1 1463.10   3
  -1   5   5 25884.8 1182.85   1
   1  -5  -5 25291.0 1151.41   1
   1  -5  -4 27021.1 1189.53   1
  -1   5   4 25047.7 872.972   5
  -1   5   4 24301.4 1154.22   1
   1  -5  -4 25559.4 1441.01   3
   1  -5  -3 68358.1 2391.06   3
  -1   5   3 70009.4 1511.17   5
   1  -5  -3 67663.9 2025.61   1
   1  -5  -2 81048.8 2190.51   2
  -1   5   2 79724.2 1620.92   5
  -1   5   2 80107.0 2252.66   1
   1  -5  -2 79467.1 2241.76   1
   1  -5  -2 76443.7 2484.47   3
  -1   5   1 7117.71 616.742   1
   1  -5  -1 7559.95 587.998   2
  -1   5   1 7703.75 389.547   5
   1  -5  -1 7893.87 702.816   3
   1  -5  -1 7936.20 634.974   1
  -1   5   0 51407.0 1808.05   3
  -1   5   0 50423.2 1733.04   1
   1  -5   0 52652.5 1681.13   2
   1  -5   0 50705.1 1814.28   3
   1  -5   0 51686.1 1231.77   5
   1  -5   0 53077.4 1780.52   1
  -1   5   0 53646.4 1256.67   5
  -1   5  -1 54917.5 1358.64   5
  -1   5  -1 53033.5 1709.46   2
   1  -5   1 54395.6 1738.62   2
   1  -5   1 54238.0 1833.84   3
   1  -5   1 52325.4 1342.74   5
   1  -5   1 56734.1 1838.05   1
  -1   5  -1 53403.7 1789.85   3
  -1   5  -1 52150.6 1776.25   1
   1  -5   2 367071. 6424.55   2
  -1   5  -2 365148. 5913.84   5
   1  -5   2 372557. 5908.94   5
  -1   5  -2 376638. 6484.62   3
  -1   5  -2 355075. 6486.60   1
  -1   5  -2 366866. 6384.75   2
   1  -5   2 371240. 6589.44   1
   1  -5   2 353451. 6401.08   3
  -1   5  -3 153942. 3339.88   3
   1  -5   3 146678. 3059.34   5
   1  -5   3 156101. 3528.78   1
  -1   5  -3 148443. 3374.53   2
   1  -5   3 148419. 3377.50   2
  -1   5  -4 36555.9 1377.88   3
   1  -5   4 37238.3 1370.46   5
   1  -5   4 39198.8 1532.07   2
  -1   5  -5 56527.8 1725.29   3
   1  -5   5 57031.0 1834.73   5
   1  -5   6 164670. 3732.96   5
   1  -5   6 153358. 3737.92   2
   1  -5   7 155359. 3214.22   4
   1  -5   7 152794. 3808.69   2
   1  -5   7 158806. 3832.92   5
   1  -5   8 343.030 232.877   2
   1  -5   8 29.7135 107.861   4
   1  -5   8 593.383 261.432   5
   1  -5   9 26609.7 1181.29   4
   1  -5   9 31343.3 1653.60   5
   1  -5  10 10806.7 1013.46   5
   1  -5  10 11313.6 783.405   4
   1  -5  11 26825.7 1298.00   4
   1  -5  11 29486.7 1772.52   5
   1  -5  12 29604.8 1452.33   4
   1  -5  12 31314.3 1912.59   5
   1  -5  13 3656.50 544.724   4
   1  -5  13 3257.17 633.985   5
  -1   5 -13 4062.55 502.865   3
   1  -5  14 3580.30 723.329   5
  -1   5 -14 2443.67 405.738   3
   1  -5  14 2842.66 513.618   4
   1  -5  15 238.811 377.927   5
   1  -5  16 10487.7 1313.63   5
   1  -5  17 9255.63 1251.58   5
   1  -5  18 724.206 451.956   5
   1  -4 -17-66.8304 246.155   3
   1  -4 -16 468.650 395.999   3
   1  -4 -15 4671.88 832.359   3
   1  -4 -14 3259.31 697.593   3
   1  -4 -13-67.4110 201.396   3
   1  -4 -12 7910.41 982.450   3
   1  -4 -11 3543.69 620.454   3
   1  -4 -10 2307.84 492.524   3
  -1   4  10 2509.69 315.814   1
  -1   4   9 1205.00 230.209   1
   1  -4  -9 837.548 298.118   3
  -1   4   8 2791.63 332.981   1
   1  -4  -8 3793.11 587.525   3
  -1   4   7 8704.68 600.441   1
   1  -4  -7 8751.96 856.948   3
  -1   4   6 109815. 2513.74   1
   1  -4  -6 107805. 3206.35   3
   1  -4  -5 153525. 3116.49   1
  -1   4   5 152979. 3145.94   1
   1  -4  -5 145516. 3782.41   3
   1  -4  -4 2872.87 448.747   3
  -1   4   4 2351.80 305.672   1
   1  -4  -4 2405.07 305.670   1
   1  -4  -3 1459.72 324.336   4
   1  -4  -3 1046.67 201.721   1
  -1   4   3 1591.69 170.437   5
   1  -4  -3 1116.16 275.505   3
  -1   4   3 1194.96 253.963   3
  -1   4   3 1279.76 223.279   1
  -1   4   2 1457.82 248.673   1
  -1   4   2 1556.44 149.051   5
  -1   4   2 1638.38 291.924   3
   1  -4  -2 1507.41 289.907   3
   1  -4  -2 1504.47 283.093   4
   1  -4  -2 1717.38 263.248   1
   1  -4  -1 20705.1 929.947   1
   1  -4  -1 19130.6 997.885   3
  -1   4   1 19539.4 561.434   5
  -1   4   1 20054.9 991.761   3
   1  -4  -1 20553.2 903.096   2
  -1   4   1 19671.7 906.733   1
   1  -4   0 11869.5 696.519   1
   1  -4   0 11259.7 655.070   2
   1  -4   0 11730.2 734.878   3
   1  -4   0 10799.1 422.086   5
  -1   4   0 10334.7 420.107   5
  -1   4   0 10903.0 696.696   3
  -1   4   0 10799.1 672.708   1
   1  -4   1 1353.35 252.052   2
   1  -4   1 1445.50 248.142   1
  -1   4  -1 1358.99 169.370   5
  -1   4  -1 1196.39 225.101   3
  -1   4  -1 1327.69 239.946   2
  -1   4  -1 1399.77 259.937   1
   1  -4   1 1139.30 158.684   5
   1  -4   1 1506.73 262.233   3
   1  -4   2 2150.80 289.466   3
  -1   4  -2 2251.96 300.636   2
   1  -4   2 2071.43 307.836   1
  -1   4  -2 2245.06 300.865   3
   1  -4   2 1841.69 292.763   2
   1  -4   2 1637.25 212.304   5
   1  -4   3 445100. 7260.41   1
  -1   4  -3 439194. 6935.69   3
   1  -4   3 423784. 6854.03   5
   1  -4   3 429584. 7178.82   2
  -1   4  -3 430942. 7153.72   2
  -1   4  -4 321619. 5793.41   2
   1  -4   4 334754. 5878.18   1
   1  -4   4 325517. 5808.34   2
   1  -4   4 326564. 5639.79   5
  -1   4  -4 326531. 5439.63   3
   1  -4   5 6384.11 566.072   2
   1  -4   5 6249.31 557.027   5
  -1   4  -5 6433.13 585.050   2
   1  -4   5 7816.43 633.287   1
   1  -4   6 13936.2 874.544   1
   1  -4   6 13454.6 697.970   4
   1  -4   6 15075.9 926.371   2
   1  -4   6 14673.2 922.635   5
   1  -4   7 9863.93 806.526   5
   1  -4   7 9019.25 741.448   2
   1  -4   7 8373.10 590.921   4
   1  -4   7 9665.81 739.358   1
   1  -4   8 2388.72 389.961   4
   1  -4   8 23558.1 1311.63   5
   1  -4   9 56174.2 2272.36   5
   1  -4   9 56316.5 1815.15   4
   1  -4  10-149.013 191.578   5
   1  -4  10 49.7010 106.155   4
  -1   4 -11 277.886 131.399   3
   1  -4  11-39.7493 223.215   5
   1  -4  11 195.328 128.833   4
   1  -4  12 6723.30 705.469   4
  -1   4 -12 8077.97 671.945   3
   1  -4  12 9334.06 1020.02   5
   1  -4  13 662.187 356.734   5
  -1   4 -13 772.491 207.500   3
   1  -4  13 451.444 206.266   4
  -1   4 -14 4061.50 517.143   3
   1  -4  14 4318.24 771.351   5
   1  -4  14 3031.50 523.838   4
   1  -4  15 421.989 363.469   5
   1  -4  15 327.464 260.990   4
   1  -4  16 2723.20 651.595   5
   1  -4  17 480.403 399.902   5
   1  -4  18 3686.63 824.436   5
   1  -3 -17-105.138 270.222   3
  -1   3  16-82.7738 343.403   5
   1  -3 -16 960.319 413.719   3
   1  -3 -15 462.518 329.687   3
  -1   3  15 118.643 239.862   5
   1  -3 -14 16130.1 1429.40   3
   1  -3 -13 2241.22 518.967   3
   1  -3 -12 6819.66 891.432   3
  -1   3  11 8360.79 476.591   1
   1  -3 -11 8124.60 938.019   3
   1  -3 -10 1732.79 386.677   3
  -1   3  10 2125.39 245.304   1
  -1   3   9 20862.0 805.892   1
   1  -3  -9 18698.7 1290.52   3
   1  -3  -8 9709.15 884.768   3
  -1   3   8 10677.5 566.101   1
  -1   3   7 2165.11 255.488   1
   1  -3  -7 1956.32 385.684   3
   1  -3  -6 17992.4 1105.16   3
  -1   3   6 18396.2 746.212   1
   1  -3  -5 55250.5 1415.37   1
   1  -3  -5 57197.4 2034.67   4
   1  -3  -5 54334.3 1925.89   3
  -1   3   5 57824.2 1450.81   1
  -1   3   5 57105.0 1930.60   3
  -1   3   4 83232.3 1866.04   1
   1  -3  -4 82136.1 2338.59   3
   1  -3  -4 85566.4 1873.05   1
   1  -3  -4 86821.6 2448.69   4
  -1   3   4 86388.9 2363.15   3
   1  -3  -3 7248.04 598.339   4
  -1   3   3 7883.45 601.462   3
   1  -3  -3 6090.85 537.813   3
   1  -3  -3 6781.49 434.839   1
  -1   3   3 7201.13 456.621   1
   1  -3  -2 93219.7 2294.51   3
  -1   3   2 91582.2 2001.08   1
   1  -3  -2 91838.9 1997.52   1
  -1   3   2 92057.3 2269.91   3
  -1   3   2 91921.0 1537.03   5
  -1   3   1 4645.73 367.578   1
  -1   3   1 5103.94 435.171   3
   1  -3  -1 5610.42 454.401   3
   1  -3  -1 5682.56 402.637   1
   1  -3   0 8823.31 511.652   2
   1  -3   0 8558.43 308.674   5
  -1   3   0 7316.11 492.237   3
   1  -3   0 7976.58 516.607   3
  -1   3   0 8215.00 495.403   1
  -1   3   0 7867.09 300.168   5
   1  -3   0 8344.47 511.099   1
  -1   3  -1 61900.8 1557.88   2
  -1   3  -1 61868.8 1535.71   3
   1  -3   1 59200.6 1503.15   3
   1  -3   1 62230.2 1602.14   1
   1  -3   1 59222.4 1540.60   2
   1  -3   1 61621.9 1277.86   5
   1  -3   2 26269.1 845.292   5
   1  -3   2 26621.3 982.993   2
   1  -3   2 24565.2 847.852   3
   1  -3   2 28845.3 1032.60   1
  -1   3  -2 26287.0 874.139   3
  -1   3  -2 26422.1 971.855   2
  -1   3  -3 7712.01 427.913   3
   1  -3   3 7262.59 521.535   2
  -1   3  -3 7564.49 518.037   2
   1  -3   4 110596. 2562.88   2
  -1   3  -4 114891. 2588.94   2
   1  -3   4 115033. 2302.18   4
   1  -3   5 276402. 4736.98   4
   1  -3   5 281500. 5092.67   2
  -1   3  -5 288791. 5152.78   2
   1  -3   6 48906.4 1454.35   4
  -1   3  -6 52171.0 1717.68   2
  -1   3  -7 928.193 241.326   4
   1  -3   7 1137.28 231.810   4
   1  -3   8 277.919 128.349   4
  -1   3  -8 593.084 185.306   4
   1  -3   9 20048.9 1063.30   4
  -1   3  -9 19666.4 908.768   3
  -1   3  -9 18574.4 1031.16   4
   1  -3  10 103139. 2869.77   4
  -1   3 -10 100641. 2485.67   3
  -1   3 -11 10481.8 735.123   3
   1  -3  11 10944.3 881.721   4
  -1   3 -12 68.6939 89.1519   3
   1  -3  12 13.8065 145.552   4
  -1   3 -13 1185.03 275.927   3
   1  -3  13 884.200 335.778   4
  -1   3 -14 6075.85 634.146   3
   1  -3  14 6233.85 825.499   4
   1  -3  15 3689.92 661.204   4
   1  -3  15 4394.55 818.981   5
   1  -3  16 150.326 250.773   4
   1  -3  16-486.401 460.368   5
   1  -3  17 555.849 367.578   5
   1  -3  18 1104.20 469.097   5
  -1   2  18 2977.14 716.033   5
   1  -2 -17 13406.3 1409.16   3
  -1   2  17 18330.1 1610.79   5
   1  -2 -16 4397.61 776.131   3
  -1   2  16 7522.02 990.187   5
  -1   2  15 290.881 249.700   5
   1  -2 -15 664.517 340.168   3
  -1   2  14 324.420 207.468   5
   1  -2 -14 211.491 186.816   3
   1  -2 -13 17864.1 1397.80   3
   1  -2 -12 64975.5 2671.93   3
  -1   2  11 5095.28 304.659   1
   1  -2 -11 4447.54 660.524   3
  -1   2  10 5081.68 311.824   1
   1  -2 -10 4474.79 612.782   3
  -1   2   9 8984.48 422.386   1
   1  -2  -9 8560.45 828.630   3
  -1   2   8 13975.1 536.101   1
   1  -2  -8 13908.3 1008.46   3
   1  -2  -7 152227. 3728.47   3
  -1   2   7 158961. 2674.40   1
   1  -2  -6 17812.4 1058.94   4
  -1   2   6 19549.7 1047.41   3
  -1   2   6 17628.9 594.894   1
   1  -2  -6 16749.3 993.321   3
   1  -2  -5 203394. 4164.62   3
   1  -2  -5 211083. 4262.80   4
  -1   2   5 202654. 3278.81   1
  -1   2   5 207412. 4137.25   3
  -1   2   4 39262.2 950.494   1
  -1   2   4 39431.2 1378.24   3
   1  -2  -4 41119.9 960.555   1
   1  -2  -4 39699.1 1408.37   3
   1  -2  -4 40911.2 1436.12   4
  -1   2   3 278049. 4205.12   1
  -1   2   3 272180. 4762.13   3
   1  -2  -3 266457. 4785.22   3
   1  -2  -3 268523. 4197.58   1
   1  -2  -3 279891. 4860.63   4
  -1   2   2 169276. 3140.69   3
   1  -2  -2 167339. 2781.78   1
  -1   2   2 166748. 2777.82   1
   1  -2  -2 164113. 3143.34   3
   1  -2  -1 7521.34 379.974   1
  -1   2   1 7876.39 448.980   3
   1  -2  -1 6976.66 423.088   3
   1  -2   0 294018. 4589.68   3
   1  -2   0 287914. 4611.25   2
  -1   2   0 295351. 4577.51   3
   1  -2   0 298120. 4602.64   1
   1  -2   1 931495. 12942.7   3
  -1   2  -1 927124. 13132.2   2
  -1   2  -1 922241. 12924.7   3
   1  -2   1 943017. 13141.2   2
  -1   2  -2 495261. 7375.38   2
  -1   2  -2 483479. 7010.58   3
   1  -2   2 502221. 7387.12   2
  -1   2  -3 526644. 8008.20   2
   1  -2   3 538139. 7838.32   4
   1  -2   3 522861. 7992.42   2
   1  -2   4 43756.8 1311.73   2
  -1   2  -4 45227.2 1342.94   2
   1  -2   4 42178.0 1234.99   4
  -1   2  -4 44935.1 1260.27   4
  -1   2  -5 51495.4 1546.84   2
   1  -2   5 54134.1 1489.06   4
  -1   2  -5 49879.0 1462.98   4
   1  -2   5 52587.5 1541.44   2
   1  -2   6 32179.7 1201.00   4
  -1   2  -6 35438.2 1244.75   4
  -1   2  -6 33487.2 991.113   3
  -1   2  -6 34144.1 1288.27   2
   1  -2   7 172263. 3621.24   4
  -1   2  -7 169361. 3183.08   3
  -1   2  -7 176833. 3648.52   4
  -1   2  -7 176328. 3720.87   2
  -1   2  -8 113013. 2838.90   4
   1  -2   8 107693. 2798.56   4
  -1   2  -8 109964. 2426.83   3
  -1   2  -9 40704.5 1378.89   3
   1  -2   9 41046.2 1681.58   4
  -1   2 -10 40012.2 1457.11   3
   1  -2  10 40775.6 1759.72   4
  -1   2 -11 2469.85 362.255   3
   1  -2  11 1943.55 405.614   4
  -1   2 -12 71971.1 2236.47   3
   1  -2  12 73246.6 2719.92   4
  -1   2 -13 923.488 260.141   3
   1  -2  13 1143.38 379.176   4
  -1   2 -14 3356.14 490.153   3
   1  -2  14 2766.29 600.870   4
   1  -2  15 1709.60 453.010   4
   1  -2  16-71.4094 194.080   4
   1  -2  16-69.2650 205.098   5
   1  -2  17 6662.16 1060.11   5
   1  -2  17 6729.63 995.160   4
   1  -2  18 838.505 491.132   5
  -1   1  19-224.004 386.804   5
  -1   1  18 646.434 409.143   5
  -1   1  17 4392.83 810.620   5
   1  -1 -17 3847.88 736.114   3
   1  -1 -16-92.9528 191.084   3
  -1   1  16-243.608 276.684   5
  -1   1  15 10054.5 1127.70   5
   1  -1 -15 8612.36 1010.48   3
   1  -1 -14 8204.12 932.879   3
  -1   1  14 7125.36 900.927   5
   1  -1 -13 12127.0 1098.25   3
  -1   1  13 13578.4 1199.18   5
   1  -1 -12-125.055 162.880   3
   1  -1 -11 17840.1 1236.33   3
  -1   1  11 17098.9 511.692   1
  -1   1  10 7399.93 322.599   1
  -1   1  10 7330.25 766.132   4
   1  -1 -10 6336.76 695.683   3
  -1   1   9 22308.4 603.189   1
  -1   1   9 23964.1 1342.31   4
   1  -1  -9 23031.5 1282.40   3
   1  -1  -8 10992.8 820.455   3
  -1   1   8 9550.54 352.768   1
  -1   1   8 11416.3 865.384   4
  -1   1   7 2231.92 376.389   4
  -1   1   7 2257.43 151.713   1
  -1   1   7 2020.88 335.783   3
   1  -1  -7 1881.12 332.948   3
   1  -1  -7 2772.43 412.971   4
   1  -1  -6 5178.86 507.531   3
  -1   1   6 5418.96 508.316   3
   1  -1  -6 5591.62 533.618   4
   1  -1  -5 13148.6 753.074   4
   1  -1  -5 12397.4 726.571   3
  -1   1   5 11970.6 714.514   3
   1  -1  -4 84518.8 2056.73   3
   1  -1  -4 87088.6 2041.96   4
  -1   1   4 85866.9 2051.79   3
   1  -1  -3 249637. 4093.96   4
  -1   1   3 240935. 4102.91   3
   1  -1  -3 236538. 4109.82   3
  -1   1   3 234467. 3725.77   5
  -1   1   2 74290.5 1286.95   5
   1  -1  -2 73240.9 1609.27   3
  -1   1   2 73793.0 1601.45   3
   1  -1  -1 13525.4 493.838   3
  -1   1   1 12915.0 483.331   3
  -1   1   0 141935. 2242.80   3
   1  -1   0 143474. 2240.69   3
   1  -1   1 408632. 5907.72   2
  -1   1  -1 406211. 5909.33   2
  -1   1  -2 44121.2 1041.33   2
   1  -1   2 44439.4 1039.96   2
   1  -1   2 44402.8 1107.74   4
  -1   1  -2 46504.3 1103.99   4
   1  -1   3 5428.20 343.749   2
  -1   1  -3 6070.07 394.428   4
   1  -1   3 5901.47 401.167   4
  -1   1  -3 6196.68 368.883   2
  -1   1  -4 40094.1 1143.61   2
   1  -1   4 39703.1 1236.90   4
  -1   1  -4 37807.2 891.689   3
  -1   1  -4 38010.6 1215.05   4
  -1   1  -5 2306.25 276.650   2
   1  -1   5 1938.32 286.770   4
  -1   1  -5 2466.10 318.850   4
  -1   1  -5 2377.56 219.376   3
  -1   1  -6 462.818 122.232   3
   1  -1   6 222.304 98.9356   4
  -1   1  -6 405.892 161.997   2
  -1   1  -6 359.136 147.545   4
  -1   1  -7 6504.80 609.924   4
  -1   1  -7 6438.36 545.160   2
  -1   1  -7 6745.20 470.665   3
   1  -1   7 6476.29 598.939   4
  -1   1  -8 477.409 147.989   3
   1  -1   8 259.723 153.997   4
  -1   1  -8 738.541 186.751   2
  -1   1  -9 7436.90 584.066   3
   1  -1   9 7306.13 738.888   4
   1  -1  10 12552.5 1008.98   4
  -1   1 -10 14703.3 874.578   3
   1  -1  11 3123.28 535.469   4
  -1   1 -11 3592.90 458.938   3
  -1   1 -12 1269.89 285.925   3
   1  -1  12 748.846 288.852   4
  -1   1 -13 1971.60 373.156   3
   1  -1  13 2651.32 560.880   4
  -1   1 -14 487.232 227.173   3
   1  -1  14 369.247 246.351   4
   1  -1  15 1032.80 414.701   4
   1  -1  16 490.675 364.845   4
   1  -1  17 640.600 419.889   4
   1  -1  18-244.551 361.500   4
   1  -1  18 189.634 277.618   5
  -1   0  19 2752.06 694.296   5
  -1   0  18 113.293 331.192   5
   1   0 -17 1247.98 431.086   3
  -1   0  17 728.167 378.890   5
  -1   0  16 2069.93 533.715   5
   1   0 -16 1930.43 497.476   3
   1   0 -15 726.774 332.389   3
  -1   0  15 485.934 247.874   5
  -1   0  14 24167.3 1648.32   5
   1   0 -14 23127.5 1551.18   3
  -1   0  13 35745.1 1940.40   5
   1   0 -13 35145.9 1830.42   3
  -1   0  12 6915.19 793.275   5
  -1   0  12 7795.79 835.727   4
   1   0 -12 5845.43 717.539   3
   1   0 -11 4612.69 603.220   3
  -1   0  11 4717.54 634.151   5
  -1   0  11 2882.11 493.406   4
  -1   0  11 3311.93 234.296   1
  -1   0  10 6451.76 700.865   4
  -1   0  10 8965.75 811.897   5
   1   0 -10 8237.72 771.986   3
  -1   0  10 7662.76 357.084   1
  -1   0   9 34141.6 1521.32   4
   1   0  -9 35303.3 1535.13   3
  -1   0   9 32215.5 1501.52   5
   1   0  -9 34086.4 1486.78   4
  -1   0   9 33103.4 810.639   1
  -1   0   8 34742.6 1447.52   4
   1   0  -8 34910.6 1462.08   3
   1   0  -8 36739.8 1490.43   4
  -1   0   8 35000.6 801.379   1
   1   0  -7 15747.9 897.138   3
  -1   0   7 14860.7 432.659   1
  -1   0   7 15080.8 866.086   5
  -1   0   7 14044.8 837.210   4
   1   0  -7 14974.4 834.099   4
   1   0  -6 13624.9 773.084   3
  -1   0   6 13207.8 737.003   4
  -1   0   6 13216.3 748.119   5
   1   0  -6 12995.2 720.490   4
  -1   0   5 49260.6 1352.86   4
   1   0  -5 47995.7 1335.00   4
   1   0  -5 45896.1 1435.31   3
  -1   0   5 44996.2 1358.27   5
  -1   0   4 142.654 89.5320   5
   1   0  -4 271.202 97.1817   3
   1   0  -4 142.686 76.7205   4
  -1   0   3 3287.73 260.262   5
   1   0  -3 3145.12 250.096   5
  -1   0   2 76303.2 1446.43   5
   1   0  -2 76976.6 1451.98   5
   1   0  -1 242860. 3615.09   5
  -1   0   1 241673. 3609.10   5
   1   0   0 96382.2 1660.39   4
  -1   0   0 95889.5 1648.15   4
   1   0   1 488.271 111.601   4
  -1   0  -1 492.769 104.835   4
   1   0   2 314675. 5030.56   4
  -1   0  -2 313604. 4597.54   3
   1   0   2 322904. 4587.46   3
  -1   0  -2 311401. 4570.51   2
  -1   0  -2 317591. 5027.44   4
   1   0   3 41128.2 1257.68   4
  -1   0  -3 40663.7 962.528   3
  -1   0  -3 41991.2 974.683   2
  -1   0  -3 41242.6 1271.58   4
   1   0   3 42089.7 973.637   3
  -1   0  -4 85401.8 1756.60   2
   1   0   4 85079.5 1738.81   3
   1   0   4 83970.9 2124.86   4
  -1   0  -4 89409.2 2142.87   4
  -1   0  -4 82606.2 1725.07   3
   1   0   5 44754.5 1569.30   4
  -1   0  -5 47217.5 1277.52   3
   1   0   5 48419.3 1295.84   3
  -1   0  -5 45998.6 1572.11   4
   1   0   6 11661.5 644.955   3
   1   0   6 11728.1 808.904   4
  -1   0  -6 13068.2 852.425   4
  -1   0  -6 12634.1 661.795   3
   1   0   7 7.74146 114.932   4
  -1   0  -7 189.266 102.989   3
   1   0   8 158782. 3365.42   3
  -1   0  -8 152847. 3313.87   3
  -1   0  -9 13250.3 852.740   2
  -1   0  -9 12232.1 810.464   3
   1   0   9 14153.6 1067.08   4
   1   0   9 14364.0 880.918   3
   1   0  10 27401.2 1594.59   4
  -1   0 -10 26931.4 1295.70   3
  -1   0 -11 25524.8 1314.94   3
   1   0  11 26598.0 1634.80   4
  -1   0 -12 9315.20 815.998   3
   1   0  12 7926.28 934.933   4
   1   0  13 3687.15 663.638   4
  -1   0 -13 2168.22 409.188   3
  -1   0 -14 192.197 127.611   3
   1   0  14-385.521 220.293   4
   1   0  15 16135.7 1517.63   4
   1   0  16 4415.04 857.839   4
   1   0  17 1020.30 514.302   4
   1   0  18 2062.74 612.396   5
   1   0  18 2098.94 606.338   4
  -1  -1  19 5132.31 957.708   5
  -1  -1  18 900.484 458.446   5
   1   1 -17 503.882 170.765   3
  -1  -1  17 673.566 414.848   5
  -1  -1  16 288.767 290.689   5
   1   1 -16 437.977 231.423   3
   1   1 -15 7764.93 895.931   3
  -1  -1  15 11358.4 1191.64   5
  -1  -1  14 64544.7 2786.42   5
   1   1 -14 59213.9 2464.43   3
  -1  -1  13 28713.0 1745.87   5
  -1  -1  13 27254.5 1572.90   4
   1   1 -13 26542.4 1550.22   3
  -1  -1  12 41656.6 1150.69   1
  -1  -1  12 43940.0 2084.99   5
  -1  -1  12 41695.3 1883.62   4
   1   1 -12 41486.5 1874.94   3
  -1  -1  11 24571.7 832.553   1
  -1  -1  11 24283.1 1445.57   5
  -1  -1  11 24487.7 1313.78   4
   1   1 -11 25272.6 1374.51   3
   1   1 -10 27879.5 1285.23   4
  -1  -1  10 28133.4 1325.46   4
   1   1 -10 26258.1 1363.07   3
  -1  -1  10 26541.3 862.632   1
  -1  -1  10 28080.6 1483.02   5
   1   1  -9 150928. 3645.08   3
  -1  -1   9 157005. 2808.74   1
  -1  -1   9 155077. 3823.71   5
  -1  -1   9 171473. 3589.87   4
   1   1  -9 166652. 3534.86   4
  -1  -1   8 158056. 3260.52   5
   1   1  -8 157547. 2864.07   4
   1   1  -8 161567. 3142.81   3
  -1  -1   8 164863. 2180.61   1
   1   1  -7 3269.25 335.283   4
  -1  -1   7 3693.07 259.990   1
   1   1  -7 3518.48 402.774   3
  -1  -1   7 3996.12 454.794   5
  -1  -1   6 47210.9 1294.43   4
  -1  -1   6 49345.6 1118.91   1
   1   1  -6 52334.9 1329.20   4
  -1  -1   6 47522.6 1556.79   5
  -1  -1   5 38116.0 1278.00   5
  -1  -1   5 39659.7 958.515   1
   1   1  -5 42208.1 1033.76   4
  -1  -1   5 40795.0 1045.72   4
  -1  -1   4 111234. 2374.09   5
  -1  -1   4 116204. 2022.88   1
   1   1  -4 112577. 2358.77   5
   1   1  -4 111613. 2007.31   1
  -1  -1   3 67191.2 1343.76   1
   1   1  -3 66563.5 1333.46   1
  -1  -1   3 67216.3 1534.75   5
   1   1  -3 68735.2 1546.83   5
   1   1  -2 594821. 8577.50   5
  -1  -1   2 572297. 8429.44   1
   1   1  -2 579924. 8436.39   1
  -1  -1   2 590221. 8563.54   5
  -1  -1   1 709.016 115.183   5
   1   1  -1 538.325 77.9288   4
  -1  -1   1 647.863 86.7210   4
   1   1  -1 746.516 121.964   1
   1   1  -1 755.141 121.643   5
  -1  -1   1 803.753 122.681   1
  -1  -1   0 140628. 2486.53   5
   1   1   0 141841. 2483.03   5
   1   1   0 146929. 2483.73   4
  -1  -1   0 148131. 2485.76   4
   1   1   1 550600. 8016.87   3
  -1  -1  -1 552463. 8012.24   3
   1   1   1 541734. 8187.62   4
  -1  -1  -1 553329. 8183.31   4
   1   1   2 16165.6 628.904   3
  -1  -1  -2 15677.9 632.779   3
  -1  -1  -2 15348.5 726.623   4
   1   1   2 16503.5 761.180   4
  -1  -1  -3 115335. 2339.86   3
   1   1   3 119113. 2331.68   3
   1   1   3 117608. 2658.83   4
  -1  -1  -3 116002. 2623.55   4
  -1  -1  -4 140819. 3142.71   4
  -1  -1  -4 138092. 2783.63   3
   1   1   4 141875. 2777.79   3
   1   1   4 136555. 3120.00   4
   1   1   5 5826.56 456.724   3
  -1  -1  -5 5261.67 540.779   4
  -1  -1  -5 5145.41 439.598   3
   1   1   5 6098.90 574.730   4
  -1  -1  -6 155699. 3297.85   3
   1   1   6 154079. 3736.08   4
   1   1   6 159810. 3306.67   3
   1   1   7 2608.42 448.749   4
  -1  -1  -7 1526.58 279.258   3
   1   1   7 2192.47 318.380   3
   1   1   8 1712.95 397.821   4
   1   1   8 2172.74 344.077   3
  -1  -1  -8 2360.07 364.731   3
  -1  -1  -9 560.531 200.579   3
   1   1   9 851.931 318.688   4
  -1  -1 -10 10956.4 871.603   3
   1   1  10 12783.3 1128.69   4
  -1  -1 -11-73.8333 116.201   3
   1   1  11 211.281 258.679   4
  -1  -1 -12 7107.92 762.615   3
   1   1  12 7071.06 925.894   4
  -1  -1 -13 657.762 271.909   3
   1   1  13 97.4490 264.736   4
  -1  -1 -14 582.215 308.756   3
   1   1  14 750.602 310.835   4
   1   1  15 11946.9 1388.26   4
   1   1  16 2853.12 751.517   4
   1   1  17 139.336 361.969   4
  -1  -2  19-148.126 239.354   5
  -1  -2  18-501.514 353.858   5
  -1  -2  17 4710.81 849.553   5
   1   2 -17 3740.59 650.990   3
   1   2 -16 290.211 210.815   3
  -1  -2  16 2.93229 227.906   5
   1   2 -15 5142.09 723.231   3
  -1  -2  15 6100.09 898.107   5
   1   2 -14 331.472 182.449   3
  -1  -2  14 299.785 216.190   4
   1   2 -13 21674.7 1362.17   3
  -1  -2  13 25544.3 1415.02   4
  -1  -2  13 24918.1 1628.56   5
   1   2 -12 7098.30 732.984   3
  -1  -2  12 6367.57 702.130   4
  -1  -2  12 7174.30 833.596   5
  -1  -2  12 7075.75 504.683   1
   1   2 -11 6300.73 663.839   3
  -1  -2  11 6101.25 715.549   5
   1   2 -11 7124.49 627.186   4
  -1  -2  11 8183.77 533.220   1
  -1  -2  10 4175.12 582.606   5
   1   2 -10 4072.59 438.426   4
  -1  -2  10 4562.59 394.612   1
  -1  -2  10 3292.64 417.918   4
   1   2 -10 4202.33 504.357   3
   1   2  -9 784.145 169.247   4
  -1  -2   9 876.447 194.357   4
  -1  -2   9 497.074 153.352   5
  -1  -2   9 852.665 173.117   1
  -1  -2   8 25316.9 1281.97   5
  -1  -2   8 27742.4 993.972   4
  -1  -2   8 25718.1 946.906   1
   1   2  -8 26640.5 963.072   4
  -1  -2   7 4446.26 364.648   1
  -1  -2   7 4636.21 344.617   4
  -1  -2   7 4070.89 467.730   5
   1   2  -7 4540.28 325.939   4
  -1  -2   6 27214.8 756.132   4
   1   2  -6 26785.4 738.112   4
  -1  -2   6 26629.0 1168.15   5
  -1  -2   6 26941.6 926.137   1
  -1  -2   5 23217.7 834.107   1
  -1  -2   5 22932.6 997.278   5
   1   2  -5 21991.0 525.135   4
   1   2  -5 21745.5 796.124   1
   1   2  -5 22764.5 979.897   5
  -1  -2   4 12867.8 596.826   1
  -1  -2   4 12211.6 664.341   5
   1   2  -4 11824.3 571.310   1
   1   2  -4 12539.3 669.393   5
   1   2  -3 10409.5 544.252   2
  -1  -2   3 9884.63 550.653   5
   1   2  -3 10761.8 576.122   5
  -1  -2   3 10198.7 529.911   1
   1   2  -3 9850.68 519.465   1
   1   2  -2 221666. 3802.90   2
  -1  -2   2 222495. 3937.69   1
   1   2  -2 216775. 3932.65   1
   1   2  -2 222334. 3929.97   5
  -1  -2   2 218536. 3916.48   5
  -1  -2   1 3727.60 321.975   1
   1   2  -1 3802.41 282.416   4
  -1  -2   1 3538.83 244.711   2
   1   2  -1 4724.90 341.282   5
  -1  -2   1 3439.72 259.469   4
   1   2  -1 3773.95 327.082   1
  -1  -2   1 3820.77 307.363   5
   1   2  -1 3627.53 248.310   2
  -1  -2   0 123063. 1971.09   2
   1   2   0 120034. 2422.83   3
  -1  -2   0 120467. 2395.21   1
   1   2   0 117833. 2286.09   5
   1   2   0 115884. 2388.91   1
   1   2   0 118658. 1958.14   2
   1   2   0 117282. 2338.98   4
  -1  -2   0 122389. 2303.64   5
  -1  -2  -1 72719.0 1844.39   4
  -1  -2  -1 75030.3 1295.26   2
  -1  -2  -1 73746.6 1802.51   3
   1   2   1 75319.3 1823.63   3
   1   2   1 74650.5 1705.23   5
   1   2   1 74848.7 1778.22   1
   1   2   1 74869.1 1871.79   4
   1   2   2 295081. 5300.25   4
   1   2   2 304794. 5101.50   3
  -1  -2  -2 297432. 5110.67   3
  -1  -2  -2 304234. 5299.02   4
   1   2   2 295550. 5007.70   1
   1   2   3 39807.0 1264.23   1
   1   2   3 40535.8 1333.11   3
   1   2   3 38964.8 1499.90   4
  -1  -2  -3 40880.8 1493.23   4
  -1  -2  -3 40251.0 1353.96   3
   1   2   4 51504.4 1591.62   3
  -1  -2  -4 48175.2 1581.22   3
   1   2   4 47884.8 1775.87   4
  -1  -2  -4 51957.3 1819.98   4
   1   2   5 4472.39 455.686   3
  -1  -2  -5 3862.96 445.468   3
   1   2   5 5078.21 594.410   4
   1   2   6 1090.72 302.992   4
  -1  -2  -6 1011.97 269.406   3
   1   2   6 1118.15 242.457   3
   1   2   7 15401.5 1138.51   4
  -1  -2  -7 14804.6 954.984   3
  -1  -2  -8 1621.99 330.751   3
   1   2   8 1286.01 383.090   4
  -1  -2  -9 10697.6 889.491   3
   1   2   9 12043.3 1111.46   4
   1   2   9 10364.0 729.556   1
   1   2  10 3778.91 441.401   1
   1   2  10 3927.53 643.768   4
  -1  -2 -10 5053.07 634.812   3
   1   2  11 3851.38 468.873   1
  -1  -2 -11 4918.14 647.569   3
   1   2  11 3574.69 698.378   4
   1   2  12 3039.64 626.549   4
   1   2  12 4354.63 503.760   1
  -1  -2 -12 3770.77 587.976   3
   1   2  13-243.704 307.142   4
  -1  -2 -13-124.912 154.871   3
   1   2  14 630.313 499.966   4
  -1  -2 -14 87.7050 226.804   3
   1   2  15 93.7663 330.748   4
   1   2  16 5950.36 1081.19   4
  -1  -3  19-85.1015 293.023   5
  -1  -3  18 1081.73 531.223   5
  -1  -3  17 694.032 369.395   5
   1   3 -17 191.200 184.266   3
  -1  -3  16 12078.4 1310.51   5
   1   3 -16 12179.7 1110.44   3
  -1  -3  15 26208.3 1861.10   5
   1   3 -15 23265.5 1491.87   3
  -1  -3  14 2698.32 449.397   4
   1   3 -14 2820.68 512.552   3
  -1  -3  14 2543.03 565.986   5
  -1  -3  13 6419.99 854.785   5
  -1  -3  13 5701.89 611.928   4
   1   3 -13 5991.75 600.747   4
   1   3 -13 5243.25 645.831   3
   1   3 -12 1387.42 269.581   4
  -1  -3  12 996.715 216.402   1
  -1  -3  12 1532.28 419.400   5
   1   3 -12 1237.96 323.829   3
  -1  -3  12 432.890 180.234   4
  -1  -3  11 18390.7 1297.60   5
   1   3 -11 18014.1 917.076   4
  -1  -3  11 19069.7 961.843   4
  -1  -3  11 18578.2 946.317   1
  -1  -3  10 19248.5 883.857   4
  -1  -3  10 19030.8 947.410   1
  -1  -3  10 19771.0 1292.60   5
   1   3 -10 20376.9 882.936   4
  -1  -3   9 18681.7 919.036   1
  -1  -3   9 20166.4 805.169   4
  -1  -3   9 18846.2 1194.85   5
   1   3  -9 18169.9 751.767   4
  -1  -3   8 1953.79 222.212   4
  -1  -3   8 2985.53 466.424   5
  -1  -3   8 2783.63 338.914   1
   1   3  -8 2274.44 231.701   4
  -1  -3   7 33941.3 1221.58   1
  -1  -3   7 35424.6 1479.62   5
  -1  -3   6 214339. 3997.43   1
   1   3  -6 208762. 4267.85   5
  -1  -3   6 209095. 4276.15   5
   1   3  -6 216191. 4288.04   2
   1   3  -6 203769. 3898.65   1
   1   3  -5 69458.4 1937.53   2
   1   3  -5 64795.5 1772.87   1
  -1  -3   5 70096.9 1836.44   1
  -1  -3   5 64004.6 1897.58   5
   1   3  -5 66526.2 1915.43   5
  -1  -3   4 14572.0 759.599   1
   1   3  -4 15112.7 772.394   2
   1   3  -4 14459.3 751.752   1
   1   3  -4 15710.5 814.159   5
  -1  -3   4 15257.3 797.389   5
   1   3  -3 21274.8 928.641   1
  -1  -3   3 22457.2 945.067   1
   1   3  -3 21968.2 888.155   2
  -1  -3   3 21287.1 616.539   4
   1   3  -3 20651.4 890.114   5
  -1  -3   3 20217.6 885.741   5
  -1  -3   2 3741.70 295.089   4
   1   3  -2 3968.45 389.759   1
  -1  -3   2 3812.74 381.192   1
  -1  -3   2 3744.85 327.875   2
   1   3  -2 3965.44 366.133   5
   1   3  -2 3800.97 326.056   2
  -1  -3   2 4139.31 367.163   5
   1   3  -1 244382. 4130.90   5
  -1  -3   1 241602. 4055.16   4
  -1  -3   1 248754. 3897.61   2
   1   3  -1 252760. 4401.72   3
  -1  -3   1 241104. 4097.56   5
   1   3  -1 244871. 4340.42   1
  -1  -3   1 254299. 4346.24   1
   1   3  -1 248127. 3885.73   2
  -1  -3   0 15334.1 764.496   4
   1   3   0 17575.9 866.689   3
  -1  -3   0 17160.8 820.701   1
   1   3   0 16629.8 591.122   2
  -1  -3   0 15619.1 706.783   5
   1   3   0 15562.7 774.810   4
   1   3   0 16584.3 737.145   5
  -1  -3   0 15593.6 582.935   2
   1   3   0 15220.5 802.245   1
   1   3   1 3336.00 338.081   5
  -1  -3  -1 3641.47 382.184   1
  -1  -3  -1 3455.74 390.107   3
   1   3   1 3547.25 396.628   3
  -1  -3  -1 3947.50 416.708   4
  -1  -3  -1 3537.06 249.576   2
   1   3   1 2915.46 393.279   4
   1   3   1 3057.92 369.755   1
   1   3   2 17697.7 914.179   3
   1   3   2 15541.9 834.189   1
  -1  -3  -2 15856.0 900.799   3
   1   3   2 17253.4 973.160   4
  -1  -3  -2 16968.7 579.758   2
   1   3   2 15562.0 771.938   5
  -1  -3  -2 17604.2 955.656   4
   1   3   3 337855. 5939.56   3
  -1  -3  -3 316995. 5929.74   3
  -1  -3  -3 339834. 6183.29   4
   1   3   3 318576. 5693.17   1
   1   3   3 319176. 6143.83   4
  -1  -3  -4 364715. 6756.04   3
   1   3   4 390642. 6756.73   3
   1   3   4 376620. 6504.25   1
   1   3   4 383722. 7172.56   4
   1   3   5 4582.86 474.236   1
  -1  -3  -5 4489.64 515.001   3
   1   3   5 3833.00 558.698   4
  -1  -3  -6 8497.83 758.608   3
   1   3   6 8785.49 666.062   1
   1   3   6 7252.70 798.954   4
  -1  -3  -7 9311.90 827.098   3
   1   3   7 9834.06 969.530   4
   1   3   7 9748.96 723.364   1
   1   3   8 17591.8 1366.50   4
   1   3   8 18216.1 1020.95   1
  -1  -3  -8 17207.3 1184.29   3
   1   3   9 1986.54 369.622   1
  -1  -3  -9 1312.36 364.653   3
   1   3   9 1229.60 396.156   4
   1   3  10 2755.11 410.942   1
  -1  -3 -10 1949.65 427.914   3
   1   3  10 2662.20 585.100   4
   1   3  11 2923.27 656.484   4
  -1  -3 -11 2268.93 486.745   3
   1   3  11 2920.97 441.918   1
  -1  -3 -12 6056.80 804.006   3
   1   3  12 6812.27 1013.71   4
   1   3  13 18920.0 1756.44   4
  -1  -3 -13 17966.8 1449.05   3
  -1  -3 -14 2799.86 612.809   3
   1   3  14 2237.34 636.257   4
   1   3  15 53.7441 321.422   4
  -1  -4  19 2713.94 708.931   5
  -1  -4  18 9339.56 1270.40   5
   1   4 -17 5788.78 793.165   3
  -1  -4  17 7992.98 1106.98   5
  -1  -4  16 4091.68 804.026   5
   1   4 -16 4244.53 646.089   3
   1   4 -15 1115.95 317.748   3
  -1  -4  15 2017.14 543.917   5
   1   4 -14 6994.38 781.202   3
  -1  -4  14 5353.37 604.896   4
  -1  -4  14 5604.69 838.939   5
  -1  -4  13 15170.4 1307.13   5
  -1  -4  13 14789.4 893.572   4
  -1  -4  12 5854.39 504.573   4
  -1  -4  12 8544.03 957.423   5
  -1  -4  11 34154.4 1828.52   5
  -1  -4  11 30564.1 1376.97   1
  -1  -4  11 30180.5 1111.33   4
  -1  -4  10 11302.8 800.468   1
  -1  -4  10 11227.6 984.189   5
  -1  -4  10 10387.5 554.825   4
  -1  -4   9 30039.1 1319.93   1
  -1  -4   9 30939.9 1586.83   5
  -1  -4   9 28402.0 841.553   4
  -1  -4   8 70337.1 1925.43   1
  -1  -4   8 68426.0 2203.49   5
  -1  -4   7 6203.57 562.111   1
   1   4  -7 5755.57 535.711   1
  -1  -4   7 6250.45 627.551   5
  -1  -4   6 10360.4 717.640   1
   1   4  -6 10240.1 702.549   1
  -1  -4   6 10639.6 775.236   5
  -1  -4   5 79796.6 2045.41   5
   1   4  -5 82750.6 2040.83   1
   1   4  -5 86472.9 2109.85   5
   1   4  -5 86032.6 2090.90   2
  -1  -4   5 86136.7 2085.75   1
   1   4  -4 219790. 4223.81   2
  -1  -4   4 212823. 3500.93   4
  -1  -4   4 219749. 4331.56   1
   1   4  -4 225000. 4285.31   5
  -1  -4   4 214702. 4223.68   5
   1   4  -4 218683. 4303.22   1
  -1  -4   4 212931. 4161.08   2
   1   4  -3 126851. 3004.57   1
   1   4  -3 127496. 2855.92   5
  -1  -4   3 125917. 2834.56   5
  -1  -4   3 132345. 2504.78   4
  -1  -4   3 126801. 3014.25   1
   1   4  -3 135340. 2843.24   2
  -1  -4   3 131472. 2811.53   2
   1   4  -2 398.671 187.009   1
  -1  -4   2 410.919 144.850   2
  -1  -4   2 173.535 87.6823   4
  -1  -4   2 197.779 136.415   1
   1   4  -2 113.985 90.6662   2
   1   4  -2 377.080 181.299   3
  -1  -4   2 132.873 85.2436   5
   1   4  -2 180.174 84.0198   5
  -1  -4   1 78261.6 1859.51   2
   1   4  -1 73756.4 2158.32   1
  -1  -4   1 76799.3 2044.27   4
  -1  -4   1 81339.6 1996.30   5
   1   4  -1 76886.5 2234.97   3
   1   4  -1 78330.9 1987.70   5
  -1  -4   1 79639.5 2195.69   1
   1   4  -1 79393.8 1842.51   2
   1   4   0 34966.7 1210.64   5
   1   4   0 33322.8 1361.58   1
   1   4   0 35086.3 1065.72   2
  -1  -4   0 36003.6 1387.70   1
  -1  -4   0 35308.2 1356.68   4
   1   4   0 33983.8 1334.36   4
   1   4   0 35122.4 1427.14   3
  -1  -4   0 35565.1 1079.00   2
  -1  -4   0 33182.0 1182.51   5
   1   4   1 90968.4 2471.45   1
  -1  -4  -1 93281.9 1945.17   2
  -1  -4  -1 91304.3 2555.23   3
   1   4   1 93470.3 2564.56   3
  -1  -4  -1 95332.8 2458.01   1
  -1  -4  -1 91743.6 2513.43   4
   1   4   1 92472.0 2215.34   5
   1   4   2 12447.6 887.927   4
  -1  -4  -2 11969.0 875.336   3
   1   4   2 11579.8 697.095   5
   1   4   2 11198.0 776.019   1
  -1  -4  -2 12123.0 868.401   4
  -1  -4  -2 12341.1 573.781   2
   1   4   3 28254.9 1290.16   1
   1   4   3 28976.7 1191.87   5
  -1  -4  -3 30787.8 1453.29   3
   1   4   3 28213.4 1462.27   4
  -1  -4  -3 30879.5 963.476   2
   1   4   4 634.316 226.174   1
  -1  -4  -4 580.943 197.242   3
   1   4   4 1015.04 344.978   4
   1   4   5 10617.5 791.974   1
   1   4   5 12401.6 1082.83   4
  -1  -4  -5 11613.4 950.041   3
   1   4   6 33676.1 1841.64   4
  -1  -4  -6 31774.3 1638.70   3
   1   4   6 32302.8 1444.45   1
  -1  -4  -7-75.8630 154.544   3
   1   4   7 274.162 195.960   1
   1   4   7 278.277 219.505   4
  -1  -4  -8 7204.04 827.621   3
   1   4   8 6825.40 917.286   4
   1   4   8 7576.35 704.200   1
   1   4   9 4440.16 548.388   1
  -1  -4  -9 4445.70 689.081   3
   1   4   9 5343.01 839.656   4
   1   4  10 9277.36 805.041   1
  -1  -4 -10 9362.19 1005.17   3
   1   4  10 8540.45 1084.88   4
   1   4  11 9097.39 803.463   1
  -1  -4 -11 9977.81 1068.54   3
   1   4  11 9155.74 1197.60   4
   1   4  12 451.893 448.962   4
  -1  -4 -12 409.376 244.689   3
   1   4  13 3946.46 834.337   4
  -1  -4 -13 3370.95 654.715   3
  -1  -4 -14 157.278 270.685   3
  -1  -5  18 1345.61 605.060   5
   1   5 -17 7775.91 907.083   3
  -1  -5  17 8619.89 1174.73   5
  -1  -5  16 284.246 233.147   5
   1   5 -16 24.4721 173.897   3
  -1  -5  15-152.066 283.948   5
   1   5 -15 52.3741 221.095   3
  -1  -5  14 206.692 279.747   5
  -1  -5  13 10082.2 1100.40   5
  -1  -5  12 6457.50 443.680   4
  -1  -5  12 11179.1 1089.81   5
  -1  -5  11 10562.7 1029.14   5
  -1  -5  11 11119.2 527.076   4
  -1  -5  10 5679.47 316.132   4
  -1  -5  10 9247.53 918.333   5
  -1  -5   9 4566.84 613.762   5
  -1  -5   9 688.579 95.4000   4
  -1  -5   8 26270.2 1391.66   5
   1   5  -8 26030.9 1239.18   1
   1   5  -7 40866.0 1574.01   1
  -1  -5   7 42553.5 1695.77   5
  -1  -5   6 55521.6 1833.93   5
   1   5  -6 53057.7 1785.90   1
  -1  -5   5 17396.9 671.485   4
   1   5  -5 16415.1 1018.41   1
  -1  -5   5 17598.6 1021.42   5
  -1  -5   5 17343.0 992.333   2
  -1  -5   4 581.464 151.975   4
   1   5  -4 363.427 176.756   1
   1   5  -4 572.320 160.788   5
   1   5  -4 930.987 231.338   2
  -1  -5   4 874.006 227.993   5
  -1  -5   4 755.276 232.129   2
   1   5  -3 34187.4 1303.17   2
   1   5  -3 33501.1 1329.94   5
  -1  -5   3 31517.9 1282.79   5
   1   5  -3 31447.4 1421.03   1
  -1  -5   3 32496.9 1184.23   4
  -1  -5   3 32422.7 1290.37   2
  -1  -5   2 19664.5 936.323   2
  -1  -5   2 18296.7 928.191   4
   1   5  -2 18994.1 1093.44   1
   1   5  -2 19603.1 926.599   2
   1   5  -2 19450.3 970.338   5
  -1  -5   2 19935.3 969.750   5
  -1  -5   1 29055.1 1121.28   2
   1   5  -1 29819.7 1114.31   2
  -1  -5   1 29715.0 1197.42   5
   1   5  -1 30777.5 1415.11   1
   1   5  -1 31093.4 1235.16   5
  -1  -5   1 29408.4 1269.13   4
  -1  -5   0 8880.64 571.852   2
   1   5   0 9024.06 747.618   1
  -1  -5   0 9275.18 727.968   4
   1   5   0 8289.98 614.949   5
  -1  -5   0 7665.47 582.727   5
  -1  -5  -1 107.928 75.5885   2
  -1  -5  -1-6.41546 147.036   3
   1   5   1 252.342 121.103   5
   1   5   1 42.3536 103.819   1
  -1  -5  -2 54349.3 2116.56   3
   1   5   2 57217.7 1777.77   5
   1   5   2 54179.9 2130.87   4
   1   5   2 56209.7 2023.36   1
  -1  -5  -2 56495.9 1534.49   2
   1   5   3 5578.20 674.567   4
  -1  -5  -3 4790.60 621.643   3
   1   5   3 4929.02 503.234   5
   1   5   3 5681.71 626.259   1
  -1  -5  -3 6054.36 450.500   2
   1   5   4 657.185 224.048   1
  -1  -5  -4 711.679 224.829   3
   1   5   4 530.965 161.551   5
  -1  -5  -4 655.796 162.364   2
   1   5   4 316.342 277.079   4
   1   5   5 2293.22 509.966   4
  -1  -5  -5 2268.91 491.501   3
   1   5   5 2121.67 410.202   1
   1   5   6 13525.0 1251.88   4
   1   5   6 14362.7 1037.63   1
  -1  -5  -6 13414.3 1127.00   3
  -1  -5  -7 40094.1 2068.93   3
   1   5   7 41524.0 1825.83   1
   1   5   7 41490.9 2316.38   4
   1   5   8 30299.2 2012.07   4
   1   5   8 29447.7 1525.65   1
  -1  -5  -8 29041.4 1796.13   3
   1   5   9 187.985 158.165   1
  -1  -5  -9 26.2122 236.895   3
   1   5   9-144.150 319.679   4
  -1  -5 -10 3793.34 718.684   3
   1   5  10 3518.23 806.850   4
   1   5  10 2728.87 472.041   1
  -1  -5 -11 5688.34 896.660   3
  -1  -5 -12 2630.56 625.756   3
  -1  -5 -13 1272.66 504.511   3
  -1  -5 -14 21.9149 254.812   3
  -1  -6  18 530.567 379.586   5
  -1  -6  17 2925.01 705.795   5
  -1  -6  16 434.207 312.276   5
  -1  -6  15 15889.4 1521.19   5
  -1  -6  14 6250.36 952.137   5
  -1  -6  13 35711.4 2153.51   5
  -1  -6  12 6914.52 920.645   5
  -1  -6  11 24437.2 1617.65   5
  -1  -6  10 14229.3 1167.92   5
  -1  -6   9 2539.89 481.045   5
  -1  -6   9 276.611 63.1878   4
  -1  -6   8 31045.6 1565.26   5
   1   6  -8 31359.2 1501.38   1
   1   6  -7 11871.4 935.973   1
  -1  -6   7 10506.3 496.534   4
  -1  -6   7 11942.6 946.755   5
   1   6  -6 29440.1 1499.01   1
  -1  -6   6 27249.0 943.020   4
  -1  -6   6 30390.8 1467.76   5
  -1  -6   5 38394.1 1621.63   2
   1   6  -5 33857.0 1647.79   1
  -1  -6   5 37559.2 1229.56   4
  -1  -6   5 35218.8 1549.52   5
  -1  -6   4 92326.2 2581.92   2
   1   6  -4 88932.3 2788.14   1
  -1  -6   4 88216.2 2542.24   5
  -1  -6   4 89525.0 2241.25   4
  -1  -6   3 269306. 5216.81   2
  -1  -6   3 275036. 5249.79   5
   1   6  -3 267831. 5640.16   1
   1   6  -3 283105. 5315.66   5
  -1  -6   3 259042. 5050.29   4
  -1  -6   2 1438.32 289.371   5
  -1  -6   2 1503.51 317.245   4
   1   6  -2 1642.15 380.333   1
   1   6  -2 970.351 233.287   5
   1   6  -2 1866.93 311.138   2
  -1  -6   2 1194.73 268.665   2
   1   6  -1 101613. 2627.68   5
  -1  -6   1 99524.4 2594.59   5
   1   6  -1 104418. 2546.22   2
   1   6  -1 98147.5 2981.05   1
  -1  -6   1 97698.3 2800.52   4
  -1  -6   1 98151.5 2514.41   2
  -1  -6   0 67226.3 1943.30   2
  -1  -6   0 70814.3 2073.00   5
   1   6   0 69096.0 2420.72   1
   1   6   0 69771.2 2082.97   5
  -1  -6  -1 80309.6 2115.73   2
  -1  -6  -1 80116.1 2798.15   3
   1   6   1 77871.3 2627.04   1
   1   6   1 81763.9 2292.78   5
  -1  -6  -2 82568.8 2123.41   2
  -1  -6  -2 82441.4 2891.91   3
   1   6   2 81209.5 2709.58   1
   1   6   2 81990.7 2338.38   5
   1   6   3 129.512 178.159   1
  -1  -6  -3 190.054 98.9186   2
  -1  -6  -3 209.963 233.710   3
  -1  -6  -4 67691.7 2734.68   3
   1   6   4 66850.8 2454.89   1
  -1  -6  -4 68888.6 1895.88   2
   1   6   5 1182.44 345.894   1
  -1  -6  -5 1236.52 241.433   2
  -1  -6  -5 1333.25 422.643   3
  -1  -6  -6 22262.4 1595.28   3
  -1  -6  -6 24286.8 1097.75   2
   1   6   6 23475.9 1413.73   1
  -1  -6  -7 1047.71 310.017   3
   1   6   7 963.450 300.424   1
  -1  -6  -8 26427.1 1826.82   3
   1   6   8 27712.4 1582.05   1
  -1  -6  -9 35942.3 2221.84   3
   1   6   9 40388.3 1943.68   1
  -1  -6 -10 9273.02 1144.75   3
  -1  -6 -11 3457.90 761.123   3
  -1  -6 -12 4170.12 822.765   3
  -1  -6 -13 1033.93 465.245   3
  -1  -6 -14 1429.24 503.279   3
  -1  -7  18-404.579 443.714   5
  -1  -7  17-110.091 211.065   5
  -1  -7  16 2495.45 672.045   5
  -1  -7  15 6499.02 992.518   5
  -1  -7  14 6063.32 952.334   5
  -1  -7  13 14051.2 1366.77   5
  -1  -7  12 854.593 324.821   5
  -1  -7  11 1420.93 431.690   5
  -1  -7  10 539.563 309.549   5
  -1  -7   9 27.8516 30.9892   4
  -1  -7   9-31.1659 36.5946   4
  -1  -7   9 81.0818 234.631   5
   1   7  -8 31.8421 149.751   1
  -1  -7   8-41.4512 134.964   5
  -1  -7   8 24.2177 53.3113   4
  -1  -7   7 860.477 174.536   4
  -1  -7   7 663.906 200.260   5
   1   7  -7 480.849 286.705   1
  -1  -7   6 19585.7 1258.92   2
   1   7  -6 21367.8 1378.72   1
  -1  -7   6 20870.7 932.074   4
  -1  -7   6 19675.8 1250.02   5
  -1  -7   5 25365.0 1369.00   2
   1   7  -5 25714.7 1522.06   1
  -1  -7   5 26173.4 1136.79   4
  -1  -7   5 27334.0 1399.80   5
   1   7  -4 5871.47 715.713   1
  -1  -7   4 5203.66 591.068   5
  -1  -7   4 5524.92 602.130   2
  -1  -7   4 4891.96 524.810   4
   1   7  -3 6215.34 714.623   1
  -1  -7   3 7712.51 672.802   4
  -1  -7   3 6979.44 664.124   2
  -1  -7   3 7045.11 658.297   5
  -1  -7   2 14651.6 946.689   2
   1   7  -2 12404.8 1035.91   1
  -1  -7   2 15684.5 968.272   5
  -1  -7   1 35952.6 1504.62   2
   1   7  -1 36064.5 1818.94   1
  -1  -7   1 39853.7 1570.33   5
  -1  -7   0 4940.04 518.492   2
   1   7   0 4601.18 655.092   1
  -1  -7  -1 151.121 125.319   2
   1   7   1 15.0502 213.719   1
  -1  -7  -2 14524.6 1247.45   3
   1   7   2 14616.2 1157.44   1
  -1  -7  -2 14273.2 860.675   2
  -1  -7  -3 647.232 336.355   3
  -1  -7  -3 885.497 230.986   2
   1   7   3 416.405 238.027   1
  -1  -7  -4 13467.0 1260.04   3
   1   7   4 13873.5 1148.82   1
  -1  -7  -4 12316.9 787.373   2
  -1  -7  -5 8780.10 1032.14   3
  -1  -7  -5 7779.50 624.415   2
   1   7   5 7958.52 877.647   1
   1   7   6 1023.99 350.633   1
  -1  -7  -6 928.036 332.236   3
  -1  -7  -6 844.177 222.607   2
   1   7   7 24.1000 238.302   1
  -1  -7  -7-7.15684 267.525   3
  -1  -7  -8 5154.50 856.199   3
   1   7   8 6141.59 790.391   1
   1   7   9 721.786 339.627   1
  -1  -7  -9 194.035 236.216   3
  -1  -7 -10 663.815 430.514   3
  -1  -7 -11-736.412 401.626   3
  -1  -7 -12-473.022 396.743   3
  -1  -7 -13 1605.35 541.850   3
  -1  -8  17 3454.66 879.258   5
  -1  -8  16 1486.18 506.269   5
  -1  -8  15 1097.25 476.748   5
  -1  -8  14 208.517 231.695   5
  -1  -8  13 1055.95 466.257   5
  -1  -8  12 6318.29 912.053   5
  -1  -8  11 2792.16 581.483   5
  -1  -8  10 10273.1 1064.58   5
  -1  -8   9 4583.14 707.158   5
   1   8  -8 20520.3 1456.19   1
  -1  -8   8 22313.7 1475.11   5
   1   8  -7 8617.91 938.673   1
  -1  -8   7 7241.58 814.466   5
   1   8  -6 5731.44 757.839   1
  -1  -8   6 5580.28 702.368   2
  -1  -8   6 5915.03 543.225   4
  -1  -8   6 6338.99 719.531   5
   1   8  -5 21156.8 1471.76   1
  -1  -8   5 20750.4 1268.83   5
  -1  -8   5 21639.5 1134.42   4
  -1  -8   5 21547.0 1342.37   2
  -1  -8   4 15599.7 1119.77   2
  -1  -8   4 18165.4 1151.17   5
   1   8  -4 16090.5 1294.15   1
  -1  -8   3 2307.72 410.768   5
   1   8  -3 1919.89 429.248   1
  -1  -8   3 1892.11 385.602   2
  -1  -8   2 32526.8 1535.46   2
  -1  -8   2 31899.4 1504.87   5
   1   8  -2 31847.8 1824.08   1
  -1  -8   1 28379.0 1410.97   2
  -1  -8   1 28745.7 1403.12   5
   1   8  -1 28903.8 1735.44   1
  -1  -8   0 35090.6 1547.40   2
   1   8   0 32605.5 1862.78   1
  -1  -8  -1 11588.8 851.865   2
   1   8   1 11505.8 1095.53   1
   1   8   2 35.6958 172.268   1
  -1  -8  -2 561.059 214.184   2
  -1  -8  -3 4544.12 522.300   2
   1   8   3 4356.55 693.619   1
  -1  -8  -4 42660.7 1643.50   2
  -1  -8  -4 38930.8 2300.21   3
   1   8   4 40542.9 2142.39   1
  -1  -8  -5 30392.0 2069.39   3
   1   8   5 28662.2 1795.67   1
  -1  -8  -6 1906.36 576.006   3
   1   8   6 1296.87 381.542   1
  -1  -8  -7 10939.4 1286.95   3
   1   8   7 10959.3 1111.74   1
   1   8   8 4983.03 762.310   1
  -1  -8  -8 6779.31 1083.89   3
  -1  -8  -9 5254.49 947.272   3
  -1  -8 -10 8122.23 1202.34   3
  -1  -8 -11 96.8427 332.524   3
  -1  -9  16 2326.22 743.172   5
  -1  -9  15 455.557 420.652   5
  -1  -9  14 1884.17 597.845   5
  -1  -9  13 6832.87 1003.61   5
  -1  -9  12 28724.8 1995.95   5
  -1  -9  11 3184.27 645.185   5
  -1  -9  10 4214.71 723.922   5
  -1  -9   9 2178.95 524.375   5
   1   9  -8 34953.3 2028.89   1
  -1  -9   8 37645.5 1988.14   5
   1   9  -7 47338.8 2389.11   1
  -1  -9   7 47356.6 2192.11   5
  -1  -9   6 2432.49 522.697   2
   1   9  -6 2310.47 566.657   1
  -1  -9   6 1244.69 358.389   5
  -1  -9   5 1962.55 423.353   5
   1   9  -5 3009.87 615.478   1
  -1  -9   5 2454.82 487.726   2
  -1  -9   4 6799.90 775.569   2
   1   9  -4 6729.87 892.283   1
  -1  -9   4 7683.66 780.601   5
   1   9  -3 8450.01 1014.13   1
  -1  -9   3 7719.94 798.171   2
  -1  -9   3 8967.92 854.916   5
   1   9  -2 37452.3 2111.37   1
  -1  -9   2 35777.4 1685.24   5
  -1  -9   2 35599.3 1732.58   2
  -1  -9   1 2250.64 451.752   2
   1   9  -1 2394.93 522.863   1
   1   9   0 2082.15 515.975   1
  -1  -9   0 2405.56 423.152   2
   1   9   1 291.294 275.974   1
  -1  -9  -1 64.0712 140.409   2
  -1  -9  -2 37562.4 1666.77   2
   1   9   2 37882.3 2150.31   1
   1   9   3 15268.9 1368.99   1
   1   9   4 452.742 317.116   1
  -1  -9  -5 660.268 419.336   3
   1   9   5 818.659 378.370   1
  -1  -9  -6 7012.74 1070.72   3
   1   9   6 4266.50 740.778   1
   1   9   7 11278.4 1192.74   1
  -1  -9  -7 11929.7 1419.40   3
   1   9   8 4230.16 748.478   1
  -1  -9  -8 5204.75 968.147   3
  -1  -9  -9-172.898 326.449   3
  -1 -10  16 3998.66 885.361   5
  -1 -10  15 2313.35 661.359   5
  -1 -10  14 94.8857 254.737   5
  -1 -10  13-24.8976 284.577   5
  -1 -10  12-866.031 393.117   5
  -1 -10  11 4385.86 802.984   5
  -1 -10  10 6232.18 884.245   5
  -1 -10   9 591.491 282.588   5
  -1 -10   8 2789.42 590.587   5
   1  10  -8 3573.87 690.852   1
   1  10  -7 2884.99 629.484   1
  -1 -10   7 2593.91 547.625   5
  -1 -10   6 2141.44 490.887   2
  -1 -10   6 1620.47 391.995   5
   1  10  -6 2276.39 571.955   1
  -1 -10   5 361.474 287.231   2
  -1 -10   5 353.053 194.414   5
   1  10  -5 282.660 348.577   1
   1  10  -4 7863.19 1016.21   1
  -1 -10   4 9076.91 895.473   5
  -1 -10   4 8477.29 905.139   2
  -1 -10   3 14484.9 1170.45   2
   1  10  -3 16340.0 1495.54   1
  -1 -10   3 16086.7 1172.63   5
  -1 -10   2 642.150 299.149   2
   1  10  -2 250.064 202.266   1
  -1 -10   2-123.540 218.811   5
   1  10  -1 11976.3 1287.78   1
  -1 -10   1 12300.2 1034.80   2
  -1 -10   0 1690.04 388.330   2
   1  10   0 1592.57 489.102   1
   1  10   1-465.509 329.138   1
  -1 -10  -1-208.743 182.868   2
   1  10   2 75.8349 264.894   1
   1  10   3-288.968 315.404   1
   1  10   4 2389.18 608.048   1
   1  10   5 335.303 215.876   1
   1  10   6-9.54014 202.622   1
   1  10   7-200.444 295.327   1
  -1 -11  15-539.643 399.240   5
  -1 -11  14 3071.63 763.839   5
  -1 -11  13 1261.33 513.472   5
  -1 -11  12 321.346 341.530   5
  -1 -11  11 198.256 319.312   5
  -1 -11  10 5538.62 881.544   5
  -1 -11   9 21294.2 1639.97   5
   1  11  -8 3470.60 758.681   1
  -1 -11   8 4348.06 700.078   5
  -1 -11   7 312.308 211.186   5
   1  11  -7 807.190 309.521   1
  -1 -11   6 773.461 329.755   2
   1  11  -6 844.076 454.172   1
  -1 -11   6 304.032 228.400   5
  -1 -11   5 6743.61 899.507   2
  -1 -11   5 5865.53 774.843   5
   1  11  -5 5492.76 910.313   1
   1  11  -4 25118.8 1942.91   1
  -1 -11   4 28569.2 1785.91   2
  -1 -11   4 30486.1 1729.57   5
  -1 -11   3 12233.6 1060.72   5
   1  11  -3 13457.1 1398.90   1
  -1 -11   3 11045.0 1065.78   2
   1  11  -2 857.306 452.287   1
  -1 -11   2 982.659 358.555   2
   1  11  -1-127.061 228.771   1
  -1 -11   1 310.214 221.398   2
   1  11   0 3887.15 755.843   1
   1  11   1 8322.90 1147.99   1
   1  11   2 1938.18 582.047   1
   1  11   3 2213.00 633.857   1
   1  11   4-24.4831 302.325   1
   1  11   5 3126.30 737.898   1
   1  11   6 7588.68 1122.74   1
  -1 -12  13 346.596 403.885   5
  -1 -12  12 4330.65 869.333   5
  -1 -12  11 2610.24 622.709   5
  -1 -12  10 3183.73 703.625   5
  -1 -12   9 8496.09 1077.48   5
  -1 -12   8 497.886 316.932   5
  -1 -12   7 2096.38 483.329   5
   1  12  -7 2133.27 652.967   1
  -1 -12   6 338.060 272.283   5
   1  12  -6 4.00808 236.071   1
   1  12  -5 3757.62 809.997   1
  -1 -12   5 2658.94 587.246   2
  -1 -12   4 1696.82 496.918   2
   1  12  -4 1536.21 549.818   1
  -1 -12   3 826.987 348.503   2
   1  12  -3 981.648 469.036   1
   1  12  -2 2973.09 729.895   1
   1  12  -1 751.026 464.889   1
   1  12   0 3175.54 809.317   1
   1  12   1 1806.36 593.842   1
   1  12   2 904.216 489.831   1
   1  12   3 621.734 369.161   1
   1  12   4 798.986 449.583   1
  -1 -13  12 648.657 488.521   5
  -1 -13  11 617.431 319.023   5
  -1 -13  10 1049.48 433.797   5
   2 -14   1 581.529 384.258   2
   2 -14   2 577.214 423.978   2
   2 -14   3 585.343 425.449   2
   2 -14   4 528.049 305.649   2
   2 -14   5 1245.19 575.210   2
   2 -14   6 1026.09 483.633   2
   2 -13  -1 2058.06 620.310   2
   2 -13   0 1251.46 395.978   2
   2 -13   1 5741.28 931.360   2
   2 -13   2 3018.10 675.824   2
   2 -13   3 300.626 333.829   2
   2 -13   4 519.692 389.860   2
   2 -13   5 2378.20 655.065   2
   2 -13   6 6276.88 1002.94   2
   2 -13   7-405.575 369.202   2
   2 -13   8 315.493 342.852   2
   2 -13   9 431.626 425.768   2
   2 -12  -4 804.056 476.678   3
   2 -12  -3 7370.36 1231.16   3
   2 -12  -3 7199.65 968.395   2
   2 -12  -2 13470.1 1580.10   3
   2 -12  -2 12649.5 1286.39   2
   2 -12  -1 8591.78 1057.26   2
   2 -12   0 2818.82 613.543   2
   2 -12   1 3524.35 693.760   2
   2 -12   2 761.354 381.098   2
   2 -12   3 13710.1 1374.93   2
   2 -12   4 7601.53 1012.54   2
   2 -12   5 1830.46 564.456   2
   2 -12   6 38.1920 225.405   2
   2 -12   7 659.560 281.380   2
   2 -12   8 7332.55 893.860   5
   2 -12   8 8315.69 1116.75   2
   2 -12   9 2370.68 537.575   5
   2 -12   9 2506.10 626.120   2
   2 -12  10 904.642 439.290   2
   2 -12  10 260.934 312.181   5
   2 -12  11 312.503 282.316   2
   2 -12  11 1237.55 499.938   5
   2 -12  12 1571.87 604.472   5
   2 -12  13 5069.98 975.533   5
   2 -12  14 184.776 431.203   5
   2 -11  -7 136.456 317.131   3
   2 -11  -6 2264.13 661.697   3
   2 -11  -5 1496.65 583.480   3
   2 -11  -5 2562.44 583.941   2
   2 -11  -4-213.475 282.366   2
   2 -11  -4 252.596 354.695   3
   2 -11  -3 423.065 339.261   3
   2 -11  -3 138.599 207.391   2
   2 -11  -2 361.842 277.921   2
   2 -11  -2 519.514 431.066   3
   2 -11  -1 5753.15 836.159   2
   2 -11  -1 6916.73 1056.39   3
   2 -11   0 1858.60 550.048   3
   2 -11   0 2566.98 580.153   2
   2 -11   1-115.644 332.633   2
   2 -11   2 5073.12 787.612   2
   2 -11   3 2336.56 569.929   2
   2 -11   4 4936.45 581.598   5
   2 -11   4 3341.06 673.372   2
   2 -11   5 6486.75 702.208   5
   2 -11   5 5263.50 825.066   2
   2 -11   6 6581.61 915.116   2
   2 -11   6 8646.21 863.830   5
   2 -11   7 7445.47 840.560   5
   2 -11   7 9014.92 1100.68   2
   2 -11   8-206.793 282.944   2
   2 -11   8 186.492 211.880   5
   2 -11   9 3609.77 646.216   5
   2 -11   9 2187.46 560.151   2
   2 -11  10-114.211 261.250   5
   2 -11  10 158.796 247.129   2
   2 -11  11 356.700 250.431   5
   2 -11  11-299.363 220.237   2
   2 -11  12-284.606 355.726   5
   2 -11  13 822.145 511.481   5
   2 -11  14 8167.08 1184.58   5
   2 -11  15 2554.75 738.499   5
   2 -10  -9 235.641 352.530   3
   2 -10  -8 3348.41 813.579   3
   2 -10  -7 2569.62 551.967   2
   2 -10  -7 2276.09 645.244   3
   2 -10  -6 5303.60 975.843   3
   2 -10  -6 5398.59 789.102   2
   2 -10  -5 432.522 238.418   2
   2 -10  -5-42.6443 228.590   3
   2 -10  -4 11808.7 1141.81   2
   2 -10  -4 11221.4 1337.79   3
   2 -10  -3 42147.9 2553.44   3
   2 -10  -3 42489.4 2152.56   2
   2 -10  -2 21201.0 1504.24   2
   2 -10  -2 18251.0 1616.14   3
   2 -10  -1 14131.2 1373.70   3
   2 -10  -1 12504.9 1166.31   2
   2 -10   0 225.865 320.714   3
   2 -10   0-145.353 159.135   2
   2 -10   1 19142.1 1446.57   2
   2 -10   1 22220.8 967.997   5
   2 -10   1 21456.0 1645.72   3
   2 -10   2 2812.82 361.089   5
   2 -10   2 3842.33 649.231   2
   2 -10   3 2468.59 373.923   5
   2 -10   3 2642.29 554.580   2
   2 -10   4 8738.60 749.658   5
   2 -10   4 7077.36 914.211   2
   2 -10   5 3354.29 508.500   5
   2 -10   5 2749.01 585.140   2
   2 -10   6 33486.6 2025.33   2
   2 -10   6 35295.6 1729.29   5
   2 -10   7 23524.3 1696.75   2
   2 -10   7 26298.6 1560.09   5
   2 -10   8 3935.81 680.128   5
   2 -10   8 4088.21 732.243   2
   2 -10   9 6334.87 834.493   5
   2 -10   9 3891.49 729.996   2
   2 -10  10 4780.47 827.368   2
   2 -10  10 3990.72 709.825   5
   2 -10  11 25252.9 1829.07   5
   2 -10  11 19482.5 1694.38   2
   2 -10  12 7717.79 1067.96   5
   2 -10  13 4422.72 874.166   5
   2 -10  14 4415.75 880.361   5
   2 -10  15 783.493 397.141   5
   2  -9 -11 4287.95 964.564   3
   2  -9 -10 2351.85 735.243   3
   2  -9  -9 2772.04 573.403   2
   2  -9  -9 2091.64 684.207   3
   2  -9  -8 119.707 217.543   3
   2  -9  -8 936.337 347.808   2
   2  -9  -7 1671.47 524.194   3
   2  -9  -7 2839.53 560.535   2
   2  -9  -6 23802.3 1574.48   2
   2  -9  -6 23809.1 1935.10   3
   2  -9  -5 41724.3 2529.97   3
   2  -9  -5 49197.5 2255.92   2
   2  -9  -4 24890.3 1877.80   3
   2  -9  -4 26520.2 1609.49   2
   2  -9  -3 8403.81 1071.10   3
   2  -9  -3 7608.15 850.301   2
   2  -9  -2 405.967 283.296   3
   2  -9  -2 304.339 167.934   2
   2  -9  -1 6420.30 774.789   2
   2  -9  -1 6235.97 861.982   3
   2  -9   0 25.1436 189.107   2
   2  -9   0 140.726 228.110   3
   2  -9   1 8888.30 945.943   2
   2  -9   1 8982.23 989.923   3
   2  -9   1 9056.34 589.260   5
   2  -9   2 5655.80 493.368   5
   2  -9   2 6315.35 780.174   2
   2  -9   3 499.449 183.908   5
   2  -9   3 741.109 317.556   2
   2  -9   4 6783.54 817.386   2
   2  -9   4 8285.26 707.094   5
   2  -9   5 20361.6 1451.42   2
   2  -9   5 21747.2 1238.89   5
   2  -9   6 14792.7 1266.88   2
   2  -9   6 15614.0 1118.16   5
   2  -9   7 16470.3 1339.34   2
   2  -9   7 14156.8 1120.35   5
   2  -9   8 3095.72 571.067   5
   2  -9   8 2654.07 605.467   2
   2  -9   9 1435.85 323.134   4
   2  -9   9 1591.14 450.103   2
   2  -9   9 2215.20 498.245   5
   2  -9  10 4043.74 702.940   5
   2  -9  10 3293.36 494.269   4
   2  -9  10 2975.14 645.598   2
   2  -9  11 4723.89 581.514   4
   2  -9  11 4171.02 794.144   2
   2  -9  11 5314.10 854.406   5
   2  -9  12 238.414 250.056   5
   2  -9  13 380.793 324.976   5
   2  -9  14 1473.67 563.643   5
   2  -9  15 1596.32 661.379   5
   2  -9  16 1805.86 639.941   5
   2  -8 -12 2864.44 786.898   3
   2  -8 -11 163.734 296.867   3
   2  -8 -10 1229.68 536.414   3
   2  -8  -9 1573.73 555.005   3
   2  -8  -8 201.857 245.458   3
  -2   8   7 1377.85 351.858   1
   2  -8  -7 2162.08 579.841   3
   2  -8  -6 2313.56 595.676   3
  -2   8   6 1868.94 405.933   1
  -2   8   5 7542.46 791.922   1
   2  -8  -5 8081.72 1009.58   3
   2  -8  -5 6025.87 754.555   2
   2  -8  -4 127.872 220.227   3
  -2   8   4 446.052 275.910   1
   2  -8  -4 251.611 223.774   2
  -2   8   3 11947.7 391.311   5
   2  -8  -3 14247.7 1295.05   3
   2  -8  -3 13510.1 1057.77   2
  -2   8   3 13744.1 1073.62   1
   2  -8  -2 32179.8 1642.78   2
   2  -8  -2 29609.4 1820.62   3
   2  -8  -1 222.948 234.573   3
   2  -8  -1 84.3779 163.071   2
   2  -8   0 6697.82 812.269   3
   2  -8   0 7615.99 451.912   5
   2  -8   0 7513.02 776.222   2
   2  -8   1 2744.74 506.941   2
   2  -8   1 3055.20 315.058   5
   2  -8   1 2327.33 473.047   3
   2  -8   2 27551.7 1548.15   2
   2  -8   2 29659.4 1135.21   5
   2  -8   2 28768.3 1624.89   3
   2  -8   3 90264.5 2365.40   5
   2  -8   3 89398.8 2962.44   2
   2  -8   4 2844.12 533.079   2
   2  -8   4 3188.19 428.343   5
   2  -8   5 3341.67 566.378   2
   2  -8   5 3436.58 475.649   5
   2  -8   6 813.811 329.857   2
   2  -8   6 1452.06 373.629   5
   2  -8   7 5846.64 698.769   5
   2  -8   7 5383.26 753.571   2
   2  -8   8 717.592 325.731   2
   2  -8   8 1196.72 381.994   5
   2  -8   9 12797.2 1174.42   2
   2  -8   9 12782.4 1131.54   5
   2  -8   9 13114.9 934.516   4
   2  -8  10 15898.6 1341.85   5
   2  -8  10 16430.7 1359.53   2
   2  -8  10 12177.1 926.485   4
   2  -8  11 4708.38 766.290   5
   2  -8  11 3053.38 489.721   4
   2  -8  12 38151.6 2273.20   5
   2  -8  12 32252.7 1590.74   4
   2  -8  13 7443.00 1073.54   5
   2  -8  14 4144.11 831.443   5
   2  -8  15 823.025 415.849   5
   2  -8  16 36.0521 335.903   5
   2  -7 -14 3834.25 879.184   3
   2  -7 -13-657.631 351.940   3
   2  -7 -12 259.918 318.778   3
   2  -7 -11 5686.49 976.768   3
   2  -7 -10 26426.0 2032.17   3
   2  -7  -9 6235.66 953.982   3
   2  -7  -8 22183.7 1765.41   3
  -2   7   8 24549.8 1300.88   1
   2  -7  -7 12045.8 1252.46   3
  -2   7   7 12217.9 925.392   1
  -2   7   6 15626.8 1042.20   1
   2  -7  -6 15234.8 1369.72   3
  -2   7   5 77966.4 2520.14   1
   2  -7  -5 80539.0 3179.75   3
  -2   7   5 77856.5 1551.47   5
  -2   7   4 21501.5 580.600   5
   2  -7  -4 23536.4 1585.69   3
  -2   7   4 25123.1 1344.81   1
   2  -7  -3 427.047 217.979   2
  -2   7   3 679.410 236.415   1
   2  -7  -3 744.828 248.167   3
   2  -7  -2 13785.9 1132.06   3
   2  -7  -2 13901.6 1008.38   2
   2  -7  -1 75368.0 2470.33   2
   2  -7  -1 72535.3 2677.82   3
   2  -7   0 83435.1 2802.63   3
   2  -7   0 82460.1 1717.01   5
   2  -7   0 80880.0 2592.55   2
   2  -7   1 2521.58 445.910   3
   2  -7   1 3068.46 297.991   5
   2  -7   1 3326.63 505.138   2
   2  -7   2 7148.02 514.141   5
   2  -7   2 6054.10 663.363   3
   2  -7   2 6642.18 702.904   2
   2  -7   3 3230.62 493.288   2
   2  -7   3 3613.41 407.030   5
   2  -7   4 54966.4 1828.72   5
   2  -7   4 58237.1 2211.38   2
   2  -7   5 66790.4 2478.38   2
   2  -7   5 70469.1 2238.68   5
   2  -7   6 9001.00 876.992   2
  -2   7  -6 8607.89 730.804   3
   2  -7   6 9982.50 823.224   5
   2  -7   7 898.594 243.942   5
  -2   7  -7 1037.19 265.949   3
   2  -7   7 801.140 265.279   2
   2  -7   8 10024.6 974.203   2
   2  -7   8 10017.0 791.922   4
  -2   7  -8 11527.6 829.979   3
   2  -7   8 9952.82 927.301   5
   2  -7   9 43368.5 2129.23   2
   2  -7   9 47209.9 2184.34   5
  -2   7  -9 45225.8 1721.61   3
   2  -7   9 43350.8 1732.36   4
   2  -7  10 43124.4 1757.99   4
   2  -7  10 47560.6 2301.63   5
   2  -7  10 44080.6 2190.75   2
   2  -7  11 5625.93 835.497   5
   2  -7  11 3971.31 554.749   4
   2  -7  12 177.641 212.094   4
   2  -7  12 557.703 385.311   5
   2  -7  13 9018.86 846.541   4
   2  -7  13 9355.10 1161.19   5
   2  -7  14 20535.9 1776.94   5
   2  -7  15-292.220 385.824   5
   2  -7  16 1637.14 589.415   5
   2  -7  17 291.442 296.569   5
   2  -6 -15-397.248 425.383   3
   2  -6 -14-79.8313 253.109   3
   2  -6 -13 3769.38 816.656   3
   2  -6 -12 4978.75 880.765   3
   2  -6 -11 6250.07 988.522   3
   2  -6 -10 2594.38 653.839   3
   2  -6  -9 47008.5 2510.70   3
  -2   6   8 16779.1 966.225   1
   2  -6  -8 17452.9 1468.42   3
   2  -6  -7 12767.8 1205.94   3
  -2   6   7 12536.5 837.222   1
   2  -6  -6 12339.4 1149.48   3
  -2   6   6 12557.6 846.942   1
  -2   6   6 13076.4 594.423   5
  -2   6   5 15096.5 555.337   5
   2  -6  -5 13373.5 1163.57   3
  -2   6   4 101.064 122.051   1
  -2   6   4 193.360 51.5586   5
  -2   6   3 1302.23 296.898   1
   2  -6  -3 1375.24 364.200   3
   2  -6  -2 4299.13 592.661   3
   2  -6  -2 3347.17 471.579   2
   2  -6  -1 6342.40 682.160   3
   2  -6  -1 6255.34 623.553   2
   2  -6   0 5857.80 328.850   5
   2  -6   0 5435.75 564.212   2
   2  -6   0 5419.16 610.123   3
   2  -6   1 53132.9 1913.67   2
   2  -6   1 51920.2 1911.06   3
   2  -6   1 54739.6 1364.85   5
   2  -6   2 17490.5 1061.19   2
   2  -6   2 18390.1 800.242   5
   2  -6   2 16730.9 1005.24   3
  -2   6  -3 94038.4 2539.75   3
   2  -6   3 90379.7 2704.69   2
   2  -6   3 94665.6 2298.57   5
   2  -6   4 142088. 3185.55   5
  -2   6  -4 136458. 3207.88   3
   2  -6   4 138749. 3533.63   2
   2  -6   5 6129.47 594.694   5
   2  -6   5 5788.20 658.590   2
  -2   6  -5 6045.04 540.300   3
   2  -6   6 24984.7 1395.71   2
  -2   6  -6 25931.0 1161.84   3
   2  -6   6 27868.7 1377.55   5
   2  -6   7 8780.71 823.250   5
   2  -6   7 7418.14 639.063   4
  -2   6  -7 7855.86 609.431   3
   2  -6   7 7850.84 801.476   2
   2  -6   8 717.827 237.769   4
  -2   6  -8 1048.95 230.032   3
   2  -6   8 1532.04 372.044   5
   2  -6   8 1377.47 385.185   2
   2  -6   9-5.01277 140.879   4
   2  -6   9 219.474 172.704   2
  -2   6  -9-43.6053 75.3576   3
   2  -6   9 21.7286 154.893   5
   2  -6  10 16080.2 1292.35   5
   2  -6  10 16448.3 1047.24   4
   2  -6  11 22052.6 1283.23   4
   2  -6  11 21129.4 1562.39   5
   2  -6  12 11605.4 964.247   4
   2  -6  12 10627.1 1158.67   5
   2  -6  13 598.561 235.605   4
   2  -6  13 275.557 253.571   5
   2  -6  14 538.438 250.338   4
   2  -6  14 730.393 397.270   5
   2  -6  15 2379.80 622.918   5
   2  -6  16 1528.18 602.231   5
   2  -6  17-146.818 339.891   5
   2  -5 -16 2536.42 702.237   3
   2  -5 -15-133.588 333.633   3
   2  -5 -14 22.7344 292.094   3
   2  -5 -13-119.356 322.408   3
   2  -5 -12 5712.73 901.778   3
  -2   5  11 19476.6 1176.52   5
   2  -5 -11 18222.9 1554.33   3
   2  -5 -10 731.911 389.732   3
  -2   5  10 720.896 252.141   5
   2  -5  -9 4940.26 758.270   3
   2  -5  -8 13258.8 1211.72   3
  -2   5   8 17447.8 869.519   1
   2  -5  -7 59593.4 2505.46   3
   2  -5  -7 55030.0 1685.09   1
  -2   5   7 58295.5 1737.29   1
   2  -5  -6 19241.2 939.886   1
   2  -5  -6 17601.0 1291.65   3
  -2   5   6 18931.8 939.483   1
   2  -5  -5 6532.63 549.093   1
   2  -5  -5 4805.87 642.943   3
  -2   5   5 5473.25 492.324   1
   2  -5  -4 4596.70 467.431   1
  -2   5   4 4148.48 430.595   1
   2  -5  -4 4789.39 614.481   3
  -2   5   4 4499.36 234.244   5
   2  -5  -3 129.051 90.1002   1
   2  -5  -3 186.837 202.230   3
   2  -5  -2 90921.7 2698.95   3
   2  -5  -2 93302.6 2430.57   1
   2  -5  -1 3056.51 387.398   1
   2  -5  -1 2561.79 398.460   3
   2  -5  -1 2926.95 395.430   2
  -2   5   1 2864.28 410.408   3
   2  -5   0 641.515 197.429   2
   2  -5   0 702.187 187.118   3
   2  -5   0 806.084 233.841   1
   2  -5   0 645.970 103.425   5
  -2   5   0 851.265 212.006   3
   2  -5   1 1114.06 165.722   5
   2  -5   1 1491.20 286.408   3
   2  -5   1 1173.83 276.137   1
   2  -5   1 905.122 249.966   2
  -2   5  -1 622.647 151.844   3
   2  -5   2 20978.9 1098.11   1
  -2   5  -2 18326.6 1005.29   2
   2  -5   2 19862.3 1052.49   2
  -2   5  -2 20751.1 975.717   3
   2  -5   2 17549.1 758.478   5
   2  -5   2 18931.0 954.660   3
   2  -5   3 11081.1 792.504   2
  -2   5  -3 11033.6 678.351   3
   2  -5   3 11356.8 669.368   5
   2  -5   4 7325.56 584.474   5
   2  -5   4 7240.48 648.780   2
  -2   5  -4 7110.94 527.722   3
  -2   5  -5 19951.3 902.413   3
   2  -5   5 22408.8 1195.63   2
   2  -5   6 10484.6 844.840   2
  -2   5  -6 10912.1 635.898   3
   2  -5   6 9467.81 695.903   4
   2  -5   7 103038. 2991.31   2
  -2   5  -7 102503. 2348.13   3
   2  -5   7 105083. 2698.74   4
   2  -5   8 91176.2 2831.07   2
  -2   5  -8 89450.5 2129.49   3
   2  -5   8 89678.7 2531.91   4
   2  -5   9 504.999 209.433   4
   2  -5  10 31.7906 129.265   4
   2  -5  11 4667.65 612.778   4
  -2   5 -11 5087.03 457.145   3
  -2   5 -12 3994.47 411.083   3
   2  -5  12 5124.28 634.746   4
   2  -5  13 7172.58 790.353   4
   2  -5  13 9426.05 1123.78   5
   2  -5  14 2342.02 578.363   5
   2  -5  14 1920.36 488.224   4
   2  -5  15 776.250 390.711   5
   2  -5  15 407.934 253.853   4
   2  -5  16 2740.64 707.623   5
   2  -5  17 9469.50 1333.17   5
   2  -4 -17 6820.58 1112.51   3
   2  -4 -16 1996.51 599.939   3
   2  -4 -15 724.325 354.805   3
   2  -4 -14 7041.90 1004.09   3
  -2   4  14 8418.27 925.186   5
   2  -4 -13 11036.5 1218.02   3
  -2   4  13 10400.7 961.864   5
   2  -4 -12 10485.7 1145.57   3
  -2   4  12 11229.2 958.278   5
  -2   4  11 4384.16 563.260   5
   2  -4 -11 4465.47 731.853   3
  -2   4  10 81293.6 2453.70   5
   2  -4 -10 78928.7 3082.87   3
   2  -4  -9 50533.2 2351.66   3
  -2   4   9 49618.8 1734.70   5
   2  -4  -8 36451.9 1891.36   3
   2  -4  -7 96553.9 3118.09   3
   2  -4  -6 6768.74 743.158   3
   2  -4  -6 7811.69 503.776   1
   2  -4  -5 54385.6 1526.73   1
   2  -4  -5 53256.2 2053.08   3
  -2   4   5 55089.6 1275.02   5
   2  -4  -4 127977. 3303.26   3
  -2   4   4 123822. 2079.11   5
   2  -4  -4 130400. 2685.54   1
   2  -4  -3 44855.0 1700.08   3
  -2   4   3 46276.2 1691.79   3
   2  -4  -3 44334.8 1388.94   1
   2  -4  -2 8716.83 582.956   1
  -2   4   2 8644.83 668.463   3
   2  -4  -2 8766.79 683.144   3
   2  -4  -1 27328.2 1088.42   1
   2  -4  -1 24472.6 1112.16   3
  -2   4   1 25995.3 1128.29   3
   2  -4   0 12593.6 735.798   1
   2  -4   0 11658.1 709.779   3
   2  -4   0 11799.2 716.918   2
  -2   4   0 12452.0 723.912   3
   2  -4   0 12310.8 419.551   5
  -2   4  -1 6159.16 468.894   3
   2  -4   1 6171.38 517.723   2
   2  -4   1 6199.76 479.482   3
   2  -4   1 7083.60 559.740   1
   2  -4   2 110233. 2589.89   2
  -2   4  -2 106019. 2285.19   3
  -2   4  -2 106348. 2542.30   2
   2  -4   3 173767. 3618.86   2
  -2   4  -3 167169. 3555.80   2
  -2   4  -3 171214. 3144.23   3
   2  -4   4 9038.20 687.002   2
  -2   4  -4 9167.95 498.592   3
  -2   4  -4 8094.12 639.037   2
   2  -4   5 251915. 4952.40   2
  -2   4  -5 255682. 4947.08   2
  -2   4  -5 247621. 4148.41   3
   2  -4   5 255766. 4678.85   4
   2  -4   6 28181.7 1320.56   2
  -2   4  -6 28809.7 907.537   3
   2  -4   6 29159.0 1217.68   4
   2  -4   7 102593. 2849.69   2
   2  -4   7 103882. 2696.20   4
   2  -4   8 25155.6 1243.06   4
   2  -4   8 24546.2 1314.56   2
   2  -4   9 4781.63 558.505   4
  -2   4  -9 4785.37 377.787   3
   2  -4  10 16874.9 1107.48   4
  -2   4 -10 15615.3 749.249   3
   2  -4  11 224.138 200.221   4
  -2   4 -11 244.829 116.319   3
   2  -4  12 15224.3 1146.64   4
  -2   4 -12 14414.8 788.902   3
   2  -4  13 5917.35 797.121   4
   2  -4  14 21702.4 1553.00   4
   2  -4  15 9654.36 1111.11   4
   2  -4  16 444.825 369.360   5
   2  -4  16 238.241 232.385   4
   2  -4  17 1707.03 594.334   5
   2  -3 -18 345.916 297.266   3
   2  -3 -17 19.8114 368.180   3
   2  -3 -16 207.753 255.136   3
  -2   3  16 575.759 283.432   5
  -2   3  15 3801.32 671.867   5
   2  -3 -15 2720.18 636.567   3
  -2   3  14 297.694 237.100   5
   2  -3 -14 158.653 284.947   3
   2  -3 -13 470.769 241.179   3
  -2   3  13 446.891 212.822   5
   2  -3 -12 632.981 312.982   3
  -2   3  12 833.800 285.354   5
   2  -3 -11 8046.24 928.340   3
  -2   3  11 8981.56 809.344   5
  -2   3  10 11684.4 872.733   5
   2  -3 -10 11717.9 1099.95   3
  -2   3   9 1144.76 250.735   5
   2  -3  -9 1458.86 385.319   3
  -2   3   8 153.447 100.253   5
   2  -3  -8 174.552 190.351   3
   2  -3  -7 1159.89 332.469   3
  -2   3   7 1194.97 212.551   5
  -2   3   6 13460.2 655.463   5
   2  -3  -6 13376.2 545.572   1
   2  -3  -6 13654.3 983.987   3
   2  -3  -5 5330.33 586.090   3
  -2   3   5 5898.39 596.242   3
   2  -3  -5 5114.34 560.820   4
  -2   3   5 5799.46 369.054   5
   2  -3  -5 5636.28 368.060   1
   2  -3  -4 37428.9 1070.99   1
   2  -3  -4 38966.9 1546.52   3
  -2   3   4 39173.4 1515.32   3
  -2   3   4 37811.0 899.659   5
   2  -3  -3 101105. 2091.99   1
   2  -3  -3 97099.1 2529.98   3
  -2   3   3 100453. 2516.55   3
   2  -3  -2 6442.11 434.987   1
   2  -3  -2 6161.79 515.628   3
  -2   3   2 7767.02 571.214   3
   2  -3  -1 18266.0 833.917   3
  -2   3   1 18069.7 831.440   3
   2  -3   0 25156.8 911.582   3
   2  -3   0 23746.1 962.525   2
  -2   3   0 24737.1 904.585   3
  -2   3  -1 19044.4 722.396   3
   2  -3   1 19522.5 847.668   2
   2  -3   1 19000.5 721.282   3
   2  -3   2 214260. 3960.34   2
   2  -3   2 213843. 3500.88   3
  -2   3  -2 217451. 3959.81   2
  -2   3  -2 210450. 3480.14   3
   2  -3   3 18974.2 891.514   2
  -2   3  -3 20709.9 917.551   2
  -2   3  -3 20026.2 621.435   3
   2  -3   4 7953.97 587.218   2
  -2   3  -4 8332.74 356.361   3
   2  -3   4 8175.65 561.475   4
  -2   3  -4 8819.51 613.718   2
  -2   3  -5 7762.85 609.540   2
   2  -3   5 8068.47 614.395   2
   2  -3   5 7825.38 598.038   4
  -2   3  -5 7558.73 334.295   3
   2  -3   6 43218.9 1559.32   2
  -2   3  -6 44291.4 1600.94   2
   2  -3   6 44844.7 1579.17   4
   2  -3   7 74162.0 2239.71   2
  -2   3  -7 78841.6 2261.99   4
  -2   3  -7 75910.8 1564.21   3
   2  -3   7 75592.6 2263.80   4
  -2   3  -8 16619.3 661.942   3
   2  -3   8 16990.2 1042.71   4
  -2   3  -9 44595.0 1255.42   3
   2  -3   9 43396.1 1806.01   4
   2  -3  10 5987.13 673.445   4
  -2   3 -10 4740.85 394.432   3
   2  -3  11 4713.17 656.812   4
  -2   3 -11 4115.75 403.404   3
  -2   3 -12 25.7677 95.1785   3
   2  -3  12 90.2478 204.429   4
   2  -3  13 424.428 275.418   4
   2  -3  14 1285.81 441.106   4
   2  -3  15 1453.69 479.777   4
   2  -3  16 944.070 284.392   4
   2  -3  17 253.492 245.850   4
   2  -2 -18 9404.53 1247.26   3
  -2   2  17 260.480 203.143   5
   2  -2 -17-398.160 392.620   3
   2  -2 -16 3497.71 727.495   3
  -2   2  16 5905.13 889.240   5
  -2   2  15 2746.91 582.641   5
   2  -2 -15 3641.21 725.155   3
  -2   2  14 2663.06 529.472   5
   2  -2 -14 2565.88 591.115   3
  -2   2  13 7735.92 840.795   5
   2  -2 -13 7366.98 922.899   3
   2  -2 -12 4936.92 734.584   3
  -2   2  12 5014.85 652.193   5
   2  -2 -11 47050.4 2225.33   3
  -2   2  11 48955.2 2003.50   5
   2  -2 -10 86832.2 3001.02   3
  -2   2  10 92037.0 2692.02   5
   2  -2  -9 65116.3 2449.48   3
  -2   2   9 65560.9 2086.91   5
   2  -2  -8 719.977 302.174   3
  -2   2   8 765.365 215.673   5
  -2   2   7 105413. 2481.23   5
   2  -2  -7 108139. 3020.31   3
   2  -2  -7 106979. 3029.02   4
  -2   2   6 9324.04 567.746   5
   2  -2  -6 11407.5 829.929   3
   2  -2  -6 10319.2 777.572   4
  -2   2   6 10621.8 788.203   3
  -2   2   5 72358.4 2116.41   3
   2  -2  -5 68829.0 1294.60   1
  -2   2   5 71003.3 1625.57   5
   2  -2  -5 67625.6 2107.12   3
  -2   2   4 266862. 4245.10   5
   2  -2  -4 275880. 4132.87   1
  -2   2   4 274372. 4998.61   3
   2  -2  -4 267470. 5033.39   3
  -2   2   3 3116.95 347.754   3
   2  -2  -3 3100.49 202.791   5
  -2   2   3 3187.98 211.806   5
   2  -2  -3 3526.89 385.082   3
   2  -2  -2 222870. 3336.55   5
  -2   2   2 229367. 3338.99   5
  -2   2   2 220016. 4005.49   3
   2  -2  -2 230038. 4059.26   3
  -2   2   1 30018.3 972.568   3
   2  -2  -1 30044.7 679.116   5
   2  -2  -1 29201.3 964.425   3
  -2   2   0 113925. 2096.82   3
   2  -2   0 105913. 2072.41   3
  -2   2  -1 2743.80 199.289   3
   2  -2   1 2830.21 285.704   2
   2  -2   1 3041.63 211.512   3
   2  -2   2 18334.9 746.548   2
  -2   2  -2 18707.3 757.631   2
  -2   2  -3 165740. 3113.31   2
   2  -2   3 162986. 3105.63   2
   2  -2   3 164347. 3242.35   4
  -2   2  -4 87139.6 2079.87   2
   2  -2   4 84708.0 2047.30   2
  -2   2  -4 91393.6 2240.71   4
   2  -2   4 91840.7 2219.86   4
   2  -2   5 260223. 4713.99   2
   2  -2   5 263780. 4944.12   4
  -2   2  -5 276154. 4952.80   4
  -2   2  -5 268166. 4772.95   2
  -2   2  -6 93318.0 2545.36   4
  -2   2  -6 93288.2 1687.69   3
   2  -2   6 94577.4 2552.98   4
  -2   2  -6 95274.7 2372.81   2
   2  -2   6 92780.6 2320.46   2
   2  -2   7 6387.00 627.101   4
  -2   2  -7 6449.74 567.740   2
  -2   2  -7 6488.57 369.491   3
  -2   2  -8 58451.9 1444.83   3
   2  -2   8 57371.1 2100.10   4
   2  -2   9 203.696 175.415   4
  -2   2  -9 90.2555 80.3441   3
  -2   2 -10 49647.0 1505.33   3
   2  -2  10 49841.8 2111.99   4
  -2   2 -11 44015.7 1478.82   3
   2  -2  11 43642.1 2073.83   4
  -2   2 -12 19040.1 993.761   3
   2  -2  12 20983.6 1463.66   4
   2  -2  13 22716.0 1627.83   4
   2  -2  14 9320.28 1083.59   4
   2  -2  15 2843.23 636.642   4
   2  -2  16 5162.70 907.707   4
   2  -2  17 549.293 367.557   4
   2  -2  18 1311.59 528.693   4
  -2   1  19 297.989 327.026   5
   2  -1 -19-72.7334 220.892   3
  -2   1  18 170.744 288.564   5
   2  -1 -18 764.483 384.052   3
  -2   1  17 803.008 449.550   5
   2  -1 -17 201.345 284.169   3
   2  -1 -16 10920.2 1211.67   3
  -2   1  16 11355.1 1175.40   5
  -2   1  15 252.064 218.624   5
   2  -1 -15 330.655 253.467   3
  -2   1  14 155.725 255.573   5
   2  -1 -14-27.8383 193.836   3
   2  -1 -13 1082.91 335.961   3
  -2   1  13 2027.67 435.042   5
  -2   1  12 70106.9 2566.47   5
   2  -1 -12 63333.9 2602.66   3
   2  -1 -11 117924. 3601.75   3
  -2   1  11 122592. 3395.68   5
   2  -1 -10 2778.35 496.642   3
  -2   1  10 4723.18 568.221   5
  -2   1   9 2950.52 415.296   5
   2  -1  -9 3034.15 488.614   3
  -2   1   8 24145.3 1130.20   5
   2  -1  -8 22338.1 1261.18   3
   2  -1  -8 21795.6 1222.26   4
  -2   1   7 12273.6 740.130   5
   2  -1  -7 12957.5 845.650   4
   2  -1  -7 12296.8 879.905   3
   2  -1  -6 104974. 2734.10   3
  -2   1   6 102393. 2350.26   5
   2  -1  -6 108445. 2635.76   4
   2  -1  -5 9988.76 695.087   3
  -2   1   5 9362.64 532.115   5
  -2   1   4 7926.98 435.764   5
   2  -1  -4 6901.99 405.379   5
   2  -1  -4 7748.88 569.695   3
  -2   1   3 10906.7 470.342   5
   2  -1  -3 10929.5 473.271   5
   2  -1  -3 10990.1 625.581   3
  -2   1   2 423208. 6243.11   5
   2  -1  -2 429425. 6640.18   3
   2  -1  -2 428537. 6248.60   5
   2  -1  -1 999999. 13786.1   5
   2  -1  -1 977596. 13965.3   3
   2  -1   1 357.878 126.864   4
   2  -1   1 420.293 107.014   2
   2  -1   2 2260.69 272.880   4
   2  -1   2 2147.08 205.442   2
  -2   1  -2 2305.13 219.291   2
  -2   1  -2 2384.81 272.787   4
   2  -1   3 126777. 2380.62   2
  -2   1  -3 125945. 2384.74   2
  -2   1  -3 131000. 2759.05   4
   2  -1   3 125356. 2747.52   4
  -2   1  -4 4013.49 335.928   2
   2  -1   4 4463.35 220.790   3
  -2   1  -4 4162.53 210.709   3
   2  -1   4 3812.09 320.200   2
   2  -1   4 3925.50 427.108   4
  -2   1  -4 4440.02 454.336   4
  -2   1  -5 5045.33 410.528   2
  -2   1  -5 4622.87 272.604   3
   2  -1   5 4283.70 481.309   4
  -2   1  -5 5261.23 516.327   4
   2  -1   5 5195.81 293.708   3
  -2   1  -6 570.591 115.287   3
  -2   1  -6 321.483 192.514   4
  -2   1  -6 552.346 160.755   2
   2  -1   6 373.193 187.684   4
  -2   1  -7 16885.8 881.148   2
   2  -1   7 17590.7 1092.62   4
  -2   1  -7 16209.9 695.356   3
   2  -1   8 46980.7 1950.99   4
  -2   1  -8 45812.1 1624.06   2
  -2   1  -8 46100.5 1364.87   3
   2  -1   9 5344.01 661.148   4
  -2   1  -9 5210.67 457.036   3
  -2   1 -10 12090.4 739.990   3
   2  -1  10 11816.1 1052.04   4
  -2   1 -11 1483.31 277.827   3
   2  -1  11 908.722 324.519   4
  -2   1 -12 12837.0 864.902   3
   2  -1  12 12412.1 1182.42   4
  -2   1 -13 10227.3 812.233   3
   2  -1  13 11783.2 1207.75   4
   2  -1  14 77.0990 277.207   4
   2  -1  15-43.9313 287.286   4
   2  -1  16 426.830 310.582   4
   2  -1  17-680.875 412.886   4
   2  -1  18-94.2962 322.516   4
   2   0 -19 699.665 432.608   3
  -2   0  19 213.512 314.157   5
   2   0 -18-51.0281 247.679   3
  -2   0  18 27.9930 246.234   5
  -2   0  17 362.748 275.442   5
   2   0 -17-87.9760 227.301   3
   2   0 -16 117.756 194.114   3
  -2   0  16 201.148 198.047   5
  -2   0  15 8657.95 1018.19   5
   2   0 -15 7423.59 919.751   3
  -2   0  14 581.703 238.425   5
   2   0 -14 864.074 299.285   3
   2   0 -13 111.843 223.506   3
  -2   0  13 170.585 237.571   5
  -2   0  12 2215.14 479.751   5
   2   0 -12 1771.84 453.044   3
  -2   0  11 34945.4 1717.29   5
   2   0 -11 36997.0 1801.02   3
  -2   0  10 56819.8 2114.13   5
   2   0 -10 61752.0 2088.81   4
   2   0 -10 58108.1 2230.18   3
   2   0  -9 455.019 172.773   4
  -2   0   9 197.022 139.385   5
   2   0  -8 72928.1 2316.23   3
  -2   0   8 67892.6 2109.46   5
   2   0  -8 71397.2 2071.98   4
  -2   0   7 3900.12 424.088   5
   2   0  -7 4678.83 520.615   3
   2   0  -7 3038.75 365.557   4
  -2   0   6 2062.00 297.680   5
   2   0  -6 1709.54 306.358   3
  -2   0   5 93902.5 2157.11   5
   2   0  -5 93554.5 1575.63   1
   2   0  -5 92064.9 2134.72   5
  -2   0   4 29388.1 986.049   5
   2   0  -4 29995.8 993.309   5
   2   0  -4 29971.4 726.686   1
   2   0  -3 212.901 80.3456   5
  -2   0   3 469.448 128.959   5
   2   0  -2 45685.5 1166.26   5
  -2   0   2 45338.4 1167.84   5
  -2   0   1 606560. 8837.09   5
   2   0  -1 601024. 8824.05   5
   2   0   0 14521.8 619.234   5
   2   0   0 15232.5 633.448   4
  -2   0   0 16123.0 631.220   4
   2   0   1 533430. 8158.53   4
  -2   0  -1 543409. 8135.85   4
   2   0   2 129593. 2146.64   2
   2   0   2 135727. 2271.88   3
  -2   0  -2 130620. 2142.85   2
   2   0   2 128839. 2784.66   4
  -2   0  -2 136611. 2788.47   4
   2   0   3 299.415 157.249   4
  -2   0  -3 422.548 139.130   4
   2   0   3 248.966 73.6051   2
   2   0   3 166.509 71.4862   3
  -2   0  -3 217.681 73.8635   2
  -2   0  -3 313.709 94.0292   3
  -2   0  -4 128852. 2365.56   2
  -2   0  -4 128124. 2389.21   3
   2   0   4 132585. 2404.01   3
   2   0   4 125708. 3044.25   4
  -2   0  -4 133587. 3079.16   4
   2   0   5 74887.5 1707.41   3
  -2   0  -5 76049.1 1726.36   2
  -2   0  -5 77254.4 1746.67   3
   2   0   5 72967.1 2265.00   4
  -2   0  -5 76052.7 2283.91   4
   2   0   6 665.670 219.518   4
  -2   0  -6 1228.25 216.851   2
   2   0   6 782.406 162.380   3
  -2   0  -6 753.882 166.588   3
  -2   0  -7 8067.19 551.931   3
  -2   0  -7 7909.60 556.503   2
   2   0   7 8078.11 551.955   3
   2   0   7 7758.98 765.576   4
  -2   0  -8 278.543 141.969   2
  -2   0  -8 443.642 158.729   3
   2   0   8 351.533 135.096   3
   2   0   8 634.950 264.769   4
  -2   0  -9 10264.0 732.110   2
  -2   0  -9 10537.4 726.112   3
   2   0   9 10653.9 724.751   3
   2   0   9 9288.24 932.221   4
   2   0  10-124.251 155.658   4
  -2   0 -10 48.1253 95.1629   3
   2   0  10 91.1986 130.803   3
  -2   0 -11 1682.30 326.047   3
   2   0  11 2656.85 552.597   4
  -2   0 -12 186.966 161.361   3
   2   0  12 11.1549 172.042   4
   2   0  13 3756.19 724.343   4
  -2   0 -13 3246.55 482.842   3
   2   0  14 14985.4 1503.79   4
   2   0  15 1946.34 588.695   4
   2   0  16 154.725 258.897   4
   2   0  17 293.704 387.623   4
   2   0  18-677.601 449.315   4
  -2  -1  19 2936.83 718.050   5
   2   1 -19 2851.69 647.269   3
  -2  -1  18 2805.71 673.797   5
   2   1 -18 1912.10 571.156   3
  -2  -1  17 51.7927 233.138   5
   2   1 -17-79.0172 249.318   3
  -2  -1  16 1920.38 542.769   5
   2   1 -16 838.543 335.469   3
  -2  -1  15 1693.22 495.485   5
   2   1 -15 911.973 316.318   3
  -2  -1  14 1451.85 408.521   5
   2   1 -14 1103.57 399.555   3
   2   1 -13 96702.9 3235.94   3
  -2  -1  13 92982.8 3255.13   5
  -2  -1  12 23302.7 1467.81   5
   2   1 -12 22565.4 1424.36   3
  -2  -1  12 19356.8 522.887   1
   2   1 -11 141.710 104.276   4
   2   1 -11 39.6956 134.679   3
  -2  -1  11 104.348 49.2145   1
  -2  -1  11 141.926 190.381   5
  -2  -1  10-195.496 185.332   5
  -2  -1  10 95.9546 60.0826   1
   2   1 -10 33.2038 123.643   4
   2   1 -10 266.043 204.096   3
   2   1  -9 35312.5 1607.89   3
  -2  -1   9 37235.7 1627.26   5
  -2  -1   9 37546.1 939.759   1
   2   1  -9 40715.9 1383.34   4
  -2  -1   8 63618.2 2075.01   5
  -2  -1   8 62837.2 1345.55   1
   2   1  -8 64972.7 1706.06   4
  -2  -1   7 2104.36 198.206   1
   2   1  -7 1802.00 298.406   5
  -2  -1   7 2045.53 326.027   5
   2   1  -7 2269.21 253.648   4
   2   1  -7 2140.79 196.046   1
  -2  -1   6 86942.8 2258.11   5
   2   1  -6 89016.7 2266.33   5
  -2  -1   6 88880.1 1727.29   1
   2   1  -6 85264.8 1816.72   4
   2   1  -6 84487.6 1707.45   1
   2   1  -5 28106.5 838.560   1
  -2  -1   5 27332.4 1088.66   5
   2   1  -5 28753.1 1104.87   5
  -2  -1   4 277579. 4794.96   5
   2   1  -4 279964. 4810.79   5
   2   1  -4 279247. 4445.44   1
  -2  -1   3 24841.2 937.995   5
   2   1  -3 26782.7 960.249   5
   2   1  -3 25911.8 844.481   1
  -2  -1   2 188138. 3352.89   5
   2   1  -2 180588. 2987.62   4
   2   1  -2 184361. 3344.17   5
  -2  -1   1 1929.86 208.892   4
  -2  -1   1 1730.68 239.345   5
   2   1  -1 1914.00 235.996   5
   2   1  -1 1869.32 213.092   4
   2   1   0 6968.96 464.942   5
  -2  -1   0 7519.18 462.774   4
   2   1   0 7086.20 453.965   4
   2   1   1 674815. 9822.93   3
   2   1   1 653737. 10125.1   4
  -2  -1  -1 675889. 10100.9   4
   2   1   2 776720. 11867.4   4
  -2  -1  -2 752879. 11817.0   4
  -2  -1  -3 65018.5 1152.38   2
  -2  -1  -3 65030.6 1652.36   3
   2   1   3 70170.2 1676.48   3
  -2  -1  -3 65717.6 1989.27   4
   2   1   3 65007.9 1989.95   4
  -2  -1  -4 37260.8 1227.19   3
  -2  -1  -4 37663.0 1527.80   4
   2   1   4 37409.0 1194.41   3
   2   1   4 34950.3 1492.70   4
  -2  -1  -4 36615.5 882.704   2
  -2  -1  -5 6594.85 379.895   2
  -2  -1  -5 6875.38 526.851   3
   2   1   5 6313.13 489.350   3
   2   1   5 6969.41 690.523   4
  -2  -1  -6 248361. 4670.47   3
  -2  -1  -6 252074. 4231.36   2
   2   1   6 243689. 5400.14   4
   2   1   6 256147. 4655.44   3
   2   1   7 70838.0 2027.59   3
  -2  -1  -7 66429.3 2005.22   3
  -2  -1  -7 67302.7 1750.22   2
   2   1   7 68717.0 2526.38   4
  -2  -1  -8 11582.1 696.762   2
   2   1   8 12998.7 827.986   3
  -2  -1  -8 10395.7 762.233   3
   2   1   8 9348.68 948.046   4
  -2  -1  -9 3377.85 404.706   2
  -2  -1  -9 3820.46 489.071   3
   2   1   9 2766.72 544.159   4
  -2  -1 -10 77288.7 2276.75   2
  -2  -1 -10 79190.1 2506.81   3
   2   1  10 84762.3 3206.24   4
  -2  -1 -11 67092.6 2374.06   3
   2   1  11 70257.4 3036.60   4
   2   1  12 14394.4 1426.45   4
  -2  -1 -12 16707.2 1159.16   3
   2   1  13 3762.65 771.025   4
  -2  -1 -13 3391.20 548.748   3
   2   1  14 1949.68 543.995   4
   2   1  15 5158.67 950.448   4
   2   1  16 7917.48 1239.65   4
   2   1  17-450.776 418.409   4
  -2  -2  19-52.8740 252.575   5
  -2  -2  18 1306.47 505.777   5
   2   2 -18 2166.42 548.063   3
  -2  -2  17 24.0020 259.117   5
   2   2 -17-73.5540 222.236   3
   2   2 -16 3068.90 575.233   3
  -2  -2  16 3866.40 729.567   5
  -2  -2  15 7881.90 993.844   5
   2   2 -15 7330.59 879.016   3
  -2  -2  14 3332.93 617.972   5
   2   2 -14 4641.48 705.082   3
  -2  -2  13 12129.3 1126.64   5
   2   2 -13 11594.3 826.049   4
   2   2 -13 10776.1 997.759   3
   2   2 -12 1685.53 288.564   4
  -2  -2  12 1694.59 430.303   5
  -2  -2  12 1705.79 221.199   1
   2   2 -12 1016.52 317.243   3
  -2  -2  11 24574.8 1465.97   5
   2   2 -11 22528.2 1346.32   3
   2   2 -11 23507.2 1050.90   4
  -2  -2  11 21830.2 856.582   1
  -2  -2  10 33516.9 1646.54   5
  -2  -2  10 31232.8 1066.40   1
  -2  -2   9 29514.2 1471.88   5
   2   2  -9 33210.5 1065.62   4
  -2  -2   9 30729.1 1043.81   1
   2   2  -8 856.628 150.577   4
  -2  -2   8 1009.10 183.169   1
   2   2  -8 753.491 154.398   1
  -2  -2   8 896.026 259.041   5
  -2  -2   7 11387.3 800.453   5
   2   2  -7 11447.6 604.250   1
  -2  -2   7 11218.7 601.706   1
   2   2  -7 11628.6 439.154   4
   2   2  -7 11196.4 784.323   5
   2   2  -6 55076.8 1476.95   1
  -2  -2   6 53992.7 1771.94   5
  -2  -2   6 56815.0 1502.71   1
   2   2  -6 56083.2 1799.15   5
  -2  -2   5 22607.0 1048.54   5
   2   2  -5 23815.8 909.481   1
  -2  -2   5 24479.5 917.843   1
   2   2  -5 24830.6 1086.48   5
   2   2  -4 57687.6 1561.20   1
  -2  -2   4 59080.2 1562.69   1
   2   2  -4 59414.6 1709.52   5
  -2  -2   4 57127.3 1686.89   5
  -2  -2   3 26274.7 973.157   1
  -2  -2   3 24593.8 996.500   5
   2   2  -3 25853.5 967.693   1
   2   2  -3 23531.8 982.639   5
   2   2  -3 23305.8 652.754   4
  -2  -2   3 23613.3 627.154   4
   2   2  -2 18245.8 661.194   4
  -2  -2   2 18430.3 832.761   5
  -2  -2   2 17547.5 628.580   4
   2   2  -2 18385.1 832.585   5
   2   2  -2 17206.6 800.319   1
   2   2  -1 4028.14 257.872   2
   2   2  -1 4129.79 383.560   5
  -2  -2   1 3751.27 373.355   5
   2   2  -1 4444.60 403.804   1
   2   2  -1 3679.61 334.865   4
  -2  -2   1 3763.36 334.928   4
   2   2   0 7894.03 300.552   2
   2   2   0 7588.57 550.858   1
  -2  -2   0 7213.09 510.620   4
   2   2   0 7138.62 518.811   5
   2   2   0 8810.92 574.230   4
   2   2   1 53636.1 1588.95   3
   2   2   1 54027.0 1694.30   4
   2   2   1 53980.4 1616.99   5
  -2  -2  -1 58508.8 1716.18   4
   2   2   2 25275.6 1043.02   3
   2   2   2 23845.4 1144.19   4
  -2  -2  -2 25568.2 1156.05   4
  -2  -2  -3 50618.5 1613.83   3
   2   2   3 52896.7 1620.27   3
   2   2   3 48702.9 1813.41   4
  -2  -2  -3 51757.0 1841.94   4
   2   2   4 66157.0 1902.85   3
   2   2   4 63788.8 2213.20   4
  -2  -2  -4 63023.7 1913.12   3
  -2  -2  -5 35414.9 1416.56   3
   2   2   5 35544.8 1392.03   3
   2   2   5 34297.3 1663.59   4
  -2  -2  -6 742.401 231.381   3
   2   2   6 376.425 149.399   3
   2   2   6 495.343 274.559   4
  -2  -2  -7 6071.05 617.972   3
   2   2   7 7011.52 801.972   4
  -2  -2  -7 6306.31 439.013   2
  -2  -2  -8 3835.78 378.851   2
  -2  -2  -8 3747.44 506.120   3
   2   2   8 3241.19 634.981   4
  -2  -2  -9 5189.88 474.326   2
  -2  -2  -9 5271.83 629.727   3
   2   2   9 5269.39 780.425   4
   2   2  10 772.916 389.963   4
  -2  -2 -10 1070.44 313.254   3
  -2  -2 -11 4336.34 614.566   3
   2   2  11 4172.53 752.036   4
  -2  -2 -12 69.6157 142.393   3
   2   2  12 321.715 336.497   4
   2   2  12 115.514 121.682   1
  -2  -2 -13 2255.30 485.030   3
   2   2  13 1262.11 525.088   4
   2   2  14-371.656 446.414   4
   2   2  15 490.915 443.768   4
   2   2  16 506.482 373.069   4
  -2  -3  19 2895.15 740.271   5
  -2  -3  18 137.806 365.252   5
   2   3 -18 211.322 262.832   3
  -2  -3  17 2543.51 642.885   5
   2   3 -17 1710.80 492.864   3
  -2  -3  16 2103.12 555.205   5
   2   3 -16 1300.79 388.739   3
  -2  -3  15 28315.7 1933.32   5
   2   3 -15 26452.4 1694.67   3
  -2  -3  14 279.566 256.386   5
   2   3 -14 58.9768 164.995   3
  -2  -3  13 137.850 239.751   5
   2   3 -13-34.4007 226.643   3
  -2  -3  12 11034.5 712.535   1
   2   3 -12 11373.3 677.695   4
  -2  -3  12 11174.6 1072.01   5
  -2  -3  11 7639.40 838.900   5
  -2  -3  11 8232.27 605.803   1
   2   3 -11 9012.55 529.804   4
   2   3 -10 173697. 3022.39   4
  -2  -3  10 168192. 4324.62   5
  -2  -3  10 172447. 3551.57   1
  -2  -3   9 19276.0 1206.09   5
  -2  -3   9 19983.6 954.404   1
   2   3  -9 19119.0 578.121   4
  -2  -3   8 26.3637 178.895   5
  -2  -3   8 246.804 126.355   1
   2   3  -8 119.131 100.445   1
   2   3  -7 22171.7 998.342   1
  -2  -3   7 21381.6 1166.88   5
  -2  -3   7 22578.6 1010.55   1
   2   3  -6 3178.54 365.233   1
  -2  -3   6 3121.15 369.466   1
  -2  -3   6 3206.75 431.694   5
   2   3  -6 2792.18 401.975   5
  -2  -3   5 202469. 3910.20   1
   2   3  -5 189458. 3846.77   1
   2   3  -5 201644. 4104.67   5
  -2  -3   5 188982. 4030.93   5
   2   3  -5 205262. 3997.46   2
   2   3  -4 9252.86 597.992   2
   2   3  -4 8169.71 586.200   1
  -2  -3   4 8862.38 608.486   1
  -2  -3   4 7612.67 595.016   5
   2   3  -4 6813.19 559.905   5
  -2  -3   3 1975.81 299.365   5
   2   3  -3 2602.79 294.464   2
  -2  -3   3 1556.96 197.422   4
   2   3  -3 2694.51 245.873   4
  -2  -3   3 1634.47 273.534   1
   2   3  -3 2122.37 319.086   5
   2   3  -3 1951.20 301.810   1
  -2  -3   2 931.938 176.700   4
   2   3  -2 809.285 219.662   1
  -2  -3   2 926.578 204.676   5
   2   3  -2 740.705 208.004   5
   2   3  -2 791.739 137.352   2
   2   3  -2 732.354 171.783   4
  -2  -3   2 497.252 158.233   1
  -2  -3   1 66911.4 1915.01   5
   2   3  -1 73737.6 1554.65   2
   2   3  -1 70803.3 2023.43   1
   2   3  -1 72397.5 1880.06   4
   2   3  -1 70879.0 1957.22   5
  -2  -3   1 70727.8 1858.13   4
  -2  -3   0 18723.3 934.411   4
   2   3   0 18466.4 584.962   2
   2   3   0 18572.8 964.320   3
   2   3   0 18051.6 906.708   5
   2   3   0 17184.0 937.693   1
   2   3   0 18702.4 947.229   4
  -2  -3  -1 161395. 2515.91   2
   2   3   1 161385. 3411.64   5
  -2  -3  -1 162664. 3559.95   4
   2   3   1 166647. 3558.40   3
   2   3   1 161392. 3529.07   1
  -2  -3  -2 153260. 2346.19   2
   2   3   2 148821. 3442.28   1
   2   3   2 158810. 3501.72   3
   2   3   2 157551. 3417.80   5
   2   3   2 154141. 3653.73   4
  -2  -3  -2 156327. 3639.38   4
  -2  -3  -3 105512. 1719.86   2
  -2  -3  -3 108287. 2812.09   3
   2   3   3 114484. 2845.65   3
   2   3   3 107349. 3034.20   4
   2   3   3 104289. 2769.69   1
  -2  -3  -4 16792.5 1028.52   3
   2   3   4 18258.5 1040.35   1
   2   3   4 16588.9 1144.17   4
   2   3   5 74064.7 2708.44   4
   2   3   5 75345.6 2336.45   1
  -2  -3  -5 75565.1 2423.42   3
  -2  -3  -6 7849.94 756.822   3
   2   3   6 7067.56 674.068   1
   2   3   6 7688.88 874.948   4
  -2  -3  -7 9547.59 856.000   3
   2   3   7 8404.45 939.994   4
   2   3   7 9949.78 825.603   1
  -2  -3  -8 11811.1 986.415   3
   2   3   8 11245.8 1160.32   4
   2   3   8 11334.1 896.887   1
   2   3   9 3750.16 528.416   1
   2   3   9 3312.86 674.567   4
  -2  -3  -9 3909.35 632.605   3
   2   3  10 20647.1 1259.66   1
   2   3  10 17436.9 1573.69   4
  -2  -3 -10 21106.8 1414.16   3
  -2  -3 -11 16947.9 1308.01   3
   2   3  11 17491.1 1602.89   4
   2   3  11 14963.9 1112.74   1
  -2  -3 -12 1734.72 473.578   3
   2   3  12 3068.00 740.661   4
  -2  -3 -13 1373.91 416.764   3
   2   3  13 1555.38 488.847   4
   2   3  14 5593.07 1057.67   4
   2   3  15 901.657 469.327   4
  -2  -4  19-194.579 263.845   5
  -2  -4  18 4694.92 940.362   5
   2   4 -18 4836.31 775.038   3
   2   4 -17 9239.01 1040.82   3
  -2  -4  17 10055.1 1257.84   5
   2   4 -16 9255.54 1008.86   3
  -2  -4  16 8652.52 1122.45   5
   2   4 -15 12027.8 1118.42   3
  -2  -4  15 13873.0 1365.23   5
  -2  -4  14 430.290 295.660   5
  -2  -4  13 2476.83 550.595   5
  -2  -4  12-2.20057 219.903   5
  -2  -4  12 422.530 198.617   1
  -2  -4  11 9696.80 748.350   1
  -2  -4  11 9576.27 955.171   5
  -2  -4  10 46401.1 2063.37   5
  -2  -4  10 44863.1 1684.98   1
  -2  -4   9-71.0559 143.578   1
  -2  -4   9-79.5888 141.616   5
   2   4  -9 3.69343 100.470   1
  -2  -4   8 33856.3 1412.20   1
  -2  -4   8 31356.8 1546.51   5
   2   4  -8 29510.9 1299.02   1
   2   4  -7 37298.8 1471.81   1
  -2  -4   7 36289.4 1610.07   5
  -2  -4   7 37075.8 1493.63   1
   2   4  -6 67539.9 2108.61   1
  -2  -4   6 71647.2 2165.64   1
  -2  -4   6 71296.1 2277.89   5
  -2  -4   5 2181.77 348.682   1
   2   4  -5 2577.28 370.476   2
   2   4  -5 2078.73 350.768   1
  -2  -4   5 2430.29 387.594   5
  -2  -4   5 1481.24 129.986   4
   2   4  -4 4795.50 458.359   2
  -2  -4   4 4051.65 298.710   4
   2   4  -4 4930.85 530.020   1
  -2  -4   4 4296.46 485.689   1
  -2  -4   4 4095.33 472.389   5
   2   4  -4 4747.97 507.118   5
   2   4  -3 57204.3 1624.05   2
   2   4  -3 56859.9 1825.57   5
  -2  -4   3 55074.4 1781.72   5
  -2  -4   3 53138.9 1416.82   4
  -2  -4   3 54735.8 1848.18   1
   2   4  -3 54988.3 1870.86   1
   2   4  -2 10061.3 587.320   2
   2   4  -2 9650.56 739.378   1
   2   4  -2 10645.2 650.922   4
  -2  -4   2 10122.3 749.040   1
   2   4  -2 10294.1 715.856   5
  -2  -4   2 9780.69 613.378   4
  -2  -4   2 9569.19 683.817   5
   2   4  -1 300853. 5493.29   4
   2   4  -1 307596. 4957.99   2
  -2  -4   1 312490. 5492.65   4
  -2  -4   1 297322. 5527.43   5
   2   4  -1 294249. 5769.42   1
   2   4  -1 309903. 5594.69   5
   2   4   0 103838. 2030.66   2
  -2  -4   0 102074. 2035.56   2
   2   4   0 98898.0 2756.21   1
   2   4   0 101724. 2605.91   5
  -2  -4   0 104294. 2711.85   4
   2   4   0 97242.7 2679.12   4
  -2  -4  -1 13738.6 538.800   2
   2   4   1 13030.6 823.527   5
   2   4   1 13771.7 928.215   1
   2   4   1 12433.4 904.462   4
  -2  -4  -1 14212.5 937.771   4
  -2  -4  -2 14929.4 531.103   2
   2   4   2 15176.6 994.368   1
   2   4   2 15915.5 941.439   5
   2   4   2 13606.5 1046.66   4
  -2  -4  -3 16935.9 554.082   2
  -2  -4  -3 14307.7 1013.72   3
   2   4   3 15228.2 1012.41   1
   2   4   3 15845.8 1163.10   4
  -2  -4  -4 109843. 3201.54   3
  -2  -4  -4 114789. 2038.21   2
   2   4   4 110948. 3106.22   1
   2   4   4 108524. 3435.04   4
  -2  -4  -5 66352.6 2433.76   3
  -2  -4  -5 71056.4 1495.77   2
   2   4   5 62873.7 2286.97   1
   2   4   5 69486.2 2733.99   4
  -2  -4  -6 20415.4 1335.47   3
   2   4   6 22448.5 1575.38   4
   2   4   6 18159.3 1181.51   1
  -2  -4  -7 29650.2 1656.94   3
   2   4   7 29658.1 1533.87   1
   2   4   7 30317.5 1915.65   4
  -2  -4  -8 63500.9 2588.87   3
   2   4   8 61819.4 2360.84   1
  -2  -4  -9 66391.2 2702.70   3
   2   4   9 64832.1 2451.27   1
   2   4   9 68226.8 3151.30   4
   2   4  10 2428.73 465.374   1
  -2  -4 -10 3255.92 616.670   3
  -2  -4 -11 1022.81 378.369   3
   2   4  11 1064.03 294.214   1
   2   4  11 510.641 353.707   4
  -2  -4 -12 378.846 272.249   3
   2   4  12-485.567 366.518   4
  -2  -4 -13 771.198 376.708   3
   2   4  13-119.563 415.817   4
   2   4  14 3780.64 913.123   4
   2   5 -18 9240.41 1066.52   3
  -2  -5  18 9712.33 1303.12   5
  -2  -5  17 1529.48 538.625   5
   2   5 -17 356.508 255.947   3
  -2  -5  16 635.531 385.548   5
   2   5 -16-37.8761 235.576   3
  -2  -5  15 1584.23 448.297   5
  -2  -5  14 14994.1 1394.36   5
  -2  -5  13 34832.9 2074.42   5
  -2  -5  12 12683.3 1178.97   5
  -2  -5  11 92.8300 213.111   5
  -2  -5  10 9850.27 964.332   5
   2   5 -10 9941.25 800.989   1
   2   5  -9 26142.8 1340.09   1
  -2  -5   9 25703.6 1517.12   5
   2   5  -8 7998.03 720.453   1
  -2  -5   8 8592.96 825.676   5
   2   5  -7 3438.33 491.032   1
  -2  -5   7 2936.41 457.261   5
  -2  -5   6 435.321 74.6737   4
   2   5  -6 1077.40 278.346   1
  -2  -5   6 1509.97 334.516   5
  -2  -5   5 971.016 159.120   4
   2   5  -5 1250.00 322.756   1
  -2  -5   5 1318.03 297.803   5
  -2  -5   4 1230.47 199.670   4
  -2  -5   4 929.126 258.655   5
   2   5  -4 1795.38 381.233   1
   2   5  -4 1492.60 276.194   2
   2   5  -3 21564.6 1005.81   2
   2   5  -3 20348.9 1198.70   1
  -2  -5   3 21929.0 1140.56   5
  -2  -5   3 19501.2 927.762   4
  -2  -5   2 2158.20 345.430   4
   2   5  -2 2227.25 302.309   2
  -2  -5   2 1985.17 286.110   2
  -2  -5   2 2292.07 371.061   5
   2   5  -2 2061.35 384.867   1
   2   5  -2 2274.65 369.566   4
  -2  -5   1 10041.7 608.874   2
   2   5  -1 10094.1 845.640   1
   2   5  -1 10126.6 601.099   2
  -2  -5   1 11725.9 812.379   5
   2   5  -1 9921.34 758.517   4
  -2  -5   1 10311.5 777.649   4
  -2  -5   0 2733.81 295.566   2
   2   5   0 2185.25 381.548   4
   2   5   0 1970.19 398.565   1
  -2  -5  -1 20728.3 807.883   2
   2   5   1 18776.5 1197.27   1
  -2  -5  -2 705.809 143.652   2
   2   5   2 816.851 282.750   4
  -2  -5  -3 19293.0 702.168   2
   2   5   3 17077.7 1176.89   1
  -2  -5  -3 17719.1 1226.49   3
   2   5   3 16803.0 1290.27   4
  -2  -5  -4 459.729 294.711   3
  -2  -5  -4 758.925 134.368   2
   2   5   4 408.061 216.773   1
   2   5   4 498.443 285.912   4
   2   5   5 314.944 192.506   1
  -2  -5  -5 297.373 143.134   3
   2   5   5 498.270 321.335   4
  -2  -5  -5 280.309 96.1976   2
  -2  -5  -6 12121.7 1099.21   3
  -2  -5  -6 13402.5 623.181   2
   2   5   6 12050.6 1028.36   1
  -2  -5  -7 9744.28 1029.59   3
   2   5   7 9488.33 928.323   1
   2   5   7 8760.83 1111.23   4
  -2  -5  -8 9742.80 1049.49   3
   2   5   8 8629.30 899.197   1
   2   5   8 10908.4 1266.94   4
   2   5   9 1998.41 434.786   1
  -2  -5  -9 2218.98 572.866   3
   2   5   9 2900.84 699.799   4
   2   5  10 3532.75 607.814   1
  -2  -5 -10 3528.36 678.079   3
   2   5  10 3655.78 797.917   4
  -2  -5 -11 720.911 351.023   3
   2   5  11 1735.49 596.101   4
  -2  -5 -12 429.161 390.505   3
   2   5  12-363.947 315.073   4
  -2  -5 -13 613.316 396.875   3
   2   5  13 224.842 383.417   4
  -2  -6  18 187.031 275.151   5
   2   6 -18-277.346 379.613   3
  -2  -6  17 5284.18 966.643   5
  -2  -6  16 10164.4 1264.11   5
  -2  -6  15 393.938 283.818   5
  -2  -6  14 12037.4 1282.16   5
  -2  -6  13 43608.9 2377.65   5
  -2  -6  12 28317.6 1839.25   5
  -2  -6  11 3243.72 586.646   5
  -2  -6  10 16891.0 1306.95   5
   2   6 -10 16479.2 1139.89   1
  -2  -6   9 2521.66 485.007   5
   2   6  -9 2889.38 489.650   1
   2   6  -8 401.366 214.239   1
  -2  -6   8 338.970 216.324   5
   2   6  -7 40030.3 1766.10   1
  -2  -6   7 38324.5 1737.15   5
   2   6  -6 1953.43 394.766   1
  -2  -6   6 2653.67 252.869   4
  -2  -6   6 2354.73 419.253   5
   2   6  -5 13883.6 1056.20   1
  -2  -6   5 14526.9 720.438   4
  -2  -6   5 13173.1 971.421   5
   2   6  -4 8415.90 833.092   1
  -2  -6   4 9532.33 805.566   5
  -2  -6   4 10449.5 673.580   4
   2   6  -3 63762.6 1977.25   2
   2   6  -3 66012.4 2423.82   1
  -2  -6   3 66457.1 2011.53   4
  -2  -6   3 61224.6 2154.15   5
  -2  -6   2 66766.0 1966.54   2
   2   6  -2 65617.8 1932.56   2
   2   6  -2 64230.1 2431.41   1
  -2  -6   2 64878.1 2179.87   5
  -2  -6   2 70823.1 2202.18   4
  -2  -6   1 84207.2 2185.05   2
   2   6  -1 87256.1 2191.49   2
   2   6  -1 79406.9 2759.89   1
  -2  -6   1 80215.9 2481.41   5
  -2  -6   0 9966.89 630.299   2
   2   6   0 8672.23 857.544   1
   2   6   0 10125.6 898.535   4
   2   6   1 558.025 251.549   1
  -2  -6  -1 626.426 156.548   2
   2   6   1 692.068 276.168   4
  -2  -6  -2 18639.2 810.409   2
   2   6   2 19108.9 1378.99   4
   2   6   2 18764.0 1293.02   1
  -2  -6  -3 23481.2 892.529   2
   2   6   3 24688.0 1655.12   4
  -2  -6  -4 421.502 123.780   2
   2   6   4 555.825 343.399   4
   2   6   4 126.637 187.892   1
  -2  -6  -4 70.1745 205.378   3
  -2  -6  -5 15669.8 704.061   2
  -2  -6  -5 14521.9 1264.03   3
   2   6   5 16188.6 1246.65   1
   2   6   5 14338.0 1511.55   4
   2   6   6 251.645 210.438   1
  -2  -6  -6-87.0660 212.122   3
  -2  -6  -7 25932.9 1803.29   3
   2   6   7 28638.1 1704.91   1
   2   6   7 27122.6 2019.40   4
  -2  -6  -8 33951.7 2100.02   3
   2   6   8 31701.9 1858.22   1
   2   6   8 35185.8 2357.78   4
   2   6   9 399.390 232.346   1
  -2  -6  -9-208.275 282.597   3
   2   6   9-257.718 407.054   4
   2   6  10 1358.33 390.791   1
  -2  -6 -10 1966.03 564.657   3
   2   6  10 2370.46 732.480   4
  -2  -6 -11 977.501 409.653   3
  -2  -6 -12 2327.44 655.094   3
  -2  -7  18 3653.40 852.697   5
  -2  -7  17 3241.86 813.238   5
  -2  -7  16 994.104 521.854   5
  -2  -7  15 20060.4 1760.34   5
  -2  -7  14 15922.8 1550.62   5
  -2  -7  13-53.5962 210.671   5
  -2  -7  12 4978.75 799.565   5
  -2  -7  11 554.607 238.035   5
   2   7 -10 42846.5 2034.72   1
  -2  -7  10 43673.6 2228.25   5
   2   7  -9 29572.6 1692.77   1
  -2  -7   9 31926.6 1826.11   5
  -2  -7   8 91.3721 41.3061   4
  -2  -7   8 536.480 240.420   5
   2   7  -8 914.997 279.649   1
   2   7  -7 11156.1 1023.84   1
  -2  -7   7 9086.20 491.506   4
  -2  -7   7 9566.68 922.686   5
  -2  -7   6 13241.3 1039.40   5
   2   7  -6 12679.7 1097.13   1
  -2  -7   6 13260.2 712.523   4
   2   7  -5 119696. 3651.83   1
  -2  -7   5 120416. 3401.28   5
  -2  -7   5 117419. 2797.69   4
   2   7  -4 13658.0 1138.97   1
  -2  -7   4 12240.0 851.020   4
  -2  -7   4 14427.2 1043.58   5
  -2  -7   3 472.544 202.834   2
   2   7  -3 227.577 146.930   1
  -2  -7   3 381.998 177.217   5
   2   7  -2 1927.26 467.996   1
  -2  -7   2 1977.33 394.878   5
  -2  -7   2 1854.72 332.980   2
  -2  -7   1 32968.9 1354.47   2
   2   7  -1 30524.2 1749.77   1
  -2  -7   1 32102.2 1546.65   5
  -2  -7   0 91729.3 2394.37   2
   2   7   0 88758.7 3140.55   1
  -2  -7  -1 12111.4 751.721   2
   2   7   1 11840.5 1084.83   1
  -2  -7  -2-39.2778 126.695   2
   2   7   2 219.576 277.455   1
  -2  -7  -3 12650.8 710.174   2
   2   7   3 12441.3 1128.16   1
   2   7   4 10515.3 1078.00   1
  -2  -7  -5 18119.8 1550.33   3
   2   7   5 18544.4 1432.18   1
   2   7   6 5237.20 753.922   1
  -2  -7  -6 5863.07 884.944   3
  -2  -7  -7 8617.10 1110.49   3
   2   7   7 7283.89 921.001   1
  -2  -7  -8 124.875 231.547   3
   2   7   8 547.497 270.226   1
   2   7   9 478.810 321.400   1
  -2  -7  -9 1657.37 529.287   3
  -2  -7 -10 6688.93 1042.22   3
  -2  -7 -11 978.956 518.215   3
  -2  -7 -12 726.856 403.945   3
  -2  -8  17 1231.81 586.468   5
  -2  -8  16 1159.32 565.149   5
  -2  -8  15 2542.08 662.403   5
  -2  -8  14 1313.82 577.712   5
  -2  -8  13 4349.25 766.336   5
  -2  -8  12 1168.53 395.786   5
  -2  -8  11 5200.64 806.502   5
   2   8 -10 181.983 175.914   1
  -2  -8  10 451.854 326.878   5
  -2  -8   9 2665.73 560.950   5
   2   8  -9 2956.07 618.019   1
   2   8  -8 2353.19 518.080   1
  -2  -8   8 2521.77 513.838   5
   2   8  -7 585.694 243.057   1
  -2  -8   7 486.759 268.787   5
   2   8  -6 551.524 341.473   1
  -2  -8   6-136.854 267.938   5
   2   8  -5 1171.96 385.681   1
  -2  -8   5 973.021 299.604   5
   2   8  -4 4518.93 693.332   1
  -2  -8   4 6375.18 726.824   5
   2   8  -3 3292.95 601.478   1
  -2  -8   3 4097.60 551.078   2
  -2  -8   3 4212.33 602.065   5
   2   8  -2 2345.91 527.897   1
  -2  -8   2 2547.85 390.818   2
  -2  -8   2 2808.20 477.690   5
   2   8  -1 6299.25 835.569   1
  -2  -8   1 6987.45 646.123   2
  -2  -8   0 859.623 252.919   2
   2   8   0 812.753 317.676   1
  -2  -8  -1 2097.73 336.677   2
   2   8   1 2202.81 517.504   1
  -2  -8  -2 1529.85 275.929   2
   2   8   2 2206.10 531.957   1
   2   8   3 2686.65 584.483   1
   2   8   4 350.394 253.003   1
   2   8   5 123.027 200.853   1
   2   8   6 328.800 211.459   1
   2   8   7-119.703 275.675   1
  -2  -8  -8 2298.01 666.802   3
   2   8   8 1693.74 514.376   1
  -2  -8  -9-42.5231 310.486   3
  -2  -8 -10 2029.42 600.274   3
  -2  -8 -11 2525.96 758.977   3
  -2  -9  16 8029.01 1225.87   5
  -2  -9  15 1253.89 539.647   5
  -2  -9  14 2430.24 669.760   5
  -2  -9  13 787.600 449.450   5
  -2  -9  12 9522.62 1180.37   5
  -2  -9  11 19770.8 1622.03   5
   2   9 -10 7731.15 974.353   1
  -2  -9  10 7376.57 954.919   5
   2   9  -9 21876.9 1651.11   1
  -2  -9   9 18749.2 1478.59   5
  -2  -9   8 893.886 390.100   5
   2   9  -8 2482.71 583.047   1
   2   9  -7 45926.0 2400.40   1
  -2  -9   7 44068.8 2213.01   5
  -2  -9   6 19842.1 1409.23   5
   2   9  -6 19390.3 1561.81   1
  -2  -9   5 1637.73 416.072   5
   2   9  -5 826.271 350.786   1
   2   9  -4 19324.8 1538.61   1
  -2  -9   4 19265.9 1341.09   5
  -2  -9   3 8273.65 803.715   2
   2   9  -3 7775.44 990.290   1
  -2  -9   3 7781.59 830.714   5
  -2  -9   2 3358.90 562.238   5
   2   9  -2 4346.58 767.585   1
  -2  -9   2 3895.85 533.873   2
   2   9  -1 16023.9 1427.80   1
  -2  -9   1 14831.9 1022.96   2
  -2  -9   0 15844.7 1027.17   2
   2   9   0 14929.4 1377.41   1
   2   9   1 4625.68 784.477   1
   2   9   2 6672.78 952.499   1
   2   9   3 18908.8 1600.92   1
   2   9   4 4199.98 757.433   1
   2   9   5 3772.95 739.979   1
   2   9   6 1514.39 484.749   1
   2   9   7 1877.61 517.893   1
  -2 -10  15-159.879 225.489   5
  -2 -10  14 223.047 362.060   5
  -2 -10  13 283.663 251.957   5
  -2 -10  12 4105.12 805.928   5
  -2 -10  11 5769.85 912.250   5
  -2 -10  10 22.7073 325.388   5
   2  10 -10 884.709 467.095   1
  -2 -10   9 7328.01 963.159   5
   2  10  -9 6839.87 1005.13   1
  -2 -10   8 6103.25 846.949   5
   2  10  -8 7632.05 1049.11   1
   2  10  -7 6562.91 963.270   1
  -2 -10   7 5934.07 813.524   5
   2  10  -6 1975.19 575.546   1
  -2 -10   6 1448.36 455.556   5
   2  10  -5 186.391 298.931   1
  -2 -10   5 325.263 267.523   5
   2  10  -4 707.724 349.500   1
  -2 -10   4 852.251 332.168   5
  -2 -10   3 6100.36 726.253   2
   2  10  -3 6878.10 991.967   1
  -2 -10   2 25389.8 1463.93   2
   2  10  -2 22210.5 1782.40   1
   2  10  -1 3723.93 762.455   1
   2  10   0 1307.76 471.123   1
   2  10   1 2759.58 685.861   1
   2  10   2 1545.93 520.569   1
   2  10   3 2659.90 657.928   1
   2  10   4 610.163 368.546   1
   2  10   5 50.8868 258.370   1
   2  10   6 375.585 299.031   1
   2  10   7 3357.92 754.996   1
  -2 -11  14 100.908 279.931   5
  -2 -11  13 1196.24 583.308   5
  -2 -11  12 579.684 380.026   5
  -2 -11  11 120.599 232.045   5
  -2 -11  10 1002.24 441.521   5
   2  11 -10 484.825 344.014   1
   2  11  -9 1552.58 486.099   1
  -2 -11   9 1166.60 426.973   5
   2  11  -8 2631.41 660.407   1
  -2 -11   8 1483.06 464.820   5
  -2 -11   7 2664.95 565.715   5
   2  11  -7 2211.71 622.513   1
  -2 -11   6 3447.84 638.539   5
   2  11  -6 2930.59 703.012   1
   2  11  -5 175.751 242.069   1
  -2 -11   5 35.6460 277.048   5
  -2 -11   4 3016.21 615.216   5
   2  11  -4 3034.71 725.104   1
   2  11  -3 739.593 394.610   1
   2  11  -2-89.8839 258.166   1
   2  11  -1 2083.96 552.156   1
   2  11   0 270.795 333.667   1
   2  11   1 1581.12 550.154   1
   2  11   2 2170.88 648.559   1
   2  11   3 302.062 302.228   1
   2  11   4 131.361 329.692   1
   2  11   5 1080.58 541.568   1
   2  11   6 550.775 406.429   1
  -2 -12  13 5986.80 1084.26   5
  -2 -12  12 1304.14 558.626   5
  -2 -12  11-491.498 455.849   5
  -2 -12  10-73.2281 240.974   5
  -2 -12   9 7226.50 1043.93   5
   2  12  -9 8902.63 1232.28   1
  -2 -12   8 8214.19 1056.32   5
   2  12  -8 6914.36 1105.83   1
  -2 -12   7 1066.31 418.857   5
   2  12  -7-72.2154 340.453   1
  -2 -12   6 746.465 341.658   5
   2  12  -6 696.135 455.958   1
  -2 -12   5 5169.97 793.214   5
   2  12  -5 4570.95 902.806   1
   2  12  -4 7274.99 1127.80   1
   2  12  -3 4857.48 908.621   1
   2  12  -2 646.861 400.666   1
   2  12  -1 126.489 324.856   1
   2  12   0 1652.35 594.456   1
  -2 -13  11-11.3145 286.591   5
  -2 -13  10 17.0173 239.833   5
   3 -14  -1-174.825 271.731   2
   3 -14   0 1995.73 612.457   2
   3 -14   1 7745.19 1160.41   2
   3 -14   2 4475.09 919.699   2
   3 -14   3 698.912 455.901   2
   3 -14   4 1293.90 509.119   2
   3 -14   5 1516.22 611.773   2
   3 -13  -3 1757.51 547.226   2
   3 -13  -2 636.627 399.896   2
   3 -13  -1 131.812 215.889   2
   3 -13   0 619.541 334.622   2
   3 -13   1-97.7137 290.692   2
   3 -13   2 2261.73 606.801   2
   3 -13   3 650.421 312.475   2
   3 -13   4 254.986 258.284   2
   3 -13   5 1103.80 452.785   2
   3 -13   6 135.338 286.231   2
   3 -13   7 1467.83 561.507   2
   3 -13   8 200.086 308.495   2
   3 -13   9 856.513 434.879   2
   3 -12  -5 4078.80 760.763   2
   3 -12  -4 7137.15 1021.91   2
   3 -12  -4 8682.29 1346.98   3
   3 -12  -3 5163.23 1024.12   3
   3 -12  -3 5311.82 879.560   2
   3 -12  -2 388.418 448.220   3
   3 -12  -2 203.796 202.928   2
   3 -12  -1 7533.57 1125.96   3
   3 -12  -1 4899.35 834.192   2
   3 -12   0 7678.58 1113.33   3
   3 -12   0 7106.04 1000.62   2
   3 -12   1 14512.3 1446.53   2
   3 -12   2 10190.8 1226.91   2
   3 -12   3 1757.02 530.203   2
   3 -12   4 12856.2 1352.11   2
   3 -12   5 10811.2 1285.33   2
   3 -12   6 17750.0 1631.54   2
   3 -12   7 8574.10 1174.42   2
   3 -12   8 526.665 406.088   2
   3 -12   9 3047.10 731.610   2
   3 -12   9 3264.29 668.723   5
   3 -12  10 557.955 341.886   5
   3 -12  10 169.093 207.561   2
   3 -12  11 2712.34 668.717   5
   3 -12  11 2920.65 727.218   2
   3 -12  12-133.750 386.648   5
   3 -12  13 4101.73 880.398   5
   3 -12  14 186.183 301.104   5
   3 -11  -7 4834.03 864.362   2
   3 -11  -7 4725.17 1007.03   3
   3 -11  -6 12100.6 1267.66   2
   3 -11  -6 9226.18 1348.35   3
   3 -11  -5 2372.70 691.216   3
   3 -11  -5 2103.31 526.892   2
   3 -11  -4 154.655 333.028   3
   3 -11  -4-31.1457 215.814   2
   3 -11  -3 472.544 262.263   3
   3 -11  -3 859.151 362.382   2
   3 -11  -2 11774.1 1222.59   2
   3 -11  -2 12471.2 1427.60   3
   3 -11  -1 10237.3 1121.83   2
   3 -11  -1 10877.8 1294.41   3
   3 -11   0 674.251 372.563   3
   3 -11   0 498.131 390.581   2
   3 -11   1 7580.75 1001.05   2
   3 -11   1 6552.17 951.891   3
   3 -11   2 1808.91 574.486   2
   3 -11   3 2517.45 573.655   2
   3 -11   4 6969.47 960.906   2
   3 -11   5 9298.34 823.866   5
   3 -11   5 7666.40 1031.06   2
   3 -11   6 1755.28 523.247   2
   3 -11   6 1283.48 343.759   5
   3 -11   7 4231.52 779.405   2
   3 -11   7 3436.24 586.264   5
   3 -11   8 9266.79 1024.10   5
   3 -11   8 7660.50 1062.61   2
   3 -11   9 3281.53 726.841   2
   3 -11   9 1877.50 438.983   5
   3 -11  10-18.1087 312.930   2
   3 -11  10 304.250 231.505   5
   3 -11  11 421.734 321.276   2
   3 -11  11 203.075 337.727   5
   3 -11  12-632.222 449.701   2
   3 -11  12-64.5548 275.166   5
   3 -11  13 3353.17 784.132   5
   3 -11  14 1493.37 627.626   5
   3 -10  -9 138.922 413.126   3
   3 -10  -9 323.314 309.620   2
   3 -10  -8 230.893 288.340   3
   3 -10  -8 16.1518 297.698   2
   3 -10  -7 2853.59 813.714   3
   3 -10  -7 2650.19 591.474   2
   3 -10  -6 3582.13 817.759   3
   3 -10  -6 3670.57 708.230   2
   3 -10  -5 9990.02 1080.59   2
   3 -10  -5 8974.39 1231.32   3
   3 -10  -4 3429.59 666.772   2
   3 -10  -4 2697.86 687.236   3
   3 -10  -3 4548.20 846.677   3
   3 -10  -3 3366.51 643.827   2
   3 -10  -2 516.369 323.199   3
   3 -10  -2 216.673 271.799   2
   3 -10  -1 3019.82 672.515   3
   3 -10  -1 1733.84 444.326   2
   3 -10   0 3056.84 619.095   3
   3 -10   0 4949.22 743.083   2
   3 -10   1 2722.05 597.157   2
   3 -10   1 3234.53 653.347   3
   3 -10   2 7412.35 546.718   5
   3 -10   2 7279.50 922.246   3
   3 -10   2 6941.00 891.971   2
   3 -10   3 298.943 134.155   5
   3 -10   3-84.2398 274.528   2
   3 -10   4 1634.38 467.236   2
   3 -10   4 853.099 273.296   5
   3 -10   5 28503.3 1465.24   5
   3 -10   5 28002.4 1854.85   2
   3 -10   6 3040.85 616.120   2
   3 -10   6 3675.93 553.914   5
   3 -10   7-421.494 397.884   2
   3 -10   7-165.417 220.468   5
   3 -10   8-129.083 266.089   2
   3 -10   8 188.277 262.297   5
   3 -10   9 10362.8 1177.53   2
   3 -10   9 11823.5 1156.76   5
   3 -10   9 10038.9 956.537   4
   3 -10  10 9998.17 1199.11   2
   3 -10  10 10154.3 1146.11   5
   3 -10  10 10041.6 970.697   4
   3 -10  11-9.10316 257.866   5
   3 -10  11 404.179 250.949   2
   3 -10  12 3475.86 686.217   2
   3 -10  12 2731.80 676.350   5
   3 -10  13 1697.09 546.740   5
   3 -10  14 5030.84 960.903   5
   3 -10  15 5801.10 1119.04   5
   3  -9 -11 816.519 445.716   3
   3  -9 -10 3764.68 880.085   3
   3  -9  -9 89.7163 242.812   3
   3  -9  -8 15806.1 1660.91   3
   3  -9  -7 33134.1 2357.84   3
   3  -9  -6 7293.44 1041.22   3
   3  -9  -6 6434.33 871.255   2
   3  -9  -5 1668.89 519.545   3
   3  -9  -5 968.039 355.454   2
   3  -9  -4 6477.12 929.046   3
   3  -9  -4 6936.89 842.095   2
   3  -9  -3 33810.1 1880.02   2
   3  -9  -3 35135.9 2163.49   3
   3  -9  -2 32834.9 2020.21   3
   3  -9  -2 31880.8 1810.74   2
   3  -9  -1 11372.2 1069.87   2
   3  -9  -1 13923.3 1267.51   3
   3  -9   0 7889.40 940.271   3
   3  -9   0 6784.63 814.238   2
   3  -9   1 23467.6 1560.78   2
   3  -9   1 25073.4 1615.63   3
   3  -9   1 24819.5 890.484   5
   3  -9   2 60888.4 2570.35   2
   3  -9   2 62273.4 2549.52   3
   3  -9   2 59925.0 1712.18   5
   3  -9   3 28490.6 1726.60   2
   3  -9   3 26860.8 1194.88   5
   3  -9   4 166.781 157.132   5
   3  -9   4 452.299 262.205   2
   3  -9   5 5480.88 761.621   2
   3  -9   5 3886.68 522.413   5
   3  -9   6 358.893 273.038   2
   3  -9   6 617.779 254.561   5
   3  -9   7 34757.8 2034.71   2
   3  -9   7 37178.5 1855.12   5
   3  -9   8 4926.49 806.584   2
   3  -9   8 4887.31 695.457   5
   3  -9   9-119.565 154.070   4
   3  -9   9-377.267 344.079   2
   3  -9   9 360.474 308.452   5
   3  -9  10 3055.69 594.392   5
   3  -9  10 3492.44 577.688   4
   3  -9  10 3239.29 649.117   2
   3  -9  11 10302.4 1157.40   5
   3  -9  11 9430.29 1114.36   2
   3  -9  11 7727.39 831.839   4
   3  -9  12 7193.82 1025.51   5
   3  -9  13 918.081 469.812   5
   3  -9  14 788.775 386.536   5
   3  -9  15 374.474 330.776   5
   3  -8 -12 712.668 473.088   3
   3  -8 -11 618.869 256.580   3
   3  -8 -10 1412.44 520.937   3
   3  -8  -9 1891.60 561.316   3
   3  -8  -8 119.584 205.584   3
   3  -8  -7 12946.0 1371.25   3
   3  -8  -6 274.737 290.507   3
   3  -8  -5 156.506 241.167   3
   3  -8  -4 4330.48 734.753   3
   3  -8  -4 4153.08 624.364   2
   3  -8  -3 1171.78 427.494   3
   3  -8  -3 1051.96 334.436   2
   3  -8  -2 4260.68 674.728   3
   3  -8  -2 4498.34 643.650   2
   3  -8  -1 11737.7 1088.29   3
   3  -8  -1 12279.6 1040.03   2
   3  -8   0 8914.17 882.998   2
   3  -8   0 8002.50 856.859   3
   3  -8   0 8318.68 379.214   5
   3  -8   1 12925.3 1066.29   2
   3  -8   1 10154.0 953.854   3
   3  -8   1 11716.7 583.938   5
   3  -8   2 1289.74 369.777   3
   3  -8   2 1376.01 224.377   5
   3  -8   2 1591.57 403.498   2
   3  -8   3 3258.21 555.467   2
   3  -8   3 2506.67 440.646   3
   3  -8   3 2850.43 369.644   5
   3  -8   4 16093.9 967.383   5
   3  -8   4 14731.8 1175.83   2
   3  -8   5 1454.64 310.054   5
   3  -8   5 1457.46 422.048   2
   3  -8   6 3516.74 594.725   2
   3  -8   6 4230.63 573.613   5
   3  -8   7 8933.33 877.961   5
   3  -8   7 7137.82 856.025   2
   3  -8   8 258.357 226.855   5
   3  -8   8-106.322 205.948   4
   3  -8   8 67.3139 207.344   2
   3  -8   9-0.57072 143.918   4
   3  -8   9-175.015 233.539   2
   3  -8   9 37.6370 188.290   5
   3  -8  10 2866.98 613.575   5
   3  -8  10 3675.20 548.115   4
   3  -8  10 2699.33 580.910   2
   3  -8  11 15206.5 1374.88   2
   3  -8  11 17073.3 1468.12   5
   3  -8  11 14407.4 1154.73   4
   3  -8  12 470.258 207.372   4
   3  -8  12 262.599 287.943   5
   3  -8  13 1859.60 466.830   4
   3  -8  13 1773.31 553.593   5
   3  -8  14 163.495 295.612   5
   3  -8  15-62.1656 218.303   5
   3  -8  16 489.455 468.115   5
   3  -7 -14 1387.42 618.247   3
   3  -7 -13 673.553 536.927   3
   3  -7 -12 3173.43 777.515   3
   3  -7 -11 1758.97 503.904   3
   3  -7 -10 235.513 220.315   3
   3  -7  -9 26252.9 1982.52   3
   3  -7  -8 3273.98 689.889   3
   3  -7  -7 859.389 364.596   3
   3  -7  -6 464.286 306.963   3
   3  -7  -5 22517.3 1607.06   3
   3  -7  -4 38948.0 2067.24   3
   3  -7  -3 2189.36 478.883   3
   3  -7  -2 1913.29 430.984   3
   3  -7  -2 2021.02 390.744   2
   3  -7  -1 285.002 257.742   3
   3  -7  -1 118.290 152.076   2
   3  -7   0 100264. 3089.78   3
   3  -7   0 101879. 1862.54   5
   3  -7   1 159774. 4056.83   2
   3  -7   1 157343. 3968.25   3
   3  -7   1 161962. 2950.73   5
   3  -7   2 10466.6 911.423   2
   3  -7   2 12375.9 916.695   3
   3  -7   2 10424.4 633.357   5
   3  -7   3 441.599 255.030   2
   3  -7   3 1080.83 221.112   5
   3  -7   3 945.219 261.650   3
  -3   7  -4 227.924 119.500   3
   3  -7   4-60.7189 103.048   5
   3  -7   4-87.6558 139.126   2
   3  -7   5 13639.4 930.969   5
   3  -7   5 12071.1 1013.82   2
  -3   7  -5 14213.4 890.241   3
   3  -7   6 2974.70 466.303   5
   3  -7   6 2902.07 523.580   2
  -3   7  -6 2956.29 403.221   3
   3  -7   7 1164.42 346.943   4
  -3   7  -7 1642.92 283.841   3
   3  -7   7 1489.23 393.881   2
   3  -7   7 1069.57 311.519   5
  -3   7  -8 3300.39 399.211   3
   3  -7   8 4178.73 561.902   4
   3  -7   8 3539.19 579.203   5
   3  -7   8 4344.51 676.614   2
   3  -7   9 1788.87 440.512   5
   3  -7   9 1063.94 359.036   4
   3  -7   9 1992.44 501.672   2
   3  -7  10 71441.3 2868.35   2
   3  -7  10 77460.6 3076.31   5
   3  -7  10 71230.8 2565.71   4
   3  -7  11 34149.5 2073.78   5
   3  -7  11 30803.1 1657.70   4
   3  -7  12 5568.02 724.292   4
   3  -7  12 5863.14 893.898   5
   3  -7  13 1741.88 443.266   4
   3  -7  13 2104.96 593.726   5
   3  -7  14 1220.80 404.528   4
   3  -7  14 1502.35 551.750   5
   3  -7  15 6721.72 1078.66   5
   3  -7  16 1772.43 585.828   5
   3  -6 -15 4244.68 905.525   3
   3  -6 -14 5774.87 1053.57   3
   3  -6 -13 1247.87 491.336   3
   3  -6 -12 241.280 237.069   3
   3  -6 -11 12195.5 1352.52   3
   3  -6 -10 46877.9 2591.93   3
   3  -6  -9 39950.6 2307.97   3
  -3   6   8 750.569 162.887   5
   3  -6  -8 252.064 211.596   3
   3  -6  -7 48971.5 1678.95   1
   3  -6  -7 47069.2 2357.06   3
  -3   6   7 47485.7 1124.25   5
   3  -6  -6 14263.7 1224.09   3
   3  -6  -6 15506.7 927.597   1
   3  -6  -5 10832.5 1038.62   3
   3  -6  -5 10556.7 767.651   1
   3  -6  -4 4863.88 662.790   3
   3  -6  -3 2468.68 459.018   3
   3  -6  -2 25898.6 1433.72   3
   3  -6  -1 85527.5 2623.75   2
   3  -6  -1 86238.4 2693.15   3
   3  -6   0 57218.6 2076.52   2
   3  -6   0 61586.0 2113.81   3
   3  -6   0 56042.1 1212.82   5
   3  -6   1 785.623 160.875   5
   3  -6   1 841.019 251.881   3
  -3   6  -1 911.544 242.554   3
   3  -6   2 4789.20 519.574   3
  -3   6  -2 4848.49 502.147   3
   3  -6   2 3932.28 540.522   2
   3  -6   2 4723.53 409.441   5
   3  -6   3 4579.10 478.241   3
  -3   6  -3 4148.30 449.071   3
   3  -6   3 5152.87 481.133   5
   3  -6   3 4117.81 541.532   2
  -3   6  -4 4268.35 440.536   3
   3  -6   4 3627.37 523.930   2
   3  -6   5 55499.2 2139.24   2
  -3   6  -5 55087.1 1660.96   3
  -3   6  -6 4761.29 431.120   3
   3  -6   6 5405.41 661.320   2
   3  -6   7 29919.6 1609.90   2
  -3   6  -7 29428.3 1079.23   3
   3  -6   7 27777.8 1411.36   4
  -3   6  -8 5712.05 443.341   3
   3  -6   8 5530.11 698.440   2
   3  -6   8 4839.13 602.233   4
   3  -6   9 3922.33 567.514   4
   3  -6   9 4990.23 696.138   2
   3  -6  10 9069.98 946.584   2
   3  -6  10 8915.29 863.049   4
   3  -6  11 298.949 237.545   4
   3  -6  12 2958.03 555.838   4
   3  -6  13 13.3382 166.142   4
   3  -6  14 14010.8 1462.26   5
   3  -6  14 9257.26 1040.37   4
   3  -6  15 12061.1 1421.91   5
   3  -6  15 8541.17 1009.08   4
   3  -6  16 991.327 511.196   5
   3  -5 -16-372.203 371.500   3
   3  -5 -15 609.444 458.014   3
   3  -5 -14 181.523 261.217   3
   3  -5 -13 2323.50 576.217   3
   3  -5 -12 103.675 254.373   3
   3  -5 -11 9725.71 1134.43   3
  -3   5  11 9701.25 765.392   5
   3  -5 -10-296.010 277.410   3
  -3   5  10 156.403 145.848   5
  -3   5   9 16497.9 859.767   5
   3  -5  -9 16036.0 1371.61   3
   3  -5  -8 31824.6 1876.33   3
  -3   5   8 33281.1 1133.31   5
   3  -5  -8 33138.0 1160.16   1
  -3   5   7 30.5428 76.3927   5
   3  -5  -7 121.802 98.2091   1
   3  -5  -6 23110.6 1470.43   3
   3  -5  -6 24540.9 1049.80   1
  -3   5   6 22716.1 681.180   5
   3  -5  -5 2751.61 473.181   3
   3  -5  -5 3106.39 376.775   1
   3  -5  -4 3092.77 382.083   1
   3  -5  -4 2690.77 464.588   3
   3  -5  -3 27313.8 1190.19   1
   3  -5  -3 25336.8 1371.15   3
   3  -5  -2 332.069 155.763   1
   3  -5  -2 200.287 176.645   3
   3  -5  -1 20029.4 1046.96   1
   3  -5  -1 18353.1 1048.74   3
  -3   5   1 18573.6 1036.04   3
   3  -5   0 4124.62 471.275   3
   3  -5   0 3749.47 260.427   5
  -3   5   0 3798.97 441.656   3
   3  -5   0 3231.51 438.646   2
   3  -5   0 4528.70 520.425   1
   3  -5   1 3741.49 424.596   3
  -3   5  -1 4370.69 451.749   3
   3  -5   1 4164.27 501.209   2
   3  -5   2 34035.8 1256.97   3
  -3   5  -2 34742.9 1246.56   3
   3  -5   3 20981.9 1155.83   2
   3  -5   3 21028.8 914.223   3
  -3   5  -3 21449.1 911.504   3
   3  -5   4 269.885 188.808   2
  -3   5  -4 27.9961 79.8301   3
   3  -5   5 1969.69 360.175   2
  -3   5  -5 2085.03 242.470   3
   3  -5   6 3701.68 488.889   4
  -3   5  -6 4300.89 326.823   3
   3  -5   6 4108.75 541.652   2
   3  -5   7 3146.02 488.725   4
  -3   5  -7 4374.35 314.951   3
   3  -5   7 4632.72 596.043   2
   3  -5   8 18789.8 1231.17   2
  -3   5  -8 18229.1 652.724   3
   3  -5   8 17936.1 1132.86   4
   3  -5   9 3033.45 494.378   4
  -3   5  -9 2737.14 237.540   3
   3  -5   9 2932.97 504.220   2
  -3   5  -9 3398.00 256.503   3
   3  -5  10 2362.10 487.641   4
  -3   5 -10 1612.20 177.689   3
   3  -5  11 238.792 220.812   4
   3  -5  12-11.8352 188.587   4
   3  -5  13 3767.91 655.744   4
   3  -5  14 1428.03 451.336   4
   3  -5  15 3395.78 673.712   4
   3  -5  16 6005.31 923.690   4
   3  -4 -17-309.365 379.967   3
   3  -4 -16 5634.05 1001.81   3
   3  -4 -15 1055.24 391.171   3
   3  -4 -14 682.189 351.125   3
  -3   4  13 2562.67 471.857   5
   3  -4 -13 2752.21 644.404   3
  -3   4  12 288.979 230.722   5
   3  -4 -12 57.0318 199.219   3
  -3   4  11 1319.24 299.718   5
   3  -4 -11 770.182 317.608   3
   3  -4 -10 7027.71 917.228   3
  -3   4  10 7806.89 665.979   5
   3  -4  -9 534.855 305.297   3
  -3   4   9 167.981 140.522   5
   3  -4  -8 13026.3 1135.80   3
   3  -4  -8 13070.5 577.099   1
  -3   4   8 14458.9 761.422   5
   3  -4  -7 137165. 3980.16   3
   3  -4  -7 144838. 2757.25   1
  -3   4   7 142887. 2805.87   5
  -3   4   6 147091. 2658.32   5
   3  -4  -6 147206. 2876.10   1
   3  -4  -6 143077. 3933.71   3
   3  -4  -5 1185.60 215.326   1
  -3   4   5 885.517 119.624   5
   3  -4  -5 1614.53 338.883   3
   3  -4  -4 103896. 2339.13   1
   3  -4  -4 93368.2 2833.02   3
   3  -4  -3 25022.4 1030.70   1
   3  -4  -3 24772.7 1253.16   3
  -3   4   3 25475.3 1230.63   3
   3  -4  -2 200623. 4243.43   3
  -3   4   2 210452. 4251.81   3
   3  -4  -1 178199. 2788.80   5
   3  -4  -1 177106. 3707.79   3
  -3   4   1 181706. 3690.96   3
   3  -4   0 3522.67 390.621   3
  -3   4   0 3627.89 386.581   3
   3  -4   0 3770.69 428.267   2
  -3   4  -1 101791. 2280.26   3
   3  -4   1 100899. 2577.47   2
   3  -4   1 101104. 2292.08   3
   3  -4   2 54900.8 1785.28   2
   3  -4   2 53701.9 1442.20   3
  -3   4  -2 54999.2 1424.46   3
   3  -4   3 111140. 2799.79   2
   3  -4   3 112197. 2208.97   3
  -3   4  -3 113235. 2796.70   2
  -3   4  -3 112938. 2197.54   3
   3  -4   4 22792.5 1136.75   2
  -3   4  -4 22629.8 1129.41   2
  -3   4  -4 22901.0 709.730   3
   3  -4   5 15983.0 966.911   2
  -3   4  -5 14899.3 492.387   3
   3  -4   5 15173.2 925.323   4
   3  -4   6 2033.88 374.341   4
   3  -4   6 1745.32 340.994   2
  -3   4  -6 1671.39 132.335   3
   3  -4   7 93006.8 2719.91   2
   3  -4   7 95065.9 2781.60   4
   3  -4   8 126924. 3366.03   2
   3  -4   8 128278. 3444.78   4
  -3   4  -9 27380.5 649.022   3
  -3   4  -9 30192.7 672.504   3
   3  -4   9 28688.7 1602.40   4
   3  -4  10 5616.30 701.957   4
  -3   4 -10 5800.64 293.924   3
   3  -4  11 3983.21 613.097   4
   3  -4  12 2748.26 534.582   4
   3  -4  13 35704.7 2016.66   4
   3  -4  14 4749.46 774.574   4
   3  -4  15 459.872 342.009   4
   3  -4  16 1187.12 462.740   4
   3  -4  17 5975.61 976.433   4
   3  -3 -18 7571.84 1168.49   3
   3  -3 -17 1612.96 535.407   3
   3  -3 -16 151.232 223.654   3
   3  -3 -15 367.254 298.806   3
  -3   3  15 21.5928 175.664   5
   3  -3 -14 10258.9 1194.66   3
  -3   3  14 10793.7 1011.79   5
   3  -3 -13 1080.00 429.513   3
  -3   3  13 1548.45 397.015   5
   3  -3 -12 7240.82 940.033   3
  -3   3  12 7455.73 745.595   5
   3  -3 -11 15103.1 1309.57   3
  -3   3  11 14068.9 981.504   5
  -3   3  10 6145.29 604.865   5
   3  -3 -10 5095.05 724.475   3
  -3   3   9 93405.9 2478.87   5
   3  -3  -9 91985.2 3178.03   3
  -3   3   8 31534.7 1224.53   5
   3  -3  -8 32073.8 1701.47   3
  -3   3   7 271.474 117.625   5
   3  -3  -7 270.851 85.5863   1
   3  -3  -7 72.6613 168.542   3
   3  -3  -6 3371.27 270.983   1
  -3   3   6 3153.95 302.751   5
   3  -3  -6 3086.12 473.592   3
   3  -3  -5 106993. 2143.83   1
   3  -3  -5 102014. 2935.16   3
  -3   3   5 106580. 2068.20   5
  -3   3   4 107065. 1929.85   5
  -3   3   4 106089. 2792.38   3
   3  -3  -4 104199. 2831.60   3
  -3   3   3 9454.29 685.806   3
   3  -3  -3 9445.35 697.698   3
  -3   3   3 9088.53 367.350   5
   3  -3  -3 9207.39 371.686   5
   3  -3  -2 143.125 109.310   3
   3  -3  -2 319.773 71.5086   5
   3  -3  -1 20227.5 912.078   3
   3  -3  -1 21399.9 664.398   5
  -3   3   1 20612.4 902.594   3
   3  -3   0 6946.65 475.223   3
  -3   3   0 8109.30 501.098   3
   3  -3   1 1031.41 158.973   3
  -3   3  -1 1202.45 178.081   3
   3  -3   1 1177.15 225.195   2
   3  -3   2 13428.4 753.724   2
   3  -3   2 13291.7 512.581   3
  -3   3  -2 13306.7 513.442   3
   3  -3   3 19813.7 955.242   2
   3  -3   3 20247.6 549.073   3
  -3   3  -3 19726.0 945.249   2
  -3   3  -3 20783.5 549.915   3
   3  -3   3 21461.4 1039.27   4
   3  -3   4 2467.19 380.311   4
  -3   3  -4 3013.04 379.734   2
   3  -3   5 158846. 3523.72   2
  -3   3  -5 163366. 3542.09   2
   3  -3   5 170348. 3753.41   4
   3  -3   6 32796.0 1361.45   2
  -3   3  -6 30602.6 1323.62   2
   3  -3   6 33670.5 1502.68   4
   3  -3   7 644.898 259.692   4
   3  -3   7 1156.34 284.854   2
   3  -3   8 342.181 191.311   4
   3  -3   9 5674.61 693.243   4
  -3   3  -9 5871.80 273.120   3
  -3   3 -10 22152.4 683.591   3
   3  -3  10 22207.6 1446.01   4
   3  -3  11 17101.8 1313.66   4
   3  -3  12 6964.50 895.722   4
   3  -3  13-338.138 336.188   4
   3  -3  14 1788.21 520.790   4
   3  -3  15 3752.30 760.252   4
   3  -3  16 1103.63 479.047   4
   3  -3  17 330.882 349.467   4
   3  -2 -19-279.877 287.981   3
   3  -2 -18 3344.24 805.920   3
  -3   2  17 1035.83 420.897   5
   3  -2 -17 1493.48 540.360   3
  -3   2  16 1080.37 362.338   5
   3  -2 -16 569.218 263.593   3
  -3   2  15 1120.93 417.424   5
   3  -2 -15 817.516 318.423   3
  -3   2  14 142.159 225.857   5
   3  -2 -14 744.639 365.150   3
  -3   2  13 9088.15 899.490   5
   3  -2 -13 10310.1 1108.27   3
   3  -2 -12 4329.68 703.795   3
  -3   2  12 4516.77 610.159   5
  -3   2  11 2943.63 464.645   5
   3  -2 -11 2077.74 473.737   3
  -3   2  10 12738.6 899.473   5
   3  -2 -10 12238.6 1093.75   3
  -3   2   9 12725.9 851.189   5
   3  -2  -9 13561.3 1092.85   3
   3  -2  -8 50351.2 2122.37   3
  -3   2   8 52032.7 1691.04   5
  -3   2   7 29238.0 1131.94   5
   3  -2  -7 27833.0 1468.20   3
   3  -2  -6 1300.85 138.638   1
  -3   2   6 1260.19 212.552   5
   3  -2  -6 1483.35 327.166   3
   3  -2  -5 728.649 145.096   5
  -3   2   5 748.258 156.364   5
   3  -2  -5 861.883 268.143   3
  -3   2   5 600.396 210.638   3
   3  -2  -4 2280.53 235.583   5
   3  -2  -4 2578.55 371.955   3
  -3   2   4 2247.40 328.788   3
  -3   2   4 1950.92 225.850   5
  -3   2   3 145229. 2613.49   5
   3  -2  -3 147712. 2615.75   5
   3  -2  -3 146050. 3202.01   3
  -3   2   3 151901. 3197.35   3
   3  -2  -2 24786.6 1017.39   3
  -3   2   2 24569.9 1004.54   3
   3  -2  -2 24458.9 774.783   5
   3  -2  -1 130799. 2429.74   5
   3  -2  -1 128978. 2650.59   3
   3  -2   0 136943. 2578.51   3
   3  -2   1 75750.6 1864.25   2
   3  -2   1 78370.7 1563.61   3
   3  -2   2 8643.34 550.050   2
   3  -2   2 9303.38 341.009   3
   3  -2   2 9334.63 643.269   4
   3  -2   3 49165.2 1448.27   2
  -3   2  -3 52389.8 1480.02   2
   3  -2   3 50579.7 1688.08   4
   3  -2   4 1.70304 123.135   4
  -3   2  -4 124.809 123.112   2
   3  -2   4 389.932 140.048   2
   3  -2   5 4150.58 412.236   2
   3  -2   5 4590.07 543.855   4
  -3   2  -5 5076.64 461.805   2
   3  -2   6 38610.3 1401.30   2
  -3   2  -6 41049.5 1447.23   2
   3  -2   6 39139.4 1681.40   4
  -3   2  -7 86672.3 2367.06   2
   3  -2   7 85705.9 2725.80   4
   3  -2   8-23.3746 135.146   4
  -3   2  -8 161.146 64.4200   3
  -3   2  -9 10415.8 493.099   3
   3  -2   9 10848.8 997.185   4
   3  -2  10 6010.28 783.629   4
  -3   2 -10 5688.70 397.154   3
  -3   2 -11 41698.7 1286.58   3
   3  -2  11 41871.2 2182.27   4
   3  -2  12 8359.84 998.831   4
   3  -2  13 289.477 283.413   4
   3  -2  14 404.422 323.553   4
   3  -2  15 1528.92 550.448   4
   3  -2  16 5637.86 952.960   4
   3  -2  17 641.246 393.341   4
   3  -2  18-252.243 341.096   4
   3  -1 -20 1101.33 481.124   3
  -3   1  19 278.787 325.949   5
   3  -1 -19 528.764 400.105   3
  -3   1  18 4876.21 855.063   5
   3  -1 -18 4567.48 848.343   3
  -3   1  17 405.423 302.790   5
   3  -1 -17 126.679 209.273   3
  -3   1  16 15720.4 1409.01   5
   3  -1 -16 14558.3 1430.42   3
  -3   1  15 6982.39 877.817   5
   3  -1 -15 5962.73 885.159   3
  -3   1  14 2908.32 545.333   5
   3  -1 -14 3139.15 639.527   3
   3  -1 -13 1020.19 387.608   3
  -3   1  13 1379.37 373.275   5
  -3   1  12 1559.75 374.688   5
   3  -1 -12 1518.18 400.720   3
   3  -1 -11 80819.9 2966.19   3
  -3   1  11 81310.8 2650.04   5
  -3   1  10 59030.4 2097.33   5
   3  -1 -10 56684.9 2340.36   3
  -3   1   9 10481.6 782.321   5
   3  -1  -9 10388.1 937.027   3
  -3   1   8 8406.84 663.400   5
   3  -1  -8 8633.76 806.421   3
   3  -1  -8 7510.28 705.375   4
  -3   1   7 161170. 3416.41   5
   3  -1  -7 165352. 3960.18   3
   3  -1  -6 133148. 2825.47   5
  -3   1   6 128230. 2797.61   5
   3  -1  -6 132272. 3310.82   3
   3  -1  -5 27879.7 1021.92   5
  -3   1   5 27688.8 1020.09   5
   3  -1  -5 28424.7 1294.37   3
  -3   1   4 96619.0 2117.55   5
   3  -1  -4 94409.9 2458.31   3
   3  -1  -4 99022.4 2125.96   5
  -3   1   3 356984. 5722.92   5
   3  -1  -3 362666. 5729.38   5
   3  -1  -3 365146. 6153.11   3
   3  -1  -2 173766. 3137.07   5
  -3   1   2 171245. 3143.60   5
   3  -1  -1 949123. 13654.6   5
   3  -1   0 197817. 3715.36   4
   3  -1   1 877.202 200.578   4
   3  -1   1 1012.81 162.601   2
   3  -1   2 6447.16 401.078   2
   3  -1   2 5808.79 524.943   4
  -3   1  -2 5781.87 495.499   4
   3  -1   3 8476.50 482.496   2
   3  -1   3 8792.99 338.339   3
  -3   1  -3 8767.95 493.668   2
   3  -1   3 9564.26 727.827   4
  -3   1  -3 9380.53 681.794   4
   3  -1   4 97657.2 2114.46   2
  -3   1  -4 98949.5 2127.18   2
   3  -1   4 97312.6 1681.22   3
  -3   1  -4 104213. 2710.65   4
   3  -1   4 99124.1 2684.50   4
   3  -1   5 68821.5 1745.08   2
   3  -1   5 70929.5 1366.00   3
  -3   1  -5 69482.6 1763.92   2
   3  -1   5 70464.5 2330.60   4
   3  -1   6 83185.9 1661.39   3
  -3   1  -6 84312.1 2090.27   2
   3  -1   6 80458.4 2612.25   4
  -3   1  -7 33880.4 1278.75   2
  -3   1  -7 33385.7 985.806   3
   3  -1   7 33949.8 1677.69   4
   3  -1   7 33290.5 979.174   3
  -3   1  -8 25628.8 1164.19   2
  -3   1  -8 26723.5 931.983   3
   3  -1   8 24725.4 1488.14   4
  -3   1  -9 59571.6 1966.36   2
  -3   1  -9 59519.7 1614.57   3
   3  -1   9 59131.7 2499.84   4
  -3   1 -10 13524.0 756.406   3
   3  -1  10 12288.5 1128.38   4
  -3   1 -11 43435.1 1499.50   3
   3  -1  11 43576.9 2284.03   4
   3  -1  12 356.656 297.354   4
   3  -1  13 10169.1 1201.45   4
   3  -1  14 10302.3 1229.88   4
   3  -1  15 9.59701 237.811   4
   3  -1  16 1768.08 551.508   4
   3  -1  17-617.661 341.027   4
  -3   0  20 2106.75 673.590   5
   3   0 -20 962.128 377.977   3
  -3   0  19 452.256 367.878   5
   3   0 -19 367.096 239.729   3
  -3   0  18 516.930 387.196   5
   3   0 -18 595.438 345.057   3
  -3   0  17-123.796 284.381   5
   3   0 -17-179.176 219.792   3
   3   0 -16 4046.29 759.299   3
  -3   0  16 6331.88 899.897   5
  -3   0  15 709.105 316.559   5
   3   0 -15 819.311 386.789   3
  -3   0  14 202.640 217.123   5
   3   0 -14 383.278 251.505   3
   3   0 -13 8114.42 932.287   3
  -3   0  13 7878.97 893.545   5
  -3   0  12 21527.7 1387.60   5
   3   0 -12 19308.8 1400.02   3
  -3   0  11 13270.3 1024.36   5
   3   0 -11 11371.1 1026.71   3
   3   0 -10 19979.3 1305.17   3
   3   0 -10 19646.9 1084.83   4
  -3   0  10 17806.3 1143.37   5
  -3   0   9 1350.48 339.581   5
   3   0  -9 1584.05 294.956   4
   3   0  -9 1674.35 385.973   3
   3   0  -8 7111.73 284.740   1
  -3   0   8 7161.61 643.400   5
   3   0  -8 8092.36 620.462   4
   3   0  -8 7804.82 737.726   3
   3   0  -7 60762.5 1248.11   1
   3   0  -7 59286.6 2099.55   3
  -3   0   7 59329.2 1877.66   5
   3   0  -7 59356.2 1859.67   5
   3   0  -6 629.576 119.300   1
  -3   0   6 814.629 211.582   5
   3   0  -6 842.508 213.198   5
   3   0  -5 6910.51 524.491   5
  -3   0   5 6019.00 494.568   5
   3   0  -4 3941.67 380.368   5
  -3   0   4 3643.31 376.707   5
  -3   0   3 147057. 2965.88   5
   3   0  -3 148598. 2964.97   5
   3   0  -2 5268.25 416.906   5
  -3   0   2 4728.44 402.887   5
   3   0  -1 3185.99 337.787   5
   3   0  -1 2847.15 306.442   4
   3   0   0 107530. 2414.69   5
   3   0   0 104378. 2406.04   4
  -3   0   0 106107. 2356.04   4
   3   0   1 23849.0 1045.28   4
  -3   0  -1 24286.7 1029.87   4
   3   0   2 10735.1 432.603   2
   3   0   2 11205.0 522.878   3
   3   0   2 12048.8 776.972   4
  -3   0  -2 10886.1 721.753   4
   3   0   3 22999.5 697.106   2
   3   0   3 24600.1 814.171   3
   3   0   3 22579.1 1164.62   4
  -3   0  -3 25782.8 1198.24   4
  -3   0  -4 14635.8 580.117   2
   3   0   4 14445.3 624.640   3
   3   0   4 14177.0 960.029   4
   3   0   5 1876.55 370.143   4
  -3   0  -5 2115.66 235.961   2
   3   0   5 2029.71 244.831   3
   3   0   6 2454.73 456.282   4
  -3   0  -6 2007.93 245.620   2
   3   0   6 2009.97 255.723   3
  -3   0  -6 1982.91 258.278   3
  -3   0  -7 33998.9 1181.95   2
  -3   0  -7 33353.4 1181.73   3
   3   0   7 30692.5 1122.23   3
   3   0   7 32393.7 1708.15   4
   3   0   8 17462.9 1294.94   4
  -3   0  -8 15732.5 836.437   2
  -3   0  -8 16614.7 851.685   3
   3   0   8 15765.4 823.376   3
  -3   0  -9 173.505 121.699   3
  -3   0  -9 503.966 181.027   2
   3   0   9 403.284 157.785   3
   3   0   9 717.962 331.295   4
  -3   0 -10 16957.1 962.970   3
   3   0  10 14779.1 1307.34   4
  -3   0 -11 15986.9 972.443   3
   3   0  11 15984.2 1447.15   4
   3   0  12 7178.72 1005.40   4
   3   0  13 12352.4 1340.84   4
   3   0  14 254.762 323.071   4
   3   0  15 294.365 278.551   4
   3   0  16 302.779 271.923   4
  -3  -1  20 47.0871 262.620   5
   3   1 -20 682.048 377.458   3
   3   1 -19 873.758 452.097   3
  -3  -1  19 1326.56 501.732   5
  -3  -1  18 1657.92 550.881   5
   3   1 -18 1344.35 459.662   3
  -3  -1  17 4532.85 831.739   5
   3   1 -17 4277.32 791.888   3
  -3  -1  16-701.404 346.198   5
   3   1 -16 40.3705 196.013   3
  -3  -1  15 8436.37 1009.00   5
   3   1 -15 8143.09 979.055   3
  -3  -1  14 7871.10 922.808   5
   3   1 -14 8115.57 957.624   3
  -3  -1  13 41850.1 2095.27   5
   3   1 -13 37392.3 2018.03   3
  -3  -1  12 36071.0 1887.97   5
   3   1 -12 41740.1 1635.60   4
   3   1 -12 37445.9 1950.99   3
  -3  -1  11 20980.4 1345.00   5
   3   1 -11 19905.2 1344.34   3
   3   1 -11 23430.7 1114.38   4
  -3  -1  10 60093.4 2248.51   5
   3   1 -10 57726.6 2309.35   3
   3   1  -9 57300.1 1324.06   1
  -3  -1   9 59688.9 2128.17   5
   3   1  -9 62528.9 1719.94   4
  -3  -1   8 42953.2 1680.35   5
   3   1  -8 41024.0 1118.24   1
   3   1  -8 41598.0 1300.90   4
   3   1  -7 192442. 3403.23   1
  -3  -1   7 196431. 4140.45   5
   3   1  -7 198896. 4140.37   5
   3   1  -6 4059.30 451.460   5
   3   1  -6 4744.52 371.060   1
  -3  -1   6 3567.07 434.616   5
   3   1  -5 41438.8 1236.53   1
   3   1  -5 43857.4 1493.57   5
  -3  -1   5 38932.1 1432.60   5
   3   1  -4 1674.34 230.834   1
   3   1  -4 1192.63 228.885   5
  -3  -1   4 1847.08 295.732   5
  -3  -1   3 48852.4 1545.82   5
   3   1  -3 49149.0 1270.27   4
   3   1  -3 52585.3 1586.48   5
   3   1  -2 6781.86 526.498   5
  -3  -1   2 6859.22 525.278   5
   3   1  -2 6422.98 446.889   4
   3   1  -1 33035.1 1146.72   4
  -3  -1   1 32386.6 1221.02   5
   3   1  -1 31687.8 1199.16   5
  -3  -1   1 31554.4 1102.18   4
   3   1   0 13402.5 768.737   4
   3   1   0 14860.7 809.035   5
  -3  -1   0 14404.3 762.052   4
   3   1   1 9834.27 319.571   2
   3   1   1 11161.4 745.084   4
  -3  -1  -1 10586.0 703.274   4
   3   1   2 94457.4 2193.16   3
   3   1   2 90936.6 2572.97   4
   3   1   3 7467.21 529.961   3
   3   1   3 7302.89 672.444   4
  -3  -1  -4 13933.7 437.055   2
   3   1   4 15852.3 794.751   3
   3   1   4 14380.4 1024.72   4
  -3  -1  -5 64571.5 1343.01   2
   3   1   5 64163.2 1810.32   3
   3   1   5 63826.6 2380.77   4
  -3  -1  -6 7392.84 420.444   2
  -3  -1  -6 6334.49 539.185   3
   3   1   6 7616.33 586.620   3
   3   1   6 6586.22 764.616   4
  -3  -1  -7 23678.5 873.298   2
  -3  -1  -7 21124.8 1062.59   3
   3   1   7 22060.5 1060.12   3
   3   1   7 21534.5 1458.20   4
  -3  -1  -8 502.016 195.135   3
  -3  -1  -8 559.551 156.537   2
   3   1   8 772.706 208.204   3
   3   1   8 800.121 343.682   4
  -3  -1  -9 8246.88 708.778   3
   3   1   9 8581.89 1008.62   4
  -3  -1 -10 18688.6 1124.02   3
   3   1  10 19556.2 1591.89   4
  -3  -1 -11 306.631 199.086   3
   3   1  11 616.964 339.613   4
   3   1  12 4411.41 806.867   4
   3   1  13 3110.68 709.411   4
   3   1  14 7304.37 1115.19   4
   3   1  15 2879.95 765.989   4
   3   1  16 539.662 422.233   4
   3   2 -20 688.314 356.485   3
  -3  -2  19 850.507 455.162   5
   3   2 -19 815.173 397.624   3
  -3  -2  18 7153.38 1105.47   5
   3   2 -18 6888.54 978.060   3
  -3  -2  17 5085.12 863.941   5
   3   2 -17 4742.86 803.893   3
  -3  -2  16 192.716 262.760   5
   3   2 -16 86.7825 265.661   3
  -3  -2  15 5647.02 838.030   5
   3   2 -15 4848.22 766.986   3
  -3  -2  14 12877.7 1215.28   5
   3   2 -14 11930.1 1127.83   3
  -3  -2  13 43516.8 2168.19   5
   3   2 -13 40192.4 2068.32   3
  -3  -2  12 58149.5 2429.35   5
   3   2 -12 59336.7 1771.93   4
   3   2 -12 53122.1 2325.59   3
   3   2 -11 56.3606 95.0668   4
  -3  -2  11 66.4968 193.962   5
  -3  -2  10 24368.1 1423.19   5
   3   2 -10 26218.0 936.098   4
   3   2 -10 23613.3 910.344   1
   3   2  -9 73615.1 1858.06   1
  -3  -2   9 73821.4 2497.99   5
   3   2  -9 78821.9 1706.71   4
   3   2  -8 215170. 4058.49   1
  -3  -2   8 221819. 4805.65   5
   3   2  -8 230644. 3650.19   4
   3   2  -7 138101. 2810.88   1
  -3  -2   7 140214. 3330.46   5
   3   2  -6 512.420 175.868   1
   3   2  -6 692.050 98.0643   4
  -3  -2   6 896.799 241.957   5
   3   2  -5 30073.0 792.728   4
   3   2  -5 29987.3 1299.85   5
  -3  -2   5 30008.3 1293.72   5
   3   2  -5 28761.5 1139.75   1
   3   2  -4 81871.1 2259.98   5
   3   2  -4 83561.0 2151.67   1
  -3  -2   4 83030.8 2274.43   5
   3   2  -4 80672.5 1685.60   4
  -3  -2   3 115323. 2768.94   5
   3   2  -3 115541. 2762.48   5
  -3  -2   3 108901. 2194.70   4
   3   2  -3 114576. 2670.05   1
   3   2  -3 114017. 2292.44   4
   3   2  -2 66910.8 1940.04   5
  -3  -2   2 68882.8 1971.78   5
   3   2  -2 65769.3 1906.40   1
   3   2  -2 63462.0 1698.19   4
  -3  -2   2 61377.0 1634.71   4
  -3  -2   1 4557.20 419.416   4
   3   2  -1 5133.68 501.836   5
  -3  -2   1 4601.44 481.704   5
   3   2  -1 4150.76 413.143   4
   3   2   0 2236.77 334.259   4
  -3  -2   0 1936.20 301.994   4
   3   2   0 1727.44 299.273   5
   3   2   0 1926.74 153.791   2
   3   2   1 117265. 2745.21   3
   3   2   1 119387. 2920.58   5
   3   2   1 114006. 2910.43   4
  -3  -2  -1 117363. 2895.10   4
   3   2   2 524722. 8458.03   3
   3   2   2 502587. 8866.88   4
  -3  -2  -2 523749. 8864.96   4
   3   2   3 58251.1 2179.34   4
   3   2   3 62751.4 1901.61   3
   3   2   4 7130.04 766.912   4
   3   2   4 7526.56 628.330   3
   3   2   5 4404.31 487.044   3
   3   2   5 4289.20 617.268   4
  -3  -2  -6 35199.2 863.765   2
  -3  -2  -6 36854.4 1536.88   3
   3   2   6 38476.6 1547.01   3
   3   2   6 36986.8 1923.16   4
   3   2   7 36215.2 1967.66   4
  -3  -2  -7 32124.3 940.122   2
  -3  -2  -7 34154.0 1528.94   3
  -3  -2  -8 7933.84 747.672   3
   3   2   8 9167.00 1029.34   4
  -3  -2  -9 4498.87 595.626   3
   3   2   9 4427.55 759.440   4
  -3  -2 -10 9.62285 127.110   3
   3   2  10-111.583 223.688   4
  -3  -2 -11 35351.4 1797.23   3
   3   2  11 39075.1 2422.67   4
   3   2  12 10429.0 1293.33   4
   3   2  13 210.029 301.440   4
   3   2  14 1143.01 492.969   4
   3   2  15 777.709 462.540   4
   3   3 -20 934.934 406.650   3
  -3  -3  19 1231.46 543.330   5
   3   3 -19 881.496 448.803   3
  -3  -3  18 98.7573 238.584   5
   3   3 -18 406.961 297.643   3
  -3  -3  17 352.986 239.766   5
   3   3 -17-113.367 275.218   3
  -3  -3  16 3006.85 669.197   5
   3   3 -16 3006.92 608.359   3
  -3  -3  15-314.885 320.424   5
   3   3 -15 561.045 310.760   3
  -3  -3  14 2301.97 569.700   5
   3   3 -14 2471.83 524.738   3
  -3  -3  13 14812.8 1263.47   5
   3   3 -12 1650.06 205.608   4
  -3  -3  12 1507.88 407.635   5
  -3  -3  11 9959.61 969.775   5
  -3  -3  11 8339.30 619.258   1
   3   3 -10 3586.64 407.321   1
  -3  -3  10 3537.08 398.843   1
  -3  -3  10 4114.63 589.035   5
   3   3  -9 991.521 248.013   1
  -3  -3   9 725.639 187.459   1
  -3  -3   9 1183.01 295.786   5
   3   3  -8 1335.84 252.183   1
  -3  -3   8 678.357 268.884   5
  -3  -3   8 1541.09 272.748   1
   3   3  -7 53056.8 1747.86   1
  -3  -3   7 56693.7 2057.45   5
  -3  -3   7 55247.2 1766.74   1
   3   3  -6 98623.3 2551.44   1
  -3  -3   6 97945.5 2785.92   5
  -3  -3   6 101737. 2556.44   1
  -3  -3   5 1310.38 314.523   5
   3   3  -5 1365.27 280.310   1
   3   3  -5 1507.36 167.870   4
  -3  -3   4 972.653 156.272   4
   3   3  -4 1022.38 252.635   1
  -3  -3   4 881.041 239.168   5
   3   3  -4 903.600 153.581   4
   3   3  -3 1504.14 229.006   4
   3   3  -3 1554.98 309.701   1
  -3  -3   3 898.529 177.097   4
   3   3  -3 1500.03 231.076   2
   3   3  -3 1412.73 282.564   5
  -3  -3   3 1633.66 295.618   5
  -3  -3   2 140.868 88.9491   4
   3   3  -2 88.2143 51.9215   2
   3   3  -2-0.97613 119.530   1
   3   3  -2 9.82655 98.0248   5
  -3  -3   2 294.092 185.838   5
   3   3  -2 210.797 122.073   4
  -3  -3   1 1620.96 288.904   4
   3   3  -1 1891.60 319.414   5
  -3  -3   1 1995.46 347.598   5
   3   3  -1 2066.30 352.772   1
   3   3  -1 1545.60 189.042   2
   3   3  -1 2417.75 339.354   4
   3   3   0 36089.2 839.150   2
   3   3   0 35707.6 1475.23   3
   3   3   0 35694.4 1522.24   1
   3   3   0 34718.1 1454.83   4
   3   3   1 9038.47 725.071   3
   3   3   1 7260.00 676.371   1
   3   3   1 7442.75 712.565   4
  -3  -3  -1 8746.75 742.240   4
   3   3   2-2.05990 144.571   1
   3   3   2 131.483 217.779   4
   3   3   3 36963.4 1766.37   4
   3   3   3 34794.2 1595.45   1
   3   3   4 1509.10 339.531   1
   3   3   4 1390.20 353.670   4
   3   3   5 5263.45 632.030   1
   3   3   5 5520.48 748.482   4
   3   3   6 907.520 312.947   1
  -3  -3  -6 522.025 206.001   3
   3   3   6 667.625 370.271   4
   3   3   7 4238.51 598.343   1
  -3  -3  -7 4673.57 599.536   3
   3   3   7 3786.43 659.308   4
  -3  -3  -8 155.462 175.528   3
   3   3   8 202.652 189.271   1
   3   3   8-49.3382 231.404   4
   3   3   9 13416.1 1112.27   1
  -3  -3  -9 14466.6 1138.40   3
   3   3   9 15163.8 1453.27   4
  -3  -3 -10 6054.37 764.150   3
   3   3  10 6751.40 791.902   1
   3   3  10 5010.22 854.825   4
   3   3  11 2336.11 478.430   1
  -3  -3 -11 1646.82 432.977   3
   3   3  11 2539.78 695.711   4
   3   3  12 1.85734 256.355   4
   3   3  13 1062.17 455.668   4
   3   3  14 699.973 466.873   4
  -3  -4  19 7581.20 1166.75   5
   3   4 -19 7176.85 1031.59   3
  -3  -4  18 6177.80 1025.64   5
   3   4 -18 2698.85 621.330   3
  -3  -4  17 2541.77 663.947   5
   3   4 -17 2266.97 559.305   3
  -3  -4  16 1697.35 542.504   5
   3   4 -16 1052.27 433.311   3
  -3  -4  15 8847.98 1087.73   5
  -3  -4  14 50629.5 2555.85   5
  -3  -4  13 15013.3 1330.64   5
  -3  -4  12 4041.29 681.909   5
  -3  -4  11 990.740 382.687   5
   3   4 -11 771.617 221.944   1
   3   4 -10 31037.8 1387.08   1
  -3  -4  10 34102.1 1782.10   5
   3   4  -9 137210. 3367.47   1
  -3  -4   9 141868. 3875.36   5
   3   4  -8 19240.7 1096.02   1
  -3  -4   8 22272.8 1336.04   5
   3   4  -7 4341.03 521.727   1
  -3  -4   7 4860.91 608.573   5
  -3  -4   6 5015.59 601.913   5
   3   4  -6 5826.35 595.978   1
  -3  -4   5 116224. 3116.78   5
   3   4  -5 118851. 2892.00   2
  -3  -4   5 109076. 2075.31   4
   3   4  -5 118118. 3078.01   1
   3   4  -5 114412. 2194.41   4
   3   4  -4 70439.8 1993.87   2
   3   4  -4 67123.9 1714.66   4
   3   4  -4 72072.9 2296.64   1
  -3  -4   4 68831.3 2255.68   5
  -3  -4   4 66975.9 1638.82   4
   3   4  -3 9003.13 598.725   2
   3   4  -3 7794.01 718.329   1
   3   4  -3 8685.75 594.818   4
  -3  -4   3 8410.23 569.036   4
  -3  -4   3 7879.71 702.790   5
  -3  -4   2 1014.59 262.722   4
  -3  -4   2 1373.76 302.400   5
   3   4  -2 1545.30 228.874   2
   3   4  -2 1469.23 337.410   1
   3   4  -2 975.953 276.267   4
   3   4  -1 55098.2 1375.78   2
  -3  -4   1 56923.8 1990.05   5
   3   4  -1 52086.8 1998.92   1
   3   4  -1 54194.3 1883.05   4
  -3  -4   1 55894.9 1863.45   4
   3   4   0 26517.7 781.337   2
   3   4   0 27567.3 1411.81   1
   3   4   0 25545.3 1324.07   4
   3   4   1 11165.4 901.573   4
   3   4   1 10072.9 875.055   1
   3   4   2 4483.59 584.703   1
   3   4   2 4494.97 647.854   4
   3   4   3 6592.32 716.032   1
   3   4   3 7139.53 817.022   4
   3   4   4 3436.89 537.651   1
   3   4   4 4383.79 675.835   4
   3   4   5 68412.0 2564.78   1
   3   4   5 69306.2 2899.54   4
  -3  -4  -6 9849.28 941.336   3
   3   4   6 10721.9 974.533   1
   3   4   6 8300.11 1018.69   4
  -3  -4  -7 5253.86 697.837   3
   3   4   7 6228.37 741.695   1
   3   4   7 5127.02 819.788   4
   3   4   8 3580.43 597.656   1
  -3  -4  -8 3916.11 626.833   3
   3   4   8 4630.82 835.046   4
  -3  -4  -9 8221.10 911.116   3
   3   4   9 7837.14 887.973   1
   3   4   9 9611.44 1206.95   4
  -3  -4 -10 16201.7 1353.81   3
   3   4  10 14532.4 1231.92   1
   3   4  10 16190.5 1628.94   4
   3   4  11 3900.49 662.449   1
  -3  -4 -11 4259.68 722.951   3
   3   4  11 3885.79 863.497   4
   3   4  12-38.9680 292.504   4
   3   4  13 191.794 378.950   4
   3   5 -19 513.535 346.653   3
  -3  -5  18-147.354 369.576   5
   3   5 -18 1284.77 417.043   3
  -3  -5  17 2811.03 690.942   5
   3   5 -17 2571.96 562.049   3
  -3  -5  16 7669.99 1072.46   5
  -3  -5  15 16288.1 1524.00   5
  -3  -5  14 28187.3 1946.71   5
  -3  -5  13 5006.37 794.176   5
  -3  -5  12 18078.2 1441.56   5
  -3  -5  11 2225.85 512.311   5
   3   5 -11 2346.28 425.271   1
   3   5 -10 46506.2 1901.12   1
  -3  -5  10 48809.3 2265.92   5
   3   5  -9 22595.7 1303.99   1
  -3  -5   9 23453.1 1484.53   5
   3   5  -8 16088.2 1089.15   1
  -3  -5   8 15973.4 1170.04   5
   3   5  -7 34029.1 1629.57   1
  -3  -5   7 36718.4 1755.14   5
   3   5  -6 29152.6 1492.74   1
  -3  -5   6 28988.0 1521.30   5
  -3  -5   6 25676.8 731.787   4
   3   5  -5 64543.4 2348.39   1
  -3  -5   5 68175.2 2367.70   5
  -3  -5   5 67751.5 1618.20   4
   3   5  -4 18286.9 976.935   2
   3   5  -4 19055.4 1211.49   1
  -3  -5   4 17363.4 1118.16   5
   3   5  -4 16174.7 835.506   4
   3   5  -3 101922. 3110.86   1
  -3  -5   3 102114. 2953.34   5
  -3  -5   3 104515. 2583.38   4
   3   5  -3 98703.5 2627.87   4
   3   5  -2 44845.8 1407.11   2
   3   5  -2 44978.9 1955.02   1
  -3  -5   2 42945.5 1809.90   5
   3   5  -2 44742.7 1692.33   4
  -3  -5   2 45549.2 1684.63   4
   3   5  -1 3978.29 585.981   1
   3   5  -1 4459.66 377.688   2
  -3  -5   1 4334.60 555.221   5
   3   5  -1 4597.66 586.152   4
   3   5   0 46158.1 2015.01   1
   3   5   0 43923.8 1936.49   4
   3   5   1 8429.28 860.194   1
   3   5   1 7765.31 803.599   4
   3   5   2 9366.03 906.510   1
   3   5   2 8096.96 890.275   4
   3   5   3 16152.3 1211.20   1
   3   5   3 13892.4 1243.51   4
   3   5   4 1275.48 373.157   1
   3   5   4 2256.74 537.847   4
   3   5   5 14646.4 1184.95   1
   3   5   5 17781.4 1474.72   4
   3   5   6 2044.86 468.322   1
   3   5   6 1980.39 534.743   4
   3   5   7 19444.4 1423.50   1
   3   5   7 19775.8 1703.86   4
  -3  -5  -8 906.306 362.717   3
   3   5   8 1447.84 438.718   1
   3   5   8 1278.03 487.388   4
  -3  -5  -9 2858.71 614.224   3
   3   5   9 3390.45 607.477   1
   3   5   9 3153.80 771.391   4
  -3  -5 -10 2694.85 592.557   3
   3   5  10 3754.01 812.372   4
   3   5  10 2313.80 525.271   1
  -3  -5 -11 28.6293 200.676   3
   3   5  11-293.231 446.926   4
   3   5  12 3690.63 874.836   4
   3   6 -19 1460.26 497.602   3
  -3  -6  18 1592.75 644.451   5
   3   6 -18 1729.20 483.205   3
  -3  -6  17 1142.91 410.415   5
  -3  -6  16 1423.45 514.233   5
  -3  -6  15 984.487 451.194   5
  -3  -6  14 5770.61 898.350   5
  -3  -6  13 541.365 314.543   5
  -3  -6  12 7081.51 907.798   5
   3   6 -12 7139.58 767.886   1
   3   6 -11 21761.6 1361.40   1
  -3  -6  11 21081.6 1556.44   5
   3   6 -10 991.712 316.821   1
  -3  -6  10 1998.95 472.068   5
   3   6  -9 1983.80 420.471   1
  -3  -6   9 1825.09 439.941   5
   3   6  -8 24792.4 1467.48   1
  -3  -6   8 24809.1 1543.61   5
   3   6  -7 1051.20 355.741   1
  -3  -6   7 563.450 79.2051   4
  -3  -6   7 1308.21 371.962   5
  -3  -6   6 4334.98 614.417   5
  -3  -6   6 4249.47 344.633   4
   3   6  -6 5782.46 712.409   1
   3   6  -5 7059.53 797.209   1
  -3  -6   5 7436.55 769.502   5
  -3  -6   5 5833.87 496.060   4
  -3  -6   4 192.652 141.940   4
   3   6  -4-167.295 232.513   1
  -3  -6   4 191.535 185.640   5
   3   6  -3 26020.5 1176.17   2
   3   6  -3 25323.7 1530.10   1
  -3  -6   3 25131.8 1426.08   5
   3   6  -3 23976.5 1249.18   4
  -3  -6   3 26157.0 1277.25   4
   3   6  -2 60286.2 1793.80   2
   3   6  -2 61536.0 2489.97   1
  -3  -6   2 63975.9 2316.52   5
   3   6  -2 58391.9 2226.54   4
   3   6  -1 24630.1 1527.14   1
   3   6  -1 22289.7 955.969   2
   3   6   0-110.907 128.957   1
   3   6   0 9.02712 185.842   4
   3   6   1 12198.4 1106.49   1
   3   6   1 20711.1 1497.88   4
   3   6   2 2096.89 494.549   1
   3   6   2 1680.07 497.977   4
   3   6   3 6840.59 848.750   1
   3   6   3 6547.33 862.684   4
   3   6   4 550.567 359.895   4
   3   6   4 127.070 216.644   1
   3   6   5 50.9536 202.591   1
   3   6   5 173.769 303.787   4
   3   6   6 721.097 283.980   1
   3   6   6 952.940 419.288   4
   3   6   7 140.741 203.106   1
   3   6   7 6.84789 297.733   4
   3   6   8 3420.65 666.932   1
   3   6   8 5084.28 913.350   4
   3   6   9 249.562 242.021   1
   3   6   9 1261.08 572.034   4
   3   6  10 163.509 217.972   1
   3   6  10-985.862 495.798   4
   3   7 -19 3657.80 781.830   3
  -3  -7  17 1386.14 548.168   5
  -3  -7  16 13762.2 1521.77   5
  -3  -7  15 502.721 333.644   5
  -3  -7  14 3830.55 756.432   5
  -3  -7  13 3481.99 713.006   5
  -3  -7  12 7462.06 963.550   5
   3   7 -12 8432.26 895.517   1
   3   7 -11 15162.1 1227.29   1
  -3  -7  11 15723.5 1380.25   5
   3   7 -10 1078.10 362.109   1
  -3  -7  10 1850.00 529.541   5
   3   7  -9 2978.72 546.318   1
  -3  -7   9 2383.51 523.893   5
   3   7  -8 505.161 302.088   1
  -3  -7   8-32.1202 221.990   5
   3   7  -7 47993.8 2251.81   1
  -3  -7   7 46470.5 2175.67   5
  -3  -7   6 35139.4 1850.96   5
   3   7  -6 36589.4 1953.65   1
   3   7  -5 11351.9 1072.77   1
  -3  -7   5 12383.2 1057.07   5
  -3  -7   5 9487.03 691.094   4
   3   7  -4 41551.7 2109.07   1
  -3  -7   4 42112.3 1951.35   5
  -3  -7   4 42605.2 1671.65   4
   3   7  -3 24883.0 1635.47   1
  -3  -7   3 24391.2 1465.64   5
   3   7  -2 32536.4 1341.20   2
   3   7  -2 31565.9 1856.85   1
  -3  -7   2 35169.4 1760.33   5
   3   7  -1 20062.2 1482.60   1
   3   7   0 676.453 331.712   4
   3   7   0 683.924 344.919   1
   3   7   1 10485.1 1080.39   1
   3   7   1 10087.5 1051.16   4
   3   7   2 11176.0 1340.88   4
   3   7   2 12429.3 1205.28   1
   3   7   3 49885.1 2621.24   4
   3   7   3 55757.3 2614.56   1
   3   7   4 3795.52 699.281   1
   3   7   4 5480.55 884.184   4
   3   7   5 4336.51 726.472   1
   3   7   5 3164.80 744.821   4
   3   7   6 3575.21 687.186   1
   3   7   6 4458.88 851.362   4
   3   7   7 3698.47 710.913   1
   3   7   7 2918.35 731.827   4
   3   7   8 11448.5 1231.91   1
   3   7   8 10599.4 1434.65   4
   3   7   9 1943.35 533.476   1
   3   7   9 2971.14 803.539   4
  -3  -8  17-510.355 480.835   5
  -3  -8  16 2297.86 655.712   5
  -3  -8  15 942.036 476.079   5
  -3  -8  14 9199.47 1189.84   5
  -3  -8  13 2138.69 592.341   5
   3   8 -12 890.397 394.629   1
  -3  -8  12 1118.10 491.773   5
   3   8 -11 8126.82 965.708   1
  -3  -8  11 8845.52 1076.89   5
   3   8 -10 6380.01 871.159   1
  -3  -8  10 5839.54 845.594   5
  -3  -8   9 16013.4 1363.47   5
   3   8  -9 15482.9 1340.83   1
   3   8  -8 7234.02 920.297   1
  -3  -8   8 6843.91 882.175   5
   3   8  -7-36.5992 214.230   1
  -3  -8   7-70.9945 194.189   5
   3   8  -6 131.511 174.658   1
  -3  -8   6 462.485 276.441   5
   3   8  -5 1937.74 523.020   1
  -3  -8   5 1356.86 400.633   5
  -3  -8   4 364.133 255.491   5
   3   8  -4 168.206 236.228   1
  -3  -8   3 4694.15 695.113   5
   3   8  -3 4759.02 783.489   1
   3   8  -2 4809.91 797.103   1
  -3  -8   2 3100.96 547.481   5
   3   8  -1 904.501 346.339   1
   3   8   0 4497.14 761.818   1
   3   8   1 12497.0 1260.00   1
   3   8   2 243.031 252.520   1
   3   8   3 9080.43 1095.51   1
   3   8   4 4287.22 779.323   1
   3   8   5 773.971 287.255   1
   3   8   6-89.4147 271.989   1
   3   8   7 708.250 460.254   1
   3   8   8-238.746 391.648   1
  -3  -9  16 634.485 454.663   5
  -3  -9  15 312.195 320.260   5
  -3  -9  14 1970.61 656.989   5
  -3  -9  13 11802.0 1353.71   5
  -3  -9  12 731.083 417.799   5
   3   9 -12 1447.24 515.060   1
  -3  -9  11 2502.42 627.116   5
   3   9 -11 2408.52 597.889   1
  -3  -9  10 813.842 398.559   5
   3   9 -10 426.551 302.254   1
   3   9  -9 3143.58 643.681   1
  -3  -9   9 2585.12 610.630   5
   3   9  -8 4582.68 788.130   1
  -3  -9   8 5592.16 816.833   5
   3   9  -7 2284.72 620.746   1
  -3  -9   7 2009.09 495.522   5
   3   9  -6 15423.5 1428.87   1
  -3  -9   6 14974.5 1286.44   5
   3   9  -5 548.155 382.318   1
  -3  -9   5-9.74300 210.234   5
  -3  -9   4 3620.35 642.991   5
   3   9  -4 3505.40 715.320   1
  -3  -9   3 11953.5 1132.65   5
   3   9  -3 7676.82 1029.03   1
   3   9  -2 701.160 348.915   1
   3   9  -1-47.1033 275.831   1
   3   9   0 267.512 244.484   1
   3   9   1 6190.11 950.742   1
   3   9   2 7488.84 1046.09   1
   3   9   3 861.448 431.774   1
   3   9   4 3717.25 781.317   1
   3   9   5 2527.62 619.581   1
   3   9   6 4783.94 878.595   1
   3   9   7 4065.00 815.368   1
  -3 -10  15 2823.71 731.521   5
  -3 -10  14 894.449 502.243   5
  -3 -10  13 582.016 414.461   5
  -3 -10  12 631.766 344.265   5
   3  10 -12 687.503 394.484   1
   3  10 -11 11809.9 1305.33   1
  -3 -10  11 10890.0 1304.41   5
  -3 -10  10 5512.47 909.152   5
   3  10 -10 6281.38 958.147   1
   3  10  -9-424.237 423.452   1
  -3 -10   9 246.679 306.083   5
   3  10  -8 122.333 196.272   1
  -3 -10   8 114.752 212.959   5
   3  10  -7 4989.30 894.243   1
  -3 -10   7 5262.19 835.341   5
   3  10  -6 26052.6 1972.66   1
  -3 -10   6 28551.2 1865.29   5
   3  10  -5 18099.1 1698.04   1
  -3 -10   5 15172.8 1343.30   5
   3  10  -4 5023.36 911.476   1
  -3 -10   4 4757.34 753.457   5
   3  10  -3 221.945 315.451   1
   3  10  -2 4641.92 856.489   1
   3  10  -1 5264.02 887.886   1
   3  10   0 2011.55 633.147   1
   3  10   1 1022.09 484.751   1
   3  10   2 866.633 432.247   1
   3  10   3 8990.61 1220.35   1
   3  10   4 5537.06 977.580   1
   3  10   5 1927.63 546.091   1
   3  10   6 1440.01 541.720   1
  -3 -11  13 1913.90 610.192   5
  -3 -11  12 1147.29 467.528   5
   3  11 -12 787.010 342.799   1
  -3 -11  11 172.488 317.761   5
   3  11 -11-159.528 248.486   1
  -3 -11  10-187.067 275.965   5
   3  11 -10-344.985 320.176   1
  -3 -11   9-82.6078 303.951   5
   3  11  -9 603.632 372.042   1
   3  11  -8 201.773 238.843   1
  -3 -11   8 328.842 299.780   5
   3  11  -7 624.047 481.341   1
  -3 -11   7 264.105 213.699   5
   3  11  -6 2621.57 719.985   1
  -3 -11   6 4517.73 784.277   5
   3  11  -5 14858.1 1591.25   1
  -3 -11   5 19564.4 1577.94   5
   3  11  -4 4240.69 886.231   1
  -3 -11   4 4180.97 713.132   5
   3  11  -3 413.795 323.878   1
   3  11  -2 882.361 516.332   1
   3  11  -1 130.903 281.157   1
   3  11   0 270.454 334.843   1
   3  11   1 1523.47 606.381   1
   3  11   2 275.684 340.680   1
  -3 -12  12 2151.21 665.288   5
  -3 -12  11-75.8493 249.686   5
  -3 -12  10 63.0227 319.692   5
  -3 -12   9 584.395 371.175   5
  -3 -12   8 3853.06 781.213   5
  -3 -12   7 6234.67 947.571   5
  -3 -12   6 2046.00 574.193   5
  -3 -12   5 977.482 420.612   5
  -3 -13   9 2394.89 718.442   5
   4 -14   1-387.742 337.875   2
   4 -13  -5 109.570 276.289   2
   4 -13  -4 4224.22 853.302   2
   4 -13  -3 682.214 403.829   2
   4 -13  -2 613.087 446.063   3
   4 -13  -2 1030.99 397.255   2
   4 -13  -1 1187.00 583.945   3
   4 -13  -1 781.590 431.751   2
   4 -13   0-215.849 234.102   2
   4 -13   0 391.619 297.732   3
   4 -13   1 3619.36 752.922   2
   4 -13   2 2756.47 702.800   2
   4 -13   3 943.754 460.618   2
   4 -13   4-317.537 297.272   2
   4 -13   5 814.670 342.102   2
   4 -13   6 153.388 293.580   2
   4 -13   7-441.693 422.016   2
   4 -12  -7 4403.61 860.021   2
   4 -12  -6 2258.77 614.548   2
   4 -12  -5 50.9072 381.924   3
   4 -12  -5 136.619 224.446   2
   4 -12  -4-165.790 335.540   3
   4 -12  -4 600.780 449.839   2
   4 -12  -3 2736.01 740.781   3
   4 -12  -3 3103.00 703.110   2
   4 -12  -2 2256.80 620.717   3
   4 -12  -2 2215.12 593.745   2
   4 -12  -1 598.044 375.462   2
   4 -12  -1 532.412 383.019   3
   4 -12   0 1389.11 522.318   3
   4 -12   0 2309.34 602.310   2
   4 -12   1 5858.13 942.997   3
   4 -12   1 4984.51 869.568   2
   4 -12   2 20369.1 1751.17   2
   4 -12   3 15292.2 1523.80   2
   4 -12   4 2571.60 705.881   2
   4 -12   5 935.284 405.265   2
   4 -12   6-455.447 345.712   2
   4 -12   7 4074.55 838.914   2
   4 -12   8 2440.94 640.427   2
   4 -12   9 54.3335 200.830   2
   4 -12  10-160.518 250.700   2
   4 -12  11 743.283 435.369   5
   4 -12  12 2566.10 654.134   5
   4 -12  13 948.613 490.227   5
   4 -11  -9 1643.46 551.945   2
   4 -11  -8 2694.88 700.557   2
   4 -11  -7 3434.19 897.445   3
   4 -11  -7 2570.53 663.749   2
   4 -11  -6 737.880 401.184   3
   4 -11  -6 441.976 329.925   2
   4 -11  -5 5642.54 1012.50   3
   4 -11  -5 5592.04 924.527   2
   4 -11  -4 9115.43 1146.38   2
   4 -11  -4 10032.4 1314.30   3
   4 -11  -3 2927.10 646.084   2
   4 -11  -3 3932.68 798.759   3
   4 -11  -2 626.534 448.966   3
   4 -11  -2 209.240 249.219   2
   4 -11  -1 12524.4 1302.53   2
   4 -11  -1 16151.0 1531.32   3
   4 -11   0 9787.54 1190.21   3
   4 -11   0 8352.80 1063.71   2
   4 -11   1 507.972 330.594   2
   4 -11   1 510.061 278.242   3
   4 -11   2 1977.61 541.231   3
   4 -11   2 2438.22 623.880   2
   4 -11   3-158.810 279.785   2
   4 -11   4 9679.59 1151.08   2
   4 -11   5 15918.5 1495.09   2
   4 -11   6 3351.02 695.476   2
   4 -11   6 3887.50 586.244   5
   4 -11   7-381.581 323.487   2
   4 -11   7-57.4079 186.682   5
   4 -11   8-193.413 301.857   5
   4 -11   8 393.668 291.370   2
   4 -11   9 7038.09 904.544   4
   4 -11   9 8054.77 1018.06   5
   4 -11   9 6886.10 1027.29   2
   4 -11  10 6577.39 883.256   4
   4 -11  10 5709.90 912.183   2
   4 -11  10 6445.62 936.558   5
   4 -11  11 1993.72 583.248   2
   4 -11  11 2098.75 590.846   5
   4 -11  12 3305.11 766.346   2
   4 -11  12 3877.90 816.414   5
   4 -11  13-439.085 357.381   5
   4 -11  14 2226.70 695.783   5
   4 -10  -9 319.835 331.749   3
   4 -10  -8 990.237 473.965   3
   4 -10  -8 1166.67 437.476   2
   4 -10  -7 10683.3 1236.63   2
   4 -10  -7 10750.1 1399.82   3
   4 -10  -6 19836.4 1865.00   3
   4 -10  -6 18634.8 1571.36   2
   4 -10  -5-210.170 293.710   3
   4 -10  -5 204.182 323.050   2
   4 -10  -4 5361.58 935.278   3
   4 -10  -4 4440.89 747.440   2
   4 -10  -3-231.217 282.983   3
   4 -10  -3 19.6412 173.275   2
   4 -10  -2 44.7449 274.123   3
   4 -10  -2-171.259 297.911   2
   4 -10  -1 597.009 368.194   3
   4 -10  -1 196.057 222.461   2
   4 -10   0 856.185 400.654   3
   4 -10   0 737.471 344.548   2
   4 -10   1 682.733 364.748   3
   4 -10   1 1365.78 472.836   2
   4 -10   2-289.362 342.311   2
   4 -10   2 250.054 231.772   3
   4 -10   3 1102.87 245.877   5
   4 -10   3 986.064 378.128   2
   4 -10   4-2.14636 134.292   5
   4 -10   4 366.976 242.042   2
   4 -10   5 9143.41 1069.06   2
   4 -10   5 9379.68 819.176   5
   4 -10   6 482.112 284.228   2
   4 -10   6 180.688 184.829   5
   4 -10   7-128.217 280.085   2
   4 -10   7 310.104 213.482   5
   4 -10   8 3190.53 685.644   2
   4 -10   8 3510.56 589.891   5
   4 -10   9 552.269 315.411   4
   4 -10   9 705.133 433.464   2
   4 -10   9 793.827 374.616   5
   4 -10  10 1448.71 458.730   4
   4 -10  10 1267.69 407.852   5
   4 -10  10 824.625 373.691   2
   4 -10  11 96.8931 186.079   4
   4 -10  11-407.086 357.194   2
   4 -10  11-610.880 353.715   5
   4 -10  12 2204.43 657.625   2
   4 -10  12 2839.21 668.509   5
   4 -10  13-123.740 342.652   5
   4 -10  14-196.141 385.056   5
   4  -9 -11 1167.19 542.754   3
   4  -9 -10 38.4119 285.327   3
   4  -9  -9 530.390 297.112   3
   4  -9  -8 112.352 281.100   3
   4  -9  -7 4393.83 888.940   3
   4  -9  -6 12800.0 1401.63   3
   4  -9  -5 1625.74 543.378   3
   4  -9  -5 1483.60 428.530   2
   4  -9  -4 3921.59 736.781   3
   4  -9  -4 3745.89 658.339   2
   4  -9  -3 4729.34 788.941   3
   4  -9  -3 5400.56 773.343   2
   4  -9  -2 31455.4 1968.44   3
   4  -9  -2 28568.3 1774.30   2
   4  -9  -1 19530.3 1452.16   2
   4  -9  -1 17800.8 1420.26   3
   4  -9   0 35212.1 1975.02   2
   4  -9   0 37087.2 2022.23   3
   4  -9   1 41770.1 2128.46   2
   4  -9   1 37825.9 2005.99   3
   4  -9   1 37849.3 1089.66   5
   4  -9   2-40.2408 217.764   3
   4  -9   2 452.861 172.464   5
   4  -9   2 466.464 400.928   2
   4  -9   3 44318.3 2251.92   2
   4  -9   3 43370.3 2004.67   3
   4  -9   3 45394.1 1594.53   5
   4  -9   4 5207.84 770.773   2
   4  -9   4 5713.33 600.645   5
   4  -9   5 3271.03 484.889   5
   4  -9   5 3249.88 610.392   2
   4  -9   6 2174.00 514.525   2
   4  -9   6 2850.81 475.049   5
   4  -9   7 4241.99 747.171   2
   4  -9   7 4367.86 657.446   5
   4  -9   8 12859.2 1258.28   2
   4  -9   8 11178.9 1087.84   5
   4  -9   8 9725.36 998.953   4
   4  -9   9 5915.87 764.260   4
   4  -9   9 6664.20 950.272   2
   4  -9   9 6431.77 868.636   5
   4  -9  10 9861.77 1147.92   2
   4  -9  10 9450.91 1127.10   5
   4  -9  10 9114.40 967.552   4
   4  -9  11 3590.57 629.121   4
   4  -9  11 4128.79 753.005   2
   4  -9  11 3394.76 713.015   5
   4  -9  12 3338.03 627.833   4
   4  -9  12 3648.46 743.286   2
   4  -9  12 4846.52 862.647   5
   4  -9  13 3792.66 839.182   5
   4  -9  14 337.231 389.756   5
   4  -9  15 1999.17 637.666   5
   4  -8 -12 9641.48 1407.44   3
   4  -8 -11 2675.88 749.468   3
   4  -8 -10 1216.41 480.188   3
   4  -8  -9 105.020 281.905   3
   4  -8  -8 1520.13 509.458   3
   4  -8  -7 10798.4 1273.74   3
   4  -8  -6 13445.3 1349.97   3
   4  -8  -5 1653.91 512.748   3
   4  -8  -4 30148.3 1913.61   3
   4  -8  -3 49832.5 2423.97   3
   4  -8  -3 50143.4 2296.74   2
   4  -8  -2 30366.3 1810.56   3
   4  -8  -2 28871.5 1694.35   2
   4  -8  -1 381.306 326.129   3
   4  -8  -1 186.266 243.115   2
   4  -8   0 4964.52 263.387   5
   4  -8   0 4867.01 676.018   3
   4  -8   0 5044.75 711.454   2
   4  -8   1 53229.8 2330.87   2
   4  -8   1 53509.7 2237.76   3
   4  -8   1 54938.9 1425.36   5
   4  -8   2 59741.4 2498.73   2
   4  -8   2 64038.1 2372.57   3
   4  -8   2 65071.7 1804.22   5
   4  -8   3 3877.86 447.052   5
   4  -8   3 3012.92 479.349   3
   4  -8   3 3606.62 582.257   2
   4  -8   4 23742.0 1567.23   2
   4  -8   4 24673.7 1250.26   5
   4  -8   5 22290.3 1502.31   2
   4  -8   5 20941.4 1240.99   5
   4  -8   6 128.759 225.564   5
   4  -8   6 131.113 256.191   2
   4  -8   7 12504.8 1159.22   2
   4  -8   7 13303.0 1119.11   5
   4  -8   8 12326.8 1179.37   2
   4  -8   8 12718.0 1139.04   5
   4  -8   8 12208.4 1068.78   4
   4  -8   9 2204.18 496.956   4
   4  -8   9 2584.67 597.087   2
   4  -8   9 2777.74 591.540   5
   4  -8  10-288.001 257.670   4
   4  -8  10-25.4363 306.215   2
   4  -8  10-180.048 254.550   5
   4  -8  11 5416.65 770.102   4
   4  -8  11 4861.79 779.309   2
   4  -8  11 4885.71 815.336   5
   4  -8  12 4529.50 707.974   4
   4  -8  12 6210.08 977.171   5
   4  -8  13 415.768 446.263   4
   4  -8  13 194.647 328.642   5
   4  -8  14 600.111 377.316   5
   4  -8  15-306.022 304.430   5
   4  -7 -14-38.4542 283.406   3
   4  -7 -13 525.761 321.021   3
   4  -7 -12-22.0659 290.799   3
   4  -7 -11 4114.05 873.289   3
   4  -7 -10 6337.71 1004.68   3
   4  -7  -9 1476.21 484.959   3
   4  -7  -8 3548.43 724.385   3
   4  -7  -7 3335.41 672.493   3
   4  -7  -6 2852.12 573.316   3
   4  -7  -5-202.665 210.310   3
   4  -7  -4 17605.1 1380.66   3
   4  -7  -3 5489.54 730.301   3
   4  -7  -2 4964.28 687.051   3
   4  -7  -2 4839.36 642.607   2
   4  -7  -1 41394.1 1904.36   3
   4  -7  -1 39452.9 1873.20   2
   4  -7   0 4726.40 305.052   5
   4  -7   0 4725.83 624.631   3
   4  -7   0 5265.60 671.802   2
   4  -7   1 10022.5 565.428   5
   4  -7   1 9339.53 896.757   2
   4  -7   1 10592.1 873.582   3
   4  -7   2 282.311 133.367   5
   4  -7   2 331.072 171.638   3
   4  -7   3 9025.98 886.847   2
   4  -7   3 7678.33 683.320   3
   4  -7   3 8909.30 681.839   5
  -4   7  -3 8649.97 705.530   3
   4  -7   4 18326.8 1289.18   2
  -4   7  -4 17301.0 970.939   3
   4  -7   5 3450.34 612.780   2
  -4   7  -5 3218.44 397.967   3
  -4   7  -6 3536.22 396.627   3
   4  -7   6 4021.68 635.450   2
   4  -7   7 4912.26 657.065   4
   4  -7   7 4813.93 683.131   2
   4  -7   8 2733.48 524.243   4
   4  -7   8 2109.54 503.259   2
   4  -7   9 19222.0 1431.54   2
   4  -7   9 18631.2 1326.15   4
   4  -7  10 293.428 316.233   4
   4  -7  10 103.825 238.302   2
   4  -7  11 5800.06 770.725   4
   4  -7  11 6206.08 854.303   2
   4  -7  12 5418.49 782.780   4
   4  -7  13 8756.18 1004.99   4
   4  -7  14 5465.88 849.715   4
   4  -7  14 7849.56 1193.95   5
   4  -7  15 198.400 390.200   5
   4  -6 -15 1835.65 702.807   3
   4  -6 -14 10543.4 1423.99   3
   4  -6 -13 5222.37 945.910   3
   4  -6 -12 285.484 289.633   3
   4  -6 -11 4719.65 838.365   3
   4  -6 -10 7348.04 1010.92   3
   4  -6  -9 17967.3 1541.98   3
   4  -6  -8 27790.1 1858.95   3
   4  -6  -7 1271.80 408.734   3
   4  -6  -7 1580.38 293.891   1
   4  -6  -6 3982.30 480.526   1
   4  -6  -6 3061.50 581.633   3
   4  -6  -5 28552.2 1688.89   3
   4  -6  -4 86605.9 2997.34   3
   4  -6  -3 79293.5 2746.90   3
   4  -6  -2 7675.64 773.230   3
   4  -6  -1 1456.66 326.516   3
   4  -6  -1 1520.73 136.399   5
   4  -6  -1 1407.62 131.089   5
   4  -6  -1 1237.64 341.452   2
   4  -6   0 68469.3 2386.71   2
   4  -6   0 68743.8 2266.29   3
   4  -6   1 137158. 3597.39   2
   4  -6   1 132047. 3283.21   3
  -4   6  -1 133900. 3217.49   3
   4  -6   2 90971.3 2840.46   2
   4  -6   2 83072.4 2368.74   3
  -4   6  -2 89697.7 2382.22   3
   4  -6   3 5093.65 625.422   2
   4  -6   3 5504.36 507.121   3
  -4   6  -3 5401.19 489.044   3
   4  -6   4 10014.2 886.535   2
  -4   6  -4 9452.56 614.914   3
   4  -6   5 93560.5 2998.97   2
  -4   6  -5 96019.4 2171.89   3
   4  -6   6 60788.3 2352.48   2
  -4   6  -6 60134.1 1495.30   3
   4  -6   6 57467.4 2228.06   4
   4  -6   7 3575.55 552.691   4
  -4   6  -7 3774.43 284.622   3
   4  -6   7 3061.96 513.581   2
   4  -6   8 273.851 166.937   4
   4  -6   8-116.035 237.456   2
   4  -6   9 1522.06 409.365   4
   4  -6   9 1699.07 463.050   2
   4  -6  10 17944.4 1350.60   2
   4  -6  10 17428.0 1323.14   4
   4  -6  11 8553.28 1021.75   4
   4  -6  12-495.621 305.182   4
   4  -6  13-150.062 225.788   4
   4  -6  14 1410.61 466.842   4
   4  -6  15 11957.1 1299.11   4
   4  -5 -16 709.443 433.042   3
   4  -5 -15 7256.43 1141.82   3
   4  -5 -14 1255.50 468.360   3
   4  -5 -13 212.888 294.294   3
   4  -5 -12 5734.79 948.956   3
   4  -5 -11-12.8647 253.066   3
  -4   5  10 1506.33 257.532   5
   4  -5 -10 2188.96 539.871   3
  -4   5   9 15623.4 776.432   5
   4  -5  -9 15625.1 1391.24   3
   4  -5  -8 66.8831 82.7661   1
  -4   5   8 113.818 68.9442   5
   4  -5  -8 158.984 209.879   3
   4  -5  -7 37511.1 1293.80   1
   4  -5  -7 33623.6 1923.91   3
  -4   5   7 34534.6 955.449   5
   4  -5  -6 29300.4 1168.33   1
  -4   5   6 25239.5 663.639   5
   4  -5  -6 27211.9 1649.40   3
   4  -5  -5 21723.8 1048.88   1
   4  -5  -5 19310.9 1327.75   3
   4  -5  -4 5036.24 501.117   1
   4  -5  -4 4870.87 624.732   3
   4  -5  -3 17551.1 1137.46   3
   4  -5  -3 17571.4 983.922   1
   4  -5  -2 29590.6 1424.90   3
   4  -5  -2 29036.4 668.645   5
  -4   5   1 7278.69 635.660   3
   4  -5  -1 6503.15 617.355   3
   4  -5  -1 6282.83 349.040   5
   4  -5   0 21834.8 1214.67   2
   4  -5   0 23894.4 1145.23   3
  -4   5   0 24366.6 1134.86   3
   4  -5   1 11305.8 857.278   2
   4  -5   1 10710.2 707.412   3
  -4   5  -1 12325.0 746.665   3
   4  -5   2 44609.3 1773.93   2
   4  -5   2 42719.0 1423.60   3
  -4   5  -2 46443.6 1435.80   3
   4  -5   3 117434. 3151.26   2
   4  -5   3 115020. 2483.19   3
  -4   5  -3 119826. 2480.73   3
   4  -5   4 50336.1 1951.56   2
  -4   5  -4 52532.0 1328.06   3
   4  -5   5 2653.15 459.383   4
   4  -5   5 3339.27 499.577   2
  -4   5  -5 2863.14 230.039   3
   4  -5   6 22355.9 1295.86   2
   4  -5   6 21152.3 1291.90   4
   4  -5   7 357.485 214.333   4
   4  -5   7 558.486 207.601   2
   4  -5   8 489.123 236.709   4
   4  -5   8 1738.76 383.592   2
   4  -5   9 137.899 198.170   4
   4  -5   9 28.7973 201.047   2
   4  -5  10 1063.99 391.821   4
   4  -5  10 1815.61 399.831   2
   4  -5  11 1097.76 366.818   4
   4  -5  12 2280.75 572.406   4
   4  -5  13 15167.9 1369.03   4
   4  -5  14 6670.12 937.485   4
   4  -5  15 2614.81 645.241   4
   4  -5  16-180.952 282.959   4
   4  -4 -17 360.812 362.212   3
   4  -4 -16 1720.50 592.589   3
   4  -4 -15 12361.1 1439.78   3
   4  -4 -14 2918.99 713.029   3
  -4   4  13 2662.30 452.790   5
   4  -4 -13 2060.14 582.466   3
   4  -4 -12 2056.04 521.983   3
  -4   4  12 3105.46 473.946   5
  -4   4  11 5705.05 595.790   5
   4  -4 -11 5509.95 834.861   3
  -4   4  10 1618.75 288.880   5
   4  -4 -10 2333.33 547.643   3
  -4   4   9 6789.87 547.162   5
   4  -4  -9 6010.74 333.133   1
   4  -4  -9 6132.57 832.143   3
   4  -4  -8 10068.4 516.545   1
   4  -4  -8 10860.2 1049.89   3
  -4   4   8 9270.80 591.581   5
   4  -4  -7 148.311 88.9860   1
  -4   4   7 216.066 121.068   5
   4  -4  -7 102.360 187.211   3
   4  -4  -6 90172.3 2120.34   1
   4  -4  -6 91316.3 3025.91   3
  -4   4   6 89104.4 1867.98   5
   4  -4  -5 121127. 3448.50   3
  -4   4   5 120020. 2209.78   5
   4  -4  -5 126353. 2721.31   1
   4  -4  -4 3892.15 255.373   5
   4  -4  -4 3873.92 531.220   3
   4  -4  -3 3113.67 230.795   5
   4  -4  -3 3047.52 435.660   3
   4  -4  -2 2418.78 219.696   5
   4  -4  -2 2923.42 415.659   3
  -4   4   2 2671.80 382.763   3
   4  -4  -1 7669.68 627.263   3
  -4   4   1 8426.27 629.118   3
   4  -4  -1 7829.23 441.634   5
   4  -4   0 10699.0 681.909   3
  -4   4   0 10761.9 664.474   3
   4  -4   1 3060.48 332.305   3
  -4   4  -1 3267.90 335.265   3
   4  -4   1 3292.90 438.287   2
   4  -4   2 55670.4 1923.74   2
   4  -4   2 60563.9 1509.85   3
  -4   4  -2 60130.2 1504.59   3
   4  -4   3 34579.6 1459.27   2
   4  -4   3 34306.6 965.115   3
  -4   4  -3 35906.6 964.008   3
   4  -4   4 72437.4 2252.84   2
   4  -4   4 73864.9 2364.79   4
   4  -4   5 5997.65 611.980   2
   4  -4   5 6461.66 689.515   4
   4  -4   6 5427.65 592.986   2
   4  -4   6 4255.36 610.120   4
   4  -4   7 9661.97 815.582   2
   4  -4   7 10767.8 939.543   4
   4  -4   8 1390.75 362.683   4
   4  -4   8 1444.81 352.572   2
   4  -4   9 43686.4 2092.34   4
   4  -4   9 41187.8 1851.54   2
   4  -4  10 1425.47 425.035   4
   4  -4  11 3974.42 701.275   4
   4  -4  12 5852.05 828.365   4
   4  -4  13 2677.63 638.466   4
   4  -4  14 8239.03 1075.50   4
   4  -4  15 454.687 380.906   4
   4  -4  16-313.008 355.302   4
   4  -4  17 208.959 347.486   4
   4  -3 -18 4445.68 931.059   3
   4  -3 -17 5112.39 968.332   3
   4  -3 -16 10904.9 1347.09   3
  -4   3  15 7566.66 885.282   5
   4  -3 -15 8714.36 1180.65   3
  -4   3  14 3090.03 543.556   5
   4  -3 -14 3729.70 742.373   3
  -4   3  13 494.808 233.409   5
   4  -3 -13 1222.71 457.263   3
   4  -3 -12 29428.0 1974.04   3
  -4   3  12 30544.5 1532.15   5
   4  -3 -11 25863.9 1750.33   3
  -4   3  11 25322.0 1309.16   5
   4  -3 -10 22648.1 1605.97   3
  -4   3  10 23538.0 1188.64   5
  -4   3   9 5150.60 503.119   5
   4  -3  -9 5071.46 732.381   3
  -4   3   8 75214.2 2058.66   5
   4  -3  -8 77085.9 1530.48   1
   4  -3  -8 80998.2 2903.38   3
   4  -3  -7 103145. 2060.23   1
   4  -3  -7 98944.2 3192.27   3
  -4   3   7 103588. 2368.45   5
   4  -3  -6 250736. 4324.26   5
   4  -3  -6 249920. 5472.57   3
  -4   3   6 244685. 4303.99   5
  -4   3   5 20978.9 802.386   5
   4  -3  -5 20917.5 798.934   5
   4  -3  -5 20910.0 1239.38   3
   4  -3  -4 76942.9 1709.90   5
   4  -3  -4 73795.2 2368.45   3
  -4   3   4 75499.1 1701.36   5
   4  -3  -3 173940. 3091.92   5
  -4   3   3 180495. 3838.91   3
   4  -3  -2 103007. 2619.28   3
   4  -3  -2 104291. 2136.00   5
  -4   3   2 102147. 2573.02   3
   4  -3  -1 133026. 2944.57   3
   4  -3  -1 135543. 2683.56   5
   4  -3   0 39304.9 1277.63   3
   4  -3   1 18169.3 943.316   2
   4  -3   1 19131.5 768.779   3
   4  -3   2 96373.5 2462.09   2
   4  -3   2 97713.2 1906.93   3
   4  -3   3 57206.5 1791.83   2
   4  -3   3 51664.8 1036.52   3
   4  -3   3 54645.9 1938.27   4
   4  -3   4 105403. 2664.91   2
  -4   3  -4 105090. 2673.50   2
   4  -3   4 108183. 2981.45   4
   4  -3   5 1717.20 352.685   4
   4  -3   5 1933.83 331.823   2
  -4   3  -5 1731.29 314.913   2
   4  -3   6 19407.9 1057.06   2
   4  -3   6 18699.9 1238.83   4
   4  -3   7 18136.7 1047.39   2
   4  -3   7 15290.4 1167.76   4
   4  -3   8 21647.3 1193.08   2
   4  -3   8 22898.0 1449.64   4
   4  -3   9 51998.9 2347.94   4
   4  -3  10 172.995 202.160   4
   4  -3  11 22745.7 1641.73   4
   4  -3  12 1050.47 444.252   4
   4  -3  13 13277.2 1330.14   4
   4  -3  14 5017.15 893.617   4
   4  -3  15-22.7504 223.839   4
   4  -3  16 428.389 411.946   4
   4  -3  17 1147.44 545.798   4
   4  -2 -19 2521.95 733.253   3
   4  -2 -18 568.325 333.401   3
   4  -2 -17 768.496 477.103   3
  -4   2  16 1622.23 455.543   5
   4  -2 -16 1097.15 493.615   3
  -4   2  15 543.997 209.975   5
   4  -2 -15 823.081 474.653   3
  -4   2  14 8995.73 932.712   5
   4  -2 -14 7613.22 1011.42   3
  -4   2  13 7966.08 828.234   5
   4  -2 -13 6765.38 955.065   3
  -4   2  12 1403.72 387.255   5
   4  -2 -12 860.724 348.349   3
  -4   2  11 1228.87 310.982   5
   4  -2 -11 1444.11 418.030   3
  -4   2  10 10124.9 795.374   5
   4  -2 -10 9592.76 992.677   3
  -4   2   9 3431.82 437.946   5
   4  -2  -9 3304.43 572.270   3
  -4   2   8 168.023 104.264   5
   4  -2  -8 221.082 56.4821   1
   4  -2  -7 2143.54 300.910   5
  -4   2   7 1760.58 283.569   5
   4  -2  -7 2256.54 433.184   3
   4  -2  -6 3614.04 374.729   5
   4  -2  -6 3899.24 539.849   3
  -4   2   6 4058.35 397.639   5
   4  -2  -5 60526.0 2109.66   3
   4  -2  -5 61022.9 1636.43   5
  -4   2   5 57614.5 1606.99   5
   4  -2  -4 42522.5 1651.83   3
   4  -2  -4 40425.1 1254.62   5
  -4   2   4 40748.4 1269.43   5
  -4   2   3 643.996 170.753   5
   4  -2  -3 718.382 177.549   5
   4  -2  -3 533.996 189.990   3
   4  -2  -2 289.413 133.809   5
   4  -2  -2 223.139 144.328   3
   4  -2  -1 21536.4 943.199   3
   4  -2  -1 21277.9 911.378   5
   4  -2   0 2514.34 285.968   3
   4  -2   1 16807.0 830.136   2
   4  -2   1 17449.4 976.590   4
   4  -2   1 18707.6 715.132   3
   4  -2   2 13420.9 732.032   2
   4  -2   2 13577.9 524.946   3
   4  -2   2 13012.5 868.708   4
   4  -2   3 146.376 122.478   4
   4  -2   3 370.838 68.0249   3
   4  -2   4 9236.19 623.551   2
   4  -2   4 11731.0 906.020   4
   4  -2   5 8438.04 616.025   2
  -4   2  -5 8614.43 617.567   2
   4  -2   5 9249.48 841.700   4
   4  -2   6 819.778 277.710   4
   4  -2   6 418.665 160.536   2
  -4   2  -6 321.042 153.282   2
   4  -2   7 1761.16 425.388   4
   4  -2   7 1985.93 330.451   2
  -4   2  -7 1940.97 312.810   2
   4  -2   8 750.555 333.525   4
   4  -2   9 19931.2 1445.77   4
   4  -2  10 8347.64 991.195   4
   4  -2  11 4925.32 798.517   4
   4  -2  12 322.102 264.440   4
   4  -2  13 1178.74 407.517   4
   4  -2  14-874.149 418.305   4
   4  -2  15 2979.51 743.106   4
   4  -2  16 525.413 402.226   4
   4  -2  17 163.667 345.073   4
   4  -1 -19 336.339 432.911   3
  -4   1  18 42.4566 223.123   5
   4  -1 -18 298.918 246.922   3
  -4   1  17 8292.94 1053.09   5
   4  -1 -17 6197.82 1010.01   3
  -4   1  16 2396.61 564.788   5
   4  -1 -16 3122.67 664.508   3
  -4   1  15 4249.95 681.741   5
   4  -1 -15 3540.91 727.636   3
  -4   1  14 9045.76 958.475   5
   4  -1 -14 7868.78 1032.24   3
  -4   1  13 4906.83 676.435   5
   4  -1 -13 3948.05 713.879   3
  -4   1  12 34109.9 1739.25   5
   4  -1 -12 40497.5 2158.36   3
  -4   1  11 199.347 181.649   5
   4  -1 -11 117.082 216.167   3
  -4   1  10 4089.13 512.643   5
   4  -1 -10 4088.25 630.359   3
  -4   1   9 4426.59 519.245   5
   4  -1  -9 4030.34 603.560   3
   4  -1  -8 35567.2 1435.72   5
  -4   1   8 34740.4 1424.06   5
   4  -1  -8 31707.1 831.095   1
   4  -1  -8 34551.2 1724.33   3
   4  -1  -7 52094.1 1705.31   5
  -4   1   7 48537.4 1658.55   5
   4  -1  -7 49525.7 2005.91   3
   4  -1  -6 16377.6 869.701   5
  -4   1   6 16744.7 886.247   5
   4  -1  -6 17278.8 1099.01   3
   4  -1  -5 60831.1 1757.28   5
   4  -1  -5 59365.9 2055.86   3
  -4   1   5 59974.1 1749.71   5
  -4   1   4 810.922 174.600   5
   4  -1  -4 1089.80 206.688   5
   4  -1  -3 626931. 9647.73   5
  -4   1   3 624379. 9664.85   5
   4  -1  -2 503213. 8016.63   5
   4  -1  -1 49061.7 1558.78   5
   4  -1   0 162796. 3443.65   5
   4  -1   0 163165. 3506.31   4
   4  -1   1 1625.68 299.856   4
   4  -1   1 1810.72 256.981   2
   4  -1   2 39919.7 1195.78   2
   4  -1   2 38426.3 1586.06   4
   4  -1   3 9177.09 534.930   2
   4  -1   3 9326.33 440.958   3
   4  -1   3 9618.70 790.167   4
   4  -1   4 11555.7 628.353   2
   4  -1   4 11974.7 480.208   3
   4  -1   4 11765.2 922.587   4
   4  -1   5 3479.79 346.481   2
   4  -1   5 3192.95 518.043   4
  -4   1  -5 2729.94 307.451   2
   4  -1   5 3127.87 233.843   3
   4  -1   6 1076.51 334.717   4
  -4   1  -6 781.231 186.414   2
   4  -1   6 615.012 112.416   3
  -4   1  -7 54952.4 1690.10   2
   4  -1   7 54273.8 1282.37   3
   4  -1   7 52485.6 2329.42   4
   4  -1   8 7373.14 431.121   3
  -4   1  -8 7430.25 606.731   2
   4  -1   8 8246.11 910.087   4
   4  -1   9 16201.2 1345.33   4
   4  -1  10-182.480 344.713   4
   4  -1  11 3689.51 729.133   4
   4  -1  12 18404.7 1599.87   4
   4  -1  13 5569.19 945.097   4
   4  -1  14 4406.02 869.030   4
   4  -1  15 167.589 273.488   4
   4  -1  16 1447.52 638.290   4
  -4   0  20 4461.30 911.595   5
   4   0 -20 3728.49 867.254   3
  -4   0  19 2142.78 641.437   5
   4   0 -19 1093.32 472.309   3
  -4   0  18 697.035 330.746   5
   4   0 -18 831.465 442.344   3
  -4   0  17 2429.75 612.969   5
   4   0 -17 1620.66 552.459   3
  -4   0  16 3480.12 688.803   5
   4   0 -16 2460.55 592.677   3
  -4   0  15 13922.2 1269.17   5
   4   0 -15 13540.9 1332.87   3
  -4   0  14 17420.6 1353.51   5
   4   0 -14 17101.6 1452.66   3
  -4   0  13 905.105 328.278   5
   4   0 -13 1617.51 450.109   3
  -4   0  12 1.85362 220.959   5
   4   0 -12 287.167 266.263   3
   4   0 -11 9963.82 1000.03   3
  -4   0  11 8080.64 802.011   5
   4   0 -10 132753. 3887.70   3
  -4   0  10 132646. 3536.50   5
   4   0 -10 135531. 3282.36   4
   4   0  -9 20250.6 672.421   1
  -4   0   9 20883.9 1191.75   5
   4   0  -9 21195.4 1362.62   3
   4   0  -9 21545.8 1085.04   4
  -4   0   8 27823.3 1327.64   5
   4   0  -8 26380.2 1465.90   3
   4   0  -8 27086.1 881.017   1
  -4   0   7 5957.15 591.407   5
   4   0  -7 6093.52 420.688   1
   4   0  -6 58876.0 1866.19   5
  -4   0   6 55445.3 1819.27   5
   4   0  -5 243540. 4664.53   5
  -4   0   5 238926. 4637.24   5
   4   0  -4 101221. 2519.56   5
  -4   0   4 98930.4 2490.62   5
   4   0  -3 5343.61 494.238   5
  -4   0   3 4885.98 481.816   5
  -4   0   2 28052.9 1180.33   5
   4   0  -2 29308.0 1199.80   5
   4   0  -2 27923.6 1110.90   4
   4   0  -1 149536. 3303.53   5
   4   0  -1 150437. 3250.69   4
   4   0   0 36971.1 1431.62   4
   4   0   0 36392.9 1421.39   5
   4   0   1 31517.5 1380.88   4
  -4   0  -1 32017.1 1346.76   4
   4   0   2 4968.81 323.079   2
   4   0   2 5593.91 597.804   4
   4   0   3 4847.86 326.703   2
   4   0   3 6062.11 440.273   3
   4   0   3 5032.69 614.496   4
   4   0   4 35424.6 990.300   2
   4   0   4 36721.5 1165.44   3
   4   0   4 36053.3 1725.37   4
   4   0   5 18601.2 792.212   3
   4   0   5 19744.1 1300.19   4
   4   0   6 5619.55 717.786   4
  -4   0  -6 5940.10 421.329   2
   4   0   6 6241.23 462.667   3
   4   0   7 5247.20 738.176   4
  -4   0  -7 4708.10 407.266   2
   4   0   7 5503.55 447.304   3
   4   0   8 2511.76 583.724   4
   4   0   8 2298.36 307.188   3
   4   0   9 22914.0 1692.62   4
   4   0  10 4730.87 793.411   4
   4   0  11 6191.12 944.640   4
   4   0  12 5944.12 969.606   4
   4   0  13 1740.76 600.836   4
   4   0  14 5301.91 962.776   4
   4   0  15 1363.81 605.515   4
  -4  -1  20 225.546 333.689   5
   4   1 -20-9.74338 242.591   3
  -4  -1  19 19.0145 336.302   5
   4   1 -19-440.963 390.124   3
  -4  -1  18 637.759 281.487   5
   4   1 -18 118.659 225.547   3
  -4  -1  17 335.466 215.328   5
   4   1 -17 395.505 336.886   3
  -4  -1  16 3119.83 696.459   5
   4   1 -16 4216.96 770.487   3
  -4  -1  15 1834.69 488.256   5
   4   1 -15 1809.26 520.872   3
  -4  -1  14 12897.6 1194.54   5
   4   1 -14 11866.5 1213.53   3
  -4  -1  13-68.4198 218.021   5
   4   1 -13 263.750 188.700   3
  -4  -1  12 1494.94 384.445   5
   4   1 -12 1840.19 443.813   3
   4   1 -12 2047.63 338.305   4
  -4  -1  11 11595.6 979.787   5
   4   1 -11 9966.11 994.536   3
   4   1 -11 11890.8 769.700   4
   4   1 -10 105.316 102.267   1
  -4  -1  10 354.502 247.537   5
   4   1 -10 9.62562 96.4799   4
   4   1  -9 40514.6 1253.63   1
  -4  -1   9 43248.0 1828.67   5
  -4  -1   8 19307.6 1146.66   5
   4   1  -8 20354.7 870.802   1
   4   1  -7 5000.63 435.910   1
  -4  -1   7 4415.38 521.013   5
  -4  -1   6 32302.1 1421.49   5
   4   1  -6 32457.7 1194.62   1
   4   1  -5 23599.3 1168.97   5
  -4  -1   5 23477.4 1160.59   5
  -4  -1   4 5304.90 539.505   5
   4   1  -4 5772.49 553.029   5
   4   1  -4 5708.21 441.572   4
   4   1  -3 189.787 135.473   4
  -4  -1   3 171.421 137.451   5
   4   1  -3 151.289 138.306   5
   4   1  -2 47.8968 78.1549   4
   4   1  -2 146.157 99.5881   5
  -4  -1   2-16.1986 128.278   5
   4   1  -1 21603.9 1042.22   4
  -4  -1   1 20677.3 983.454   4
   4   1  -1 20382.7 1066.91   5
   4   1   0 55977.7 1901.25   4
  -4  -1   0 58664.0 1865.98   4
   4   1   1 86939.6 1604.37   2
   4   1   1 84554.1 2535.65   4
  -4  -1  -1 91663.0 2543.74   4
   4   1   2 7914.71 296.152   2
   4   1   2 8976.97 622.982   3
   4   1   2 8557.29 779.746   4
   4   1   3 13795.8 792.848   3
   4   1   3 12064.2 964.827   4
   4   1   4 11948.8 742.221   3
   4   1   4 12278.9 1021.42   4
   4   1   5 38964.0 1417.76   3
   4   1   5 39388.7 1952.87   4
   4   1   6 20883.9 1025.11   3
   4   1   6 18855.6 1378.08   4
   4   1   7 3179.78 584.059   4
  -4  -1  -7 2720.93 250.547   2
   4   1   7 2101.66 339.952   3
   4   1   8 2283.19 362.473   3
   4   1   8 2106.53 511.731   4
   4   1   9 5239.16 831.153   4
   4   1  10-129.853 227.705   4
   4   1  11-180.398 404.383   4
   4   1  12 120.684 357.314   4
   4   1  13 1262.64 551.807   4
   4   1  14 866.313 538.291   4
   4   2 -20-71.1479 327.578   3
  -4  -2  19-90.6393 359.340   5
   4   2 -19 942.346 394.336   3
  -4  -2  18-104.220 283.553   5
   4   2 -18 97.3660 263.861   3
  -4  -2  17 11590.9 1303.47   5
   4   2 -17 8460.48 1113.15   3
  -4  -2  16 8161.04 1054.17   5
   4   2 -16 7162.16 990.029   3
  -4  -2  15 1042.27 400.386   5
   4   2 -15 1028.64 329.854   3
  -4  -2  14-121.990 252.729   5
   4   2 -14 202.340 160.533   3
  -4  -2  13 2674.23 539.649   5
   4   2 -13 2586.02 543.957   3
  -4  -2  12 22400.7 1497.78   5
   4   2 -12 22988.2 970.695   4
   4   2 -11 34720.1 1215.65   1
   4   2 -11 37640.1 1213.31   4
  -4  -2  11 35230.4 1823.53   5
   4   2 -10 11196.0 680.366   1
  -4  -2  10 10482.7 935.076   5
   4   2 -10 11422.9 595.225   4
  -4  -2   9 483.322 221.946   5
   4   2  -9 706.430 197.908   1
   4   2  -9 497.971 123.450   4
   4   2  -8 6675.27 555.314   1
  -4  -2   8 7635.77 744.421   5
  -4  -2   7 96500.1 2818.19   5
   4   2  -7 97326.7 2458.41   1
   4   2  -7 90794.8 1857.23   4
  -4  -2   6 90998.3 2691.33   5
   4   2  -6 94670.7 2458.25   1
   4   2  -6 92784.8 1943.45   4
  -4  -2   5 60346.5 2055.69   5
   4   2  -5 61036.6 1916.64   1
   4   2  -5 59233.7 1528.79   4
  -4  -2   4 110472. 2954.04   5
   4   2  -4 112889. 2845.90   1
   4   2  -4 111739. 2463.34   4
  -4  -2   3 4572.51 528.619   5
   4   2  -3 5082.36 528.465   1
   4   2  -3 4667.89 455.103   4
  -4  -2   2 72692.2 2280.73   5
   4   2  -2 71880.0 2060.54   4
  -4  -2   2 74147.8 1981.19   4
   4   2  -1 12086.0 817.453   4
  -4  -2   1 11629.2 782.026   4
   4   2   0 4990.06 564.324   4
  -4  -2   0 6157.72 590.886   4
   4   2   1 703.994 249.940   4
   4   2   1 954.485 216.416   3
   4   2   2 58582.5 1919.02   3
   4   2   2 50472.7 2071.41   4
   4   2   3 83717.0 2400.76   3
   4   2   3 76328.3 2728.15   4
   4   2   4 29256.5 1339.11   3
   4   2   4 28681.8 1665.54   4
   4   2   5 344.720 324.788   4
   4   2   6-34.8806 210.024   4
   4   2   7 4497.56 734.693   4
   4   2   8 1493.84 444.147   4
   4   2   9-205.475 298.481   4
   4   2  10 9248.49 1201.33   4
   4   2  11 497.827 379.967   4
   4   2  12 7122.35 1143.02   4
   4   2  13 10340.7 1426.16   4
   4   3 -20 1716.71 558.758   3
  -4  -3  19 3955.68 823.749   5
   4   3 -19 3117.65 721.649   3
  -4  -3  18 2598.71 669.138   5
   4   3 -18 1109.56 441.400   3
  -4  -3  17 3833.14 760.266   5
   4   3 -17 2257.20 583.950   3
  -4  -3  16 97.3579 250.747   5
   4   3 -16 757.631 303.596   3
  -4  -3  15-74.6813 263.367   5
   4   3 -15-338.862 333.605   3
  -4  -3  14 784.777 263.206   5
  -4  -3  13 2769.57 561.539   5
   4   3 -12 18806.5 972.273   1
  -4  -3  12 20213.6 1470.24   5
   4   3 -11 1075.10 240.432   1
  -4  -3  11 793.136 331.803   5
   4   3 -10 13569.4 853.767   1
  -4  -3  10 13473.4 1103.95   5
   4   3  -9 4091.40 476.565   1
  -4  -3   9 4315.29 609.340   5
   4   3  -8 65499.8 2096.69   1
  -4  -3   8 69455.3 2489.63   5
   4   3  -7 42734.3 1643.25   1
  -4  -3   7 40858.4 1803.76   5
   4   3  -7 37400.8 936.566   4
   4   3  -6 102.381 77.6405   4
   4   3  -6 178.078 153.829   1
  -4  -3   6 169.957 120.717   5
  -4  -3   5 9323.86 806.082   5
   4   3  -5 8669.20 747.241   1
   4   3  -5 9104.04 546.340   4
  -4  -3   4 33052.9 1518.42   5
   4   3  -4 32009.9 1470.53   1
   4   3  -4 31816.8 1168.16   4
  -4  -3   4 31858.1 1089.05   4
  -4  -3   3 67204.1 2260.07   5
   4   3  -3 64303.0 2215.07   1
   4   3  -3 66334.0 1930.70   4
  -4  -3   3 69845.9 1865.24   4
  -4  -3   2 44343.7 1778.94   5
   4   3  -2 43308.7 1777.24   1
   4   3  -2 42130.9 1590.29   4
  -4  -3   2 44481.5 1539.08   4
   4   3  -2 42887.1 1278.96   2
   4   3  -1 7655.85 420.695   2
   4   3  -1 6731.63 692.633   1
   4   3  -1 7119.75 662.712   4
  -4  -3   1 7003.57 639.710   4
   4   3   0 26001.4 676.182   2
   4   3   0 26441.8 1371.95   4
   4   3   0 27837.9 1446.43   1
   4   3   1 2578.97 457.959   4
   4   3   1 3028.90 490.962   1
   4   3   2 17664.9 1249.78   4
   4   3   3 2722.32 519.178   4
   4   3   4 27467.3 1691.54   4
   4   3   5 14227.8 1264.78   4
   4   3   6 6510.93 887.927   4
   4   3   7 15730.1 1445.38   4
   4   3   8 5872.94 780.152   1
   4   3   8 7504.48 1031.89   4
   4   3   9 5364.07 924.678   4
   4   3   9 5976.63 806.409   1
   4   3  10-142.305 218.172   1
   4   3  10-92.4136 254.794   4
   4   3  11 133.688 225.123   1
   4   3  11 266.051 367.917   4
   4   3  12 1416.55 653.243   4
   4   3  13 754.664 456.988   4
   4   4 -20 576.671 388.729   3
  -4  -4  19 2838.04 811.432   5
   4   4 -19 1110.72 482.052   3
  -4  -4  18 2668.80 689.232   5
   4   4 -18 3693.19 758.315   3
  -4  -4  17 535.173 244.124   5
   4   4 -17 321.529 274.823   3
  -4  -4  16 290.700 227.733   5
   4   4 -16 723.648 372.892   3
  -4  -4  15-99.9540 317.173   5
  -4  -4  14 3711.32 698.471   5
  -4  -4  13 7847.85 972.893   5
  -4  -4  12 1334.82 435.701   5
   4   4 -12 2093.52 418.739   1
   4   4 -11 12623.5 922.610   1
  -4  -4  11 11411.3 1089.74   5
   4   4 -10 3851.91 504.048   1
  -4  -4  10 4467.61 674.588   5
   4   4  -9 27728.2 1395.81   1
  -4  -4   9 28237.8 1635.41   5
   4   4  -8 17388.5 1110.80   1
  -4  -4   8 19084.5 1303.13   5
  -4  -4   7 490.603 222.844   5
   4   4  -7 273.297 79.2573   4
   4   4  -7 309.467 133.366   1
   4   4  -6 6887.18 699.273   1
  -4  -4   6 7118.40 750.815   5
   4   4  -6 7083.55 453.113   4
  -4  -4   5 924.649 174.688   4
   4   4  -5 1397.12 339.578   1
  -4  -4   5 1679.49 369.081   5
   4   4  -5 1181.00 223.788   4
  -4  -4   4 359.131 125.552   4
   4   4  -4 363.290 138.836   2
  -4  -4   4 375.033 202.746   5
   4   4  -4 711.896 271.930   1
   4   4  -4 479.477 159.084   4
   4   4  -3 33530.8 1225.33   2
  -4  -4   3 29837.8 1534.93   5
   4   4  -3 32013.2 1591.09   1
   4   4  -3 30964.2 1345.27   4
  -4  -4   3 30558.3 1276.35   4
   4   4  -2 32767.3 1106.53   2
  -4  -4   2 31586.8 1569.59   5
   4   4  -2 32687.1 1644.94   1
   4   4  -2 30785.9 1418.26   4
  -4  -4   2 31212.2 1360.77   4
   4   4  -1 483.031 233.551   1
   4   4  -1 430.002 102.589   2
   4   4  -1 117.762 182.776   4
   4   4   0 50912.8 1085.78   2
   4   4   0 53178.2 2190.12   1
   4   4   0 50189.7 2070.36   4
   4   4   1 34901.3 1779.21   1
   4   4   1 37648.1 1842.77   4
   4   4   2 805.372 303.465   4
   4   4   2 910.895 330.533   1
   4   4   3 12724.0 1108.46   1
   4   4   3 15662.6 1287.27   4
   4   4   4 21308.2 1446.20   1
   4   4   4 22568.3 1604.74   4
   4   4   5 4821.58 686.809   1
   4   4   5 6511.84 901.116   4
   4   4   6 23964.6 1626.22   1
   4   4   6 26470.5 1890.75   4
   4   4   7 23426.0 1608.98   1
   4   4   7 23165.3 1861.23   4
   4   4   8 5389.52 783.472   1
   4   4   8 6627.06 1032.14   4
   4   4   9 917.538 358.803   1
   4   4   9 133.944 256.945   4
   4   4  10 44.7955 208.860   1
   4   4  10 265.781 351.777   4
   4   4  11 1464.76 436.973   1
   4   4  11 567.930 342.613   4
   4   5 -20 1851.24 598.425   3
   4   5 -19 4636.50 878.824   3
  -4  -5  18 1198.07 529.544   5
   4   5 -18 1743.97 530.266   3
  -4  -5  17-164.864 281.478   5
  -4  -5  16 8125.39 1144.08   5
  -4  -5  15 8206.07 1089.47   5
  -4  -5  14 24684.8 1842.59   5
  -4  -5  13 7055.69 957.640   5
   4   5 -13 6723.98 706.169   1
  -4  -5  12 1242.32 380.331   5
   4   5 -12 2411.49 432.158   1
   4   5 -11 14250.8 1072.48   1
  -4  -5  11 14759.2 1285.33   5
   4   5 -10 24479.8 1393.06   1
  -4  -5  10 22473.0 1556.00   5
   4   5  -9 16502.5 1163.52   1
  -4  -5   9 17859.4 1330.65   5
   4   5  -8 23402.0 1391.87   1
  -4  -5   8 19271.5 1351.77   5
  -4  -5   7 280.633 190.490   5
   4   5  -7-27.5245 141.771   1
  -4  -5   6 1709.18 389.472   5
   4   5  -6 1355.96 225.906   4
   4   5  -6 2151.99 423.404   1
   4   5  -5 17648.9 1242.24   1
  -4  -5   5 19331.2 1287.79   5
   4   5  -5 18403.8 918.211   4
  -4  -5   5 18595.5 850.984   4
   4   5  -4 110159. 2765.15   2
   4   5  -4 108828. 3359.28   1
  -4  -5   4 107986. 3284.95   5
   4   5  -4 107377. 2749.86   4
  -4  -5   4 107739. 2616.76   4
  -4  -5   3 2275.12 362.643   4
  -4  -5   3 2222.01 460.918   5
   4   5  -3 2444.27 494.378   1
   4   5  -3 2387.11 340.266   2
   4   5  -3 2210.30 372.911   4
   4   5  -2 9176.35 590.375   2
  -4  -5   2 9310.99 887.514   5
   4   5  -2 11416.8 1027.43   1
   4   5  -2 10871.1 879.705   4
   4   5  -1 14925.0 665.197   2
   4   5  -1 14809.7 1193.74   1
   4   5  -1 13455.7 1043.29   4
   4   5   0 13639.5 1143.04   1
   4   5   0 13510.2 1102.32   4
   4   5   1 27930.2 1671.59   1
   4   5   1 26216.8 1667.25   4
   4   5   2 4263.15 680.178   1
   4   5   2 3577.88 607.473   4
   4   5   3 1005.55 321.801   1
   4   5   3 2159.82 514.746   4
   4   5   4 155.127 216.697   1
   4   5   4 649.400 418.317   4
   4   5   5 24768.6 1691.25   1
   4   5   5 30013.7 2033.52   4
   4   5   6 20519.1 1742.35   4
   4   5   6 19747.6 1514.66   1
   4   5   7 3626.94 651.837   1
   4   5   7 3789.88 839.554   4
   4   5   8 5598.13 830.926   1
   4   5   8 5812.12 1027.95   4
   4   5   9 3445.50 896.354   4
   4   5   9 2949.06 604.105   1
   4   5  10 3632.43 728.904   1
   4   5  10 6616.76 1134.16   4
   4   6 -20 135.694 235.316   3
   4   6 -19 536.370 335.423   3
  -4  -6  18-108.710 253.540   5
  -4  -6  17 978.691 491.266   5
  -4  -6  16 2555.71 690.370   5
  -4  -6  15 1084.21 461.421   5
  -4  -6  14 3189.79 673.894   5
  -4  -6  13 239.573 287.801   5
   4   6 -13 290.658 262.710   1
   4   6 -12 8021.52 859.176   1
  -4  -6  12 7198.69 954.892   5
   4   6 -11 5547.96 735.984   1
  -4  -6  11 5437.09 803.939   5
  -4  -6  10 5005.59 745.650   5
   4   6 -10 6284.21 768.844   1
   4   6  -9 1904.88 415.752   1
  -4  -6   9 2246.05 498.877   5
   4   6  -8 38.4424 179.580   1
  -4  -6   8 253.698 283.795   5
   4   6  -7 14851.6 1208.26   1
  -4  -6   7 16402.1 1263.63   5
   4   6  -6 24915.7 1559.78   1
  -4  -6   6 22892.6 1490.21   5
  -4  -6   6 23385.5 930.206   4
  -4  -6   5 63.8884 125.209   4
  -4  -6   5 272.815 403.774   5
   4   6  -5-19.8792 109.386   4
   4   6  -5-130.753 254.294   1
   4   6  -4 1677.29 395.808   1
  -4  -6   4 1807.89 325.827   4
  -4  -6   4 2449.47 499.322   5
   4   6  -4 1087.79 365.807   4
  -4  -6   3 30873.1 1698.25   5
   4   6  -3 32287.8 1302.31   2
   4   6  -3 31238.1 1808.70   1
   4   6  -3 31821.4 1545.85   4
   4   6  -2 50122.6 1559.21   2
   4   6  -2 49275.8 2343.18   1
  -4  -6   2 49328.3 2183.52   5
   4   6  -2 52200.8 2116.72   4
   4   6  -1 5289.18 420.719   2
   4   6  -1 4868.30 760.716   1
   4   6  -1 5026.19 685.307   4
   4   6   0 5037.29 753.394   1
   4   6   0 4956.36 706.933   4
   4   6   1 1123.74 384.823   1
   4   6   1 2129.37 485.205   4
   4   6   2 48.4763 184.307   1
   4   6   2 314.434 265.131   4
   4   6   3 7229.79 952.184   1
   4   6   3 8007.36 1028.19   4
   4   6   4 6118.50 873.073   1
   4   6   4 5970.79 897.998   4
   4   6   5 129.487 188.284   1
   4   6   5 1204.61 495.574   4
   4   6   6 829.365 367.253   1
   4   6   6 703.739 391.454   4
   4   6   7 4213.16 777.129   1
   4   6   7 4679.44 915.424   4
   4   6   8 233.491 291.383   1
   4   6   8-346.132 311.412   4
   4   6   9 384.688 318.333   1
   4   6   9 193.690 454.503   4
  -4  -7  17 837.932 462.385   5
  -4  -7  16 1880.18 595.675   5
  -4  -7  15 375.858 313.247   5
  -4  -7  14 904.432 448.955   5
  -4  -7  13 781.855 375.993   5
   4   7 -13 1442.73 443.268   1
  -4  -7  12 1593.59 501.813   5
   4   7 -12 1013.34 334.198   1
   4   7 -11 32879.4 1924.07   1
  -4  -7  11 33046.5 2072.76   5
   4   7 -10 17983.5 1402.25   1
  -4  -7  10 19357.2 1520.59   5
   4   7  -9 5742.96 798.735   1
  -4  -7   9 5775.61 812.579   5
   4   7  -8 325.566 244.080   1
  -4  -7   8 657.964 309.225   5
   4   7  -7 299.208 253.946   1
  -4  -7   7 778.817 320.098   5
  -4  -7   6 20308.1 1457.53   5
   4   7  -6 20186.1 1516.07   1
   4   7  -5 10101.0 1071.21   1
  -4  -7   5 8817.00 939.159   5
   4   7  -4 15107.2 1317.21   1
  -4  -7   4 11758.6 1110.29   5
   4   7  -3 15102.1 1331.64   1
  -4  -7   3 17853.6 1339.99   5
   4   7  -3 17993.8 1220.17   4
   4   7  -2 27459.0 1817.24   1
   4   7  -2 27510.5 1619.67   4
   4   7  -1 43510.3 2327.27   1
   4   7  -1 29900.4 2045.37   4
   4   7   0 770.741 348.545   1
   4   7   0 49.9240 207.644   4
   4   7   1 710.424 359.213   1
   4   7   1 662.481 339.730   4
   4   7   2 1570.72 459.724   1
   4   7   2 1351.36 523.149   4
   4   7   3 5678.49 885.449   1
   4   7   3 5293.22 875.710   4
   4   7   4 19594.3 1647.72   1
   4   7   4 16930.0 1621.63   4
   4   7   5 2598.63 623.992   1
   4   7   5 806.945 636.649   4
   4   7   6 759.866 485.443   1
   4   7   6 383.842 227.125   4
   4   7   7 2026.98 644.483   1
   4   7   7 1323.48 509.085   4
   4   7   8 232.011 350.034   1
   4   7   8 163.189 348.570   4
   4   7   9 7152.34 1094.94   1
  -4  -8  16 936.043 437.107   5
  -4  -8  15 1458.81 428.474   5
  -4  -8  14 1786.64 560.992   5
   4   8 -14 3323.43 639.428   1
   4   8 -13 21349.8 1597.81   1
  -4  -8  13 22530.8 1848.40   5
   4   8 -12 19824.3 1557.32   1
  -4  -8  12 18817.3 1665.90   5
   4   8 -11 10039.8 1122.07   1
  -4  -8  11 10505.5 1207.75   5
   4   8 -10 3264.47 685.997   1
  -4  -8  10 2726.79 666.834   5
   4   8  -9 14511.4 1347.97   1
  -4  -8   9 14241.3 1352.88   5
   4   8  -8 13207.4 1310.09   1
  -4  -8   8 14721.5 1338.68   5
   4   8  -7 2647.13 595.272   1
  -4  -8   7 2887.40 622.524   5
  -4  -8   6 11459.9 1138.24   5
   4   8  -6 9291.51 1093.95   1
   4   8  -5 3643.21 721.566   1
  -4  -8   5 3326.75 627.827   5
  -4  -8   4 8615.83 965.550   5
   4   8  -4 10636.6 1191.21   1
  -4  -8   3 20458.1 1501.47   5
   4   8  -3 19174.5 1611.41   1
   4   8  -2 10516.5 1190.49   1
   4   8  -1 4085.69 778.351   1
   4   8   0 1165.07 376.914   4
   4   8   0 1567.20 511.762   1
   4   8   1 17611.9 1591.20   1
   4   8   1 14398.9 1493.96   4
   4   8   2 10771.2 1269.27   1
   4   8   2 8516.35 1139.05   4
   4   8   3 1984.86 579.293   4
   4   8   3 2467.54 641.195   1
   4   8   4 1066.24 484.078   4
   4   8   4 924.469 413.955   1
   4   8   5 1811.19 585.440   4
   4   8   5 2069.77 555.510   1
   4   8   6 6511.99 1240.52   4
   4   8   6 7066.02 1075.26   1
   4   8   7 2607.77 739.597   1
   4   8   8 1317.79 595.211   1
  -4  -9  15 830.254 500.535   5
  -4  -9  14 1926.57 587.689   5
   4   9 -14 1755.59 480.171   1
  -4  -9  13 388.504 301.728   5
   4   9 -13 1199.59 418.653   1
  -4  -9  12 1047.55 432.235   5
   4   9 -12 1701.55 558.383   1
   4   9 -11 6648.48 975.698   1
  -4  -9  11 6418.43 962.951   5
   4   9 -10 8742.98 1101.35   1
  -4  -9  10 7379.32 1033.86   5
   4   9  -9-88.7302 217.414   1
  -4  -9   9-17.4538 246.108   5
   4   9  -8 5030.07 855.187   1
  -4  -9   8 5414.76 847.811   5
   4   9  -7 790.517 356.345   1
  -4  -9   7 652.389 346.192   5
   4   9  -6 983.113 436.795   1
  -4  -9   6 419.521 274.402   5
   4   9  -5 12188.0 1331.03   1
  -4  -9   5 12826.4 1253.86   5
   4   9  -4 10597.7 1254.15   1
  -4  -9   4 12070.4 1203.82   5
   4   9  -3-136.007 291.920   1
   4   9  -2 9012.56 1171.68   1
   4   9  -1 62.9873 298.266   1
   4   9   0-31.5475 332.729   1
   4   9   1 653.074 348.792   1
   4   9   2 210.127 270.272   1
   4   9   3 626.272 294.051   1
   4   9   4 319.073 316.000   1
   4   9   5 832.475 381.702   1
   4   9   6 652.535 394.441   1
   4   9   7 151.688 219.596   1
  -4 -10  14 647.346 382.577   5
  -4 -10  13 1683.90 601.312   5
   4  10 -13 861.820 352.287   1
  -4 -10  12 5493.12 983.241   5
   4  10 -12 6057.38 976.721   1
   4  10 -11 880.130 496.643   1
  -4 -10  11 837.094 450.812   5
  -4 -10  10 11225.1 1312.68   5
   4  10 -10 13600.6 1454.13   1
   4  10  -9 3798.43 783.709   1
  -4 -10   9 3187.13 708.455   5
   4  10  -8 3114.49 698.830   1
  -4 -10   8 3085.53 691.322   5
   4  10  -7 1610.48 536.564   1
  -4 -10   7 1596.50 496.188   5
   4  10  -6 5919.53 988.519   1
  -4 -10   6 5968.17 900.158   5
   4  10  -5 18581.5 1731.70   1
  -4 -10   5 19664.1 1613.90   5
   4  10  -4 16178.6 1637.58   1
   4  10  -3 11740.9 1403.76   1
   4  10  -2 2039.42 661.934   1
   4  10  -1 6913.46 1133.25   1
   4  10   0 8415.02 1225.21   1
   4  10   1 1758.21 573.318   1
   4  10   2 3808.69 858.891   1
   4  10   3 898.606 412.755   1
   4  11 -13 3600.16 825.422   1
  -4 -11  12 5.54577 266.168   5
   4  11 -12 387.625 329.206   1
  -4 -11  11 2183.91 660.918   5
   4  11 -11 1582.35 569.411   1
   4  11 -10 8865.08 1253.44   1
  -4 -11  10 9805.92 1262.09   5
   4  11  -9 636.633 479.813   1
  -4 -11   9 1844.57 553.916   5
   4  11  -8-298.129 469.776   1
  -4 -11   8-180.575 229.689   5
   4  11  -7 1615.74 604.949   1
  -4 -11   7 1833.50 546.502   5
   4  11  -6 9927.76 1336.48   1
  -4 -11   6 11715.8 1293.21   5
   4  11  -5 5643.70 1066.68   1
  -4 -11   5 3829.67 761.728   5
   4  11  -4 221.963 273.569   1
   4  11  -3 578.366 458.908   1
   4  11  -2 1137.58 546.558   1
  -4 -12  10 701.683 424.911   5
  -4 -12   9 433.402 324.727   5
  -4 -12   8 1437.82 497.632   5
  -4 -12   7 154.564 277.257   5
  -4 -12   6-483.180 345.880   5
   5 -13  -4 787.779 470.469   2
   5 -13  -3 1418.21 566.627   2
   5 -13  -2 2498.96 713.847   3
   5 -13  -2 2610.01 725.587   2
   5 -13  -1 3824.16 878.842   3
   5 -13  -1 3929.17 778.564   2
   5 -13   0 3851.73 837.637   3
   5 -13   0 1706.67 527.611   2
   5 -13   1 447.497 377.693   3
   5 -13   1-1116.74 493.102   2
   5 -13   2 6234.75 1053.36   2
   5 -13   3 10701.8 1353.92   2
   5 -13   4 11049.5 1383.51   2
   5 -13   5 2750.71 737.596   2
   5 -13   6 1174.76 488.925   2
   5 -12  -7-283.837 343.698   2
   5 -12  -6 43.7415 290.154   2
   5 -12  -5 158.207 403.416   3
   5 -12  -5-334.748 459.097   2
   5 -12  -4 2604.02 728.108   3
   5 -12  -4 2628.79 691.779   2
   5 -12  -3 543.726 387.670   3
   5 -12  -3 938.889 477.184   2
   5 -12  -2 1255.70 536.063   3
   5 -12  -2 665.001 380.666   2
   5 -12  -1 505.556 408.243   3
   5 -12  -1 1076.47 439.972   2
   5 -12   0 901.429 396.304   3
   5 -12   0 278.814 375.128   2
   5 -12   1 241.830 244.230   3
   5 -12   1-154.552 385.131   2
   5 -12   2 481.460 286.338   3
   5 -12   2 375.385 330.127   2
   5 -12   3 2254.47 611.958   2
   5 -12   4 1082.60 515.360   2
   5 -12   5 2707.90 709.966   2
   5 -12   6 2350.16 628.027   2
   5 -12   7 2559.93 727.050   2
   5 -12   8 4656.42 871.967   2
   5 -12   9-0.47818 234.273   4
   5 -12   9 7.30367 365.768   2
   5 -11 -10 770.666 376.945   2
   5 -11  -9 3609.91 810.606   2
   5 -11  -8 8915.42 1201.40   2
   5 -11  -7 8808.89 1347.78   3
   5 -11  -7 7950.37 1164.69   2
   5 -11  -6 5414.39 1032.67   3
   5 -11  -6 4642.47 887.668   2
   5 -11  -5 877.629 498.331   3
   5 -11  -5 859.081 386.720   2
   5 -11  -4 4617.13 912.577   3
   5 -11  -4 3835.22 754.599   2
   5 -11  -3 6694.44 1049.92   3
   5 -11  -3 5764.80 898.156   2
   5 -11  -2 11397.9 1275.27   2
   5 -11  -2 11989.3 1363.96   3
   5 -11  -1 211.933 296.836   3
   5 -11  -1 166.326 237.576   2
   5 -11   0 12497.3 1317.14   2
   5 -11   0 13419.4 1374.29   3
   5 -11   1 4039.39 763.629   3
   5 -11   1 4028.89 757.182   2
   5 -11   2 3926.97 693.007   3
   5 -11   2 4085.45 751.925   2
   5 -11   3 18456.7 1636.93   2
   5 -11   4 8549.45 1120.04   2
   5 -11   5 3522.26 761.178   2
   5 -11   6 17541.2 1625.27   2
   5 -11   7 15320.8 1524.27   2
   5 -11   7 16560.4 1308.85   5
   5 -11   8 13750.5 1269.45   5
   5 -11   8 10985.9 1305.04   2
   5 -11   9 134.111 228.432   4
   5 -11   9-193.408 297.750   2
   5 -11   9-164.891 205.597   5
   5 -11  10 693.237 348.274   4
   5 -11  10 891.776 447.548   2
   5 -11  10 1877.23 547.499   5
   5 -11  11 33.2359 328.930   2
   5 -11  11 627.390 428.501   5
   5 -11  12 4824.82 925.933   5
   5 -11  13 2740.65 724.800   5
   5 -10  -9 2938.57 831.718   3
   5 -10  -8 467.851 422.415   3
   5 -10  -7 1261.15 536.626   3
   5 -10  -7 518.258 308.614   2
   5 -10  -6 4146.91 886.259   3
   5 -10  -6 4100.12 766.538   2
   5 -10  -5 10616.4 1204.74   2
   5 -10  -5 9029.43 1207.11   3
   5 -10  -4 9610.45 1219.61   3
   5 -10  -4 10127.8 1161.59   2
   5 -10  -3 5360.17 883.945   3
   5 -10  -3 5117.99 835.624   2
   5 -10  -2 726.444 416.246   3
   5 -10  -2-177.263 335.692   2
   5 -10  -1 1829.86 501.570   3
   5 -10  -1 1681.47 540.932   2
   5 -10   0 15026.4 1371.76   2
   5 -10   0 13857.6 1298.87   3
   5 -10   1 8296.06 974.177   3
   5 -10   1 7461.46 980.260   2
   5 -10   2 6746.03 840.941   3
   5 -10   2 7290.19 980.706   2
   5 -10   3 702.353 336.693   3
   5 -10   3 886.309 409.288   2
   5 -10   4 12286.5 1291.69   2
   5 -10   4 12834.1 933.488   5
   5 -10   5 11688.1 1248.99   2
   5 -10   5 13686.1 1034.29   5
   5 -10   6 3624.25 569.156   5
   5 -10   6 3238.82 657.234   2
   5 -10   7 745.278 371.688   2
   5 -10   7 1085.19 387.399   5
   5 -10   8 4873.51 769.917   4
   5 -10   8 5545.97 888.466   2
   5 -10   8 6242.45 833.645   5
   5 -10   9 6514.84 982.257   2
   5 -10   9 6905.03 935.165   5
   5 -10   9 7689.00 1009.13   4
   5 -10  10 3323.21 671.190   4
   5 -10  10 3279.36 702.478   2
   5 -10  10 4646.18 811.366   5
   5 -10  11-314.963 319.052   4
   5 -10  11 792.666 429.666   2
   5 -10  11 329.921 318.099   5
   5 -10  12 857.934 409.732   4
   5 -10  12 648.032 309.068   2
   5 -10  13-6.72512 292.086   5
   5 -10  14 1394.99 509.665   5
   5  -9 -11 1439.58 589.349   3
   5  -9 -10 2637.37 797.020   3
   5  -9  -9 7227.52 1156.48   3
   5  -9  -8 5488.30 992.769   3
   5  -9  -7 1796.92 573.962   3
   5  -9  -6 1846.96 569.022   3
   5  -9  -5 481.124 409.368   3
   5  -9  -5 354.972 277.435   2
   5  -9  -4 12578.9 1309.83   3
   5  -9  -4 12507.6 1227.77   2
   5  -9  -3 7270.96 974.060   3
   5  -9  -3 5708.52 803.027   2
   5  -9  -2 82.2557 232.437   3
   5  -9  -2-32.4719 181.143   2
   5  -9  -1 645.106 342.722   3
   5  -9  -1 311.784 264.615   2
   5  -9   0 2162.45 513.516   3
   5  -9   0 2196.77 549.483   2
   5  -9   1 29982.4 1840.35   2
   5  -9   1 27497.8 1650.88   3
   5  -9   1 25314.1 910.949   5
   5  -9   2 7048.83 806.305   3
   5  -9   2 8639.09 610.501   5
   5  -9   2 6647.16 876.100   2
   5  -9   3 8983.24 879.777   3
   5  -9   3 8086.48 684.175   5
   5  -9   3 6811.54 882.799   2
   5  -9   4 100.924 198.154   5
   5  -9   4 322.899 295.854   2
   5  -9   5 3988.53 575.590   5
   5  -9   5 3245.58 645.905   2
   5  -9   6 24386.7 1743.73   2
   5  -9   6 25693.9 1553.87   5
   5  -9   7 4433.47 740.550   4
   5  -9   7 6314.60 830.717   5
   5  -9   7 7581.99 986.129   2
   5  -9   8 314.598 303.044   4
   5  -9   8 268.249 183.830   2
   5  -9   9 830.507 345.778   4
   5  -9   9 1283.06 420.221   5
   5  -9   9 788.815 389.393   2
   5  -9  10-111.139 222.302   4
   5  -9  10 535.633 317.071   2
   5  -9  10 155.002 290.413   5
   5  -9  11 2968.69 617.213   4
   5  -9  11 2592.07 662.835   2
   5  -9  11 3591.76 755.901   5
   5  -9  12 617.016 366.576   4
   5  -9  12 1001.42 491.235   2
   5  -9  12 879.609 461.040   5
   5  -9  13 1035.79 425.335   4
   5  -9  13 1267.34 524.444   5
   5  -9  14 89.5974 293.332   5
   5  -8 -12 5226.90 1062.47   3
   5  -8 -11 21056.6 2026.57   3
   5  -8 -10 10469.9 1379.91   3
   5  -8  -9-1106.70 479.654   3
   5  -8  -8 220.240 308.082   3
   5  -8  -7 383.531 354.657   3
   5  -8  -6 6747.92 966.789   3
   5  -8  -5 22114.0 1693.50   3
   5  -8  -4 8783.12 1025.10   3
   5  -8  -3 1592.35 446.795   3
   5  -8  -3 1341.16 396.323   2
   5  -8  -2 44696.5 2202.94   3
   5  -8  -2 43904.9 2192.68   2
   5  -8  -1 58170.9 2536.62   2
   5  -8  -1 61037.5 2543.35   3
   5  -8   0 59131.9 2535.72   2
   5  -8   0 57871.8 2393.73   3
   5  -8   0 57852.3 1331.94   5
   5  -8   1 12487.1 1149.11   2
   5  -8   1 12169.0 1017.44   3
   5  -8   1 12704.1 680.003   5
   5  -8   2-13.5157 118.027   5
   5  -8   2 323.500 206.132   3
   5  -8   2 35.7309 220.608   2
   5  -8   3 28199.7 1733.00   2
   5  -8   3 28796.0 1466.04   3
   5  -8   3 31288.0 1405.07   5
   5  -8   4 34793.8 1949.63   2
   5  -8   4 37269.3 1589.55   3
   5  -8   5 17924.4 1389.16   2
   5  -8   6 4815.64 754.673   2
   5  -8   7 1133.89 373.918   4
   5  -8   7 641.585 399.515   2
   5  -8   8 16008.7 1384.60   2
   5  -8   8 14445.5 1269.09   4
   5  -8   9 30619.0 1942.10   2
   5  -8   9 28345.0 1820.26   4
   5  -8  10 15989.4 1419.06   2
   5  -8  10 14768.4 1325.34   4
   5  -8  11 612.332 293.013   4
   5  -8  11 1056.28 423.141   2
   5  -8  12 4040.84 735.068   4
   5  -8  12 4929.44 847.006   2
   5  -8  13 6500.67 980.746   4
   5  -8  14 496.029 349.265   4
   5  -8  14 656.136 359.377   5
   5  -7 -13 3802.65 848.527   3
   5  -7 -12 8860.11 1273.89   3
   5  -7 -11 233.070 278.463   3
   5  -7 -10 7367.36 1080.62   3
   5  -7  -9 3721.13 760.240   3
   5  -7  -8 3266.97 705.448   3
   5  -7  -7 10288.4 1151.06   3
   5  -7  -6 1564.69 471.239   3
   5  -7  -5 103.696 258.993   3
   5  -7  -4 796.443 284.059   3
   5  -7  -3 5839.09 750.153   3
   5  -7  -2 9144.80 922.983   3
   5  -7  -2 7627.13 837.690   2
   5  -7  -1 7236.55 346.846   5
   5  -7  -1 7361.45 799.227   3
   5  -7  -1 7332.47 827.319   2
   5  -7  -1 7434.44 355.469   5
   5  -7   0 23074.7 1467.32   2
   5  -7   0 24157.8 1376.06   3
   5  -7   1 2242.26 412.157   3
   5  -7   1 1418.30 395.481   2
   5  -7   2 2387.91 403.262   3
   5  -7   2 3629.43 579.139   2
   5  -7   3 4266.64 498.017   3
  -5   7  -3 4283.27 479.493   3
   5  -7   3 3591.15 595.058   2
   5  -7   4 60.9847 144.602   3
  -5   7  -4 110.532 109.885   3
   5  -7   5 12349.5 1096.94   2
   5  -7   6 3454.39 578.389   4
   5  -7   6 3226.34 597.178   2
   5  -7   7 3732.31 646.798   4
   5  -7   7 4529.25 690.719   2
   5  -7   8 1703.84 447.076   4
   5  -7   8 1517.42 424.342   2
   5  -7   9 55.1251 187.853   4
   5  -7   9 912.091 338.406   2
   5  -7  10 555.797 306.041   4
   5  -7  10 326.167 280.737   2
   5  -7  11-3.03355 194.017   4
   5  -7  11-37.0164 263.984   2
   5  -7  12 368.348 321.422   4
   5  -7  13 854.511 415.604   4
   5  -7  14-233.096 240.052   4
   5  -7  15 72.2404 284.417   4
   5  -6 -15-490.996 529.988   3
   5  -6 -14 15.9841 347.091   3
   5  -6 -13 9770.11 1316.80   3
   5  -6 -12 19416.4 1805.36   3
   5  -6 -11 16125.0 1581.15   3
   5  -6 -10 8084.17 1111.83   3
   5  -6  -9 2218.80 594.977   3
   5  -6  -8 21701.9 1673.39   3
   5  -6  -7 298.650 176.687   1
   5  -6  -7 74.0873 197.745   3
   5  -6  -6 582.533 234.390   3
   5  -6  -5 8121.27 916.126   3
   5  -6  -4 467.427 303.787   3
   5  -6  -3 40635.7 1925.00   3
   5  -6  -2 32507.7 1618.76   3
   5  -6  -2 28346.0 763.194   5
   5  -6  -1 5059.04 602.112   3
   5  -6  -1 4860.91 350.404   5
   5  -6  -1 4310.11 596.458   2
   5  -6   0 11033.4 955.700   2
   5  -6   0 11322.8 854.057   3
   5  -6   1 956.956 252.407   3
   5  -6   1 1331.66 363.553   2
  -5   6  -1 1459.40 296.214   3
   5  -6   2 23281.3 1397.76   2
   5  -6   2 22819.8 1103.91   3
  -5   6  -2 24622.2 1117.79   3
  -5   6  -3 20492.1 937.970   3
   5  -6   3 21530.9 1339.31   2
   5  -6   3 19695.5 958.752   3
   5  -6   4 68973.5 2562.04   2
   5  -6   4 68954.0 1767.48   3
  -5   6  -4 63910.7 1689.59   3
   5  -6   5 15604.5 1167.76   2
  -5   6  -5 16066.5 649.378   3
   5  -6   5 17621.2 1265.56   4
   5  -6   6 17954.2 1263.00   2
   5  -6   6 18057.7 1297.68   4
   5  -6   7 12344.5 1071.05   2
   5  -6   7 11795.7 1081.34   4
   5  -6   8 863.395 319.984   4
   5  -6   8 873.238 279.233   2
   5  -6   9 37.1173 170.930   4
   5  -6   9 252.961 182.764   2
   5  -6  10 630.853 349.544   4
   5  -6  10 284.995 287.096   2
   5  -6  11 5511.50 871.204   4
   5  -6  12 10648.2 1164.97   4
   5  -6  13 6005.66 947.599   4
   5  -6  14 8364.74 1115.29   4
   5  -6  15 449.023 327.420   4
   5  -6  16 1262.36 556.242   4
   5  -5 -16-165.924 260.347   3
   5  -5 -15 1561.43 582.994   3
   5  -5 -14 9179.38 1302.00   3
   5  -5 -13 9969.92 1307.99   3
   5  -5 -12 72.3460 228.180   3
   5  -5 -11-55.3087 243.509   3
   5  -5 -10 4803.61 832.520   3
   5  -5  -9 25492.4 1809.45   3
  -5   5   9 25025.0 992.566   5
   5  -5  -8 38863.7 1345.56   1
   5  -5  -8 39196.4 2198.77   3
  -5   5   8 38754.7 1165.67   5
   5  -5  -7 23068.2 1060.91   1
   5  -5  -7 21531.2 1552.33   3
  -5   5   7 22447.4 778.095   5
   5  -5  -6 3512.42 598.217   3
   5  -5  -6 2919.46 385.146   1
   5  -5  -5 34975.6 1838.53   3
   5  -5  -5 35469.7 1435.97   1
   5  -5  -4 96538.8 3088.38   3
   5  -5  -4 94305.6 1790.09   5
   5  -5  -3 68507.3 2424.22   3
   5  -5  -3 66055.6 1456.66   5
   5  -5  -2 6777.85 693.129   3
   5  -5  -2 6627.30 419.558   5
   5  -5  -1 409.762 118.814   5
   5  -5  -1 435.316 187.227   3
  -5   5   1 475.698 195.432   3
   5  -5   0 54780.2 2073.52   2
   5  -5   0 54270.1 1834.02   3
  -5   5   0 52879.9 1771.31   3
   5  -5   1 138076. 3579.19   2
   5  -5   1 132488. 3027.35   3
  -5   5  -1 135450. 3026.89   3
  -5   5  -2 60769.1 1697.66   3
   5  -5   2 60757.4 2227.27   2
   5  -5   2 63533.0 1754.07   3
   5  -5   3 5032.04 625.572   2
   5  -5   3 5392.20 416.249   3
   5  -5   4 14365.0 1043.18   2
   5  -5   4 13065.7 559.427   3
   5  -5   4 15327.6 1129.83   4
   5  -5   5 14594.9 1070.80   2
   5  -5   5 13887.6 1103.25   4
   5  -5   6 51140.8 2139.47   2
   5  -5   6 54392.1 2317.25   4
   5  -5   7 12733.2 1021.75   2
   5  -5   7 10708.8 1037.42   4
   5  -5   8 216.620 197.355   4
   5  -5   8 242.640 221.760   2
   5  -5   9 1738.85 434.000   4
   5  -5   9 1449.01 397.918   2
   5  -5  10 2158.96 515.204   4
   5  -5  10 1884.68 424.634   2
   5  -5  11 4970.52 786.238   4
   5  -5  12 2708.60 616.744   4
   5  -5  13 133.729 226.765   4
   5  -5  14-17.1935 246.597   4
   5  -5  15 103.522 299.361   4
   5  -5  16 2906.16 750.930   4
   5  -4 -17 2341.89 763.263   3
   5  -4 -16 1341.42 534.527   3
   5  -4 -15 1283.84 507.609   3
   5  -4 -14 215.779 222.717   3
   5  -4 -13-96.3083 254.663   3
  -5   4  12 298.635 141.684   5
   5  -4 -12 677.612 308.365   3
   5  -4 -11 20791.1 1695.31   3
  -5   4  11 22554.6 1177.81   5
  -5   4  10 3595.82 434.643   5
   5  -4 -10 3948.55 698.897   3
   5  -4  -9 3280.89 294.629   1
  -5   4   9 3384.68 406.004   5
   5  -4  -9 4091.73 698.518   3
   5  -4  -8 2930.98 313.702   1
  -5   4   8 2500.06 315.627   5
   5  -4  -8 2715.42 543.753   3
   5  -4  -7 14828.4 1230.72   3
  -5   4   7 14303.7 729.131   5
   5  -4  -7 16093.7 803.818   1
  -5   4   6 7136.31 483.349   5
   5  -4  -6 7703.88 496.011   5
   5  -4  -6 6643.82 779.968   3
   5  -4  -5 6931.59 456.915   5
   5  -4  -5 6885.40 757.663   3
   5  -4  -4 20311.8 1252.69   3
   5  -4  -4 21026.0 808.991   5
   5  -4  -3 6353.15 657.506   3
   5  -4  -3 6026.63 430.972   5
   5  -4  -2 10080.8 790.042   3
   5  -4  -2 11695.9 635.612   5
   5  -4  -1 209.751 95.5167   5
   5  -4  -1-80.2097 132.110   3
   5  -4   0 3530.16 401.354   3
   5  -4   1 12955.9 916.533   2
   5  -4   1 13179.5 727.330   3
   5  -4   2 34225.3 1520.60   2
   5  -4   2 34233.3 1094.60   3
   5  -4   3 10135.2 802.196   2
   5  -4   3 9850.48 466.475   3
   5  -4   3 9363.32 842.324   4
   5  -4   4 11338.3 863.909   2
   5  -4   4 11823.4 972.468   4
   5  -4   5 118.064 177.560   4
   5  -4   5 16.3554 153.555   2
   5  -4   6-100.928 211.188   4
   5  -4   6 128.876 129.903   2
   5  -4   7 6614.22 687.241   2
   5  -4   7 6186.90 808.946   4
   5  -4   8 1228.99 400.344   4
   5  -4   8 1218.06 304.766   2
   5  -4   9 1415.45 402.345   4
   5  -4   9 1357.36 354.165   2
   5  -4  10 86.5309 262.858   4
   5  -4  11 177.751 175.717   4
   5  -4  12 1992.92 576.159   4
   5  -4  13 909.338 417.885   4
   5  -4  14 155.577 217.681   4
   5  -4  15 158.302 281.502   4
   5  -4  16 147.251 291.726   4
   5  -3 -17 8042.63 1220.35   3
   5  -3 -16 1959.38 607.571   3
   5  -3 -15 5916.84 1000.83   3
  -5   3  14 7715.26 834.477   5
   5  -3 -14 8038.64 1127.39   3
  -5   3  13 6564.90 741.349   5
   5  -3 -13 6316.79 951.652   3
  -5   3  12 30.2904 158.430   5
   5  -3 -12 333.998 263.091   3
  -5   3  11 126.907 122.557   5
   5  -3 -11 229.973 290.478   3
   5  -3 -10 15579.8 1361.13   3
  -5   3  10 11727.3 847.436   5
   5  -3  -9 1096.47 152.655   1
  -5   3   9 1149.31 258.880   5
   5  -3  -9 1181.50 431.849   3
   5  -3  -8 10683.8 1058.37   3
  -5   3   8 11199.8 742.521   5
   5  -3  -7 2372.65 318.381   5
  -5   3   7 1579.22 272.953   5
   5  -3  -7 1978.23 453.526   3
  -5   3   6 25546.5 1066.42   5
   5  -3  -6 28269.8 1097.70   5
   5  -3  -6 26833.8 1540.29   3
   5  -3  -5 117331. 2591.12   5
   5  -3  -5 115180. 3332.82   3
  -5   3   5 116801. 2594.58   5
   5  -3  -4 54062.8 1564.15   5
   5  -3  -4 55919.5 2077.20   3
   5  -3  -3 1204.86 218.304   5
   5  -3  -3 1415.17 299.189   3
   5  -3  -2 42748.8 1624.58   3
   5  -3  -2 45232.1 1443.63   5
   5  -3  -1 3845.08 436.325   3
   5  -3  -1 3445.10 397.832   5
   5  -3   0 170408. 3465.91   3
   5  -3   1 18453.4 1016.10   2
   5  -3   1 19127.5 828.908   3
   5  -3   2 2555.84 444.254   4
   5  -3   2 2501.24 252.080   3
   5  -3   2 2519.95 375.058   2
   5  -3   3 3845.36 559.559   4
   5  -3   3 4812.06 507.004   2
   5  -3   3 4256.08 266.329   3
   5  -3   4 67419.8 2108.72   2
   5  -3   4 68316.7 2478.57   4
   5  -3   5 39110.0 1565.73   2
   5  -3   5 41865.8 1950.34   4
   5  -3   6 193.588 234.620   4
   5  -3   6 180.765 123.978   2
   5  -3   7 9445.65 775.310   2
   5  -3   7 10714.1 1032.39   4
   5  -3   8 1949.88 508.897   4
   5  -3   8 2059.06 370.981   2
   5  -3   9 51422.1 2519.89   4
   5  -3  10 25580.6 1796.42   4
   5  -3  11 3352.87 700.179   4
   5  -3  12 1729.03 549.533   4
   5  -3  13-17.0544 330.959   4
   5  -3  14 886.125 479.193   4
   5  -3  15 3321.48 798.224   4
   5  -3  16 104.847 309.946   4
   5  -2 -18 2779.05 691.990   3
   5  -2 -17 6499.80 1082.60   3
  -5   2  16 3172.96 614.838   5
   5  -2 -16 2378.27 625.679   3
  -5   2  15 7444.40 889.073   5
   5  -2 -15 7965.41 1107.90   3
  -5   2  14 860.756 292.510   5
   5  -2 -14 637.732 373.554   3
   5  -2 -13 14751.9 1426.96   3
  -5   2  13 15329.7 1177.37   5
  -5   2  12 23147.5 1372.13   5
   5  -2 -12 20113.6 1608.97   3
  -5   2  11 20788.3 1251.36   5
   5  -2 -11 21425.0 1605.37   3
  -5   2  10 3727.02 501.126   5
   5  -2 -10 5282.27 760.277   3
  -5   2   9 5077.42 567.138   5
   5  -2  -9 6713.00 834.359   3
   5  -2  -8 41238.1 1575.23   5
  -5   2   8 40571.7 1562.63   5
   5  -2  -8 42483.8 2060.20   3
   5  -2  -7 21231.0 1055.48   5
  -5   2   7 21350.8 1058.55   5
   5  -2  -7 19663.5 1328.64   3
   5  -2  -6 52965.8 1703.69   5
   5  -2  -6 53945.2 2152.73   3
  -5   2   6 52749.1 1713.92   5
   5  -2  -5 45827.7 1530.12   5
  -5   2   5 45257.9 1536.52   5
   5  -2  -5 43889.2 1860.48   3
  -5   2   4 15720.4 857.590   5
   5  -2  -4 16755.7 872.837   5
   5  -2  -4 16274.3 1046.27   3
   5  -2  -3 137280. 3034.32   5
   5  -2  -3 135262. 3311.37   3
   5  -2  -2 235553. 4521.15   5
   5  -2  -2 234526. 4679.38   3
   5  -2  -1 68619.6 1975.93   3
   5  -2  -1 71544.8 2077.40   5
   5  -2   0 443.720 208.666   4
   5  -2   0 115.627 107.222   5
   5  -2   0 274.617 108.610   3
   5  -2   1 54500.4 1732.51   2
   5  -2   1 59859.9 1571.11   3
   5  -2   1 56464.5 2046.38   4
   5  -2   2 36082.7 1348.46   2
   5  -2   2 39480.0 1120.61   3
   5  -2   2 36289.0 1675.13   4
   5  -2   3 4679.80 613.660   4
   5  -2   3 4800.31 465.313   2
   5  -2   3 4877.63 310.563   3
   5  -2   4 13308.4 793.036   2
   5  -2   4 13772.9 431.339   3
   5  -2   4 12669.7 421.285   3
   5  -2   4 14647.2 1121.14   4
   5  -2   5 4742.52 486.860   2
   5  -2   5 4707.47 650.501   4
   5  -2   6 4695.63 490.152   2
   5  -2   6 4834.85 706.967   4
   5  -2   7 7864.98 646.101   2
  -5   2  -7 7577.54 645.433   2
   5  -2   7 9337.72 977.646   4
   5  -2   8 422.412 330.070   4
   5  -2   9 1528.13 469.466   4
   5  -2  10-367.467 298.507   4
   5  -2  11 3807.23 766.347   4
   5  -2  12 178.273 255.066   4
   5  -2  13-21.9141 267.892   4
   5  -2  14-36.3237 267.251   4
   5  -2  15-131.683 328.443   4
   5  -1 -19-137.491 265.731   3
  -5   1  18 8.47164 220.065   5
   5  -1 -18 205.329 286.757   3
  -5   1  17 5769.36 881.929   5
   5  -1 -17 5454.25 938.629   3
  -5   1  16 4778.10 777.421   5
   5  -1 -16 4751.02 871.905   3
  -5   1  15 201.827 263.587   5
   5  -1 -15 30.2347 283.308   3
  -5   1  14 506.868 281.867   5
   5  -1 -14 71.4347 247.034   3
  -5   1  13 5150.07 691.890   5
   5  -1 -13 3079.21 645.895   3
  -5   1  12 9150.90 894.379   5
   5  -1 -12 6689.52 905.311   3
  -5   1  11 960.663 284.662   5
   5  -1 -11 1064.43 369.845   3
   5  -1 -10 33472.1 866.180   1
  -5   1  10 33072.1 1580.61   5
   5  -1 -10 36744.5 1989.88   3
  -5   1   9 11288.9 885.563   5
   5  -1  -9 9761.44 507.625   1
   5  -1  -9 9702.54 976.685   3
  -5   1   8 8878.24 746.651   5
   5  -1  -8 8345.13 876.303   3
  -5   1   7 5940.42 583.033   5
   5  -1  -7 5479.04 683.551   3
   5  -1  -6 311.192 166.469   5
  -5   1   6 282.248 169.526   5
   5  -1  -6 567.247 248.293   3
   5  -1  -5 236.531 107.571   5
  -5   1   5 314.402 146.367   5
  -5   1   4 73588.1 2137.46   5
   5  -1  -4 70930.3 2106.24   5
   5  -1  -3 29367.7 1261.47   5
  -5   1   3 26997.6 1225.45   5
   5  -1  -2 106798. 2740.51   5
   5  -1  -1 47952.5 1717.45   5
   5  -1  -1 44225.6 1688.82   4
   5  -1   0 12469.1 885.127   4
   5  -1   1 22529.9 958.992   2
   5  -1   1 21804.1 1239.36   4
   5  -1   2-37.0432 158.583   4
   5  -1   2 64.9961 69.5241   2
   5  -1   3 11172.0 640.288   2
   5  -1   3 12447.2 607.167   3
   5  -1   3 10455.8 929.497   4
   5  -1   4 410.097 219.557   4
   5  -1   4 482.770 158.018   2
   5  -1   4 540.578 124.771   3
   5  -1   5 1012.42 352.490   4
   5  -1   5 483.970 140.018   2
   5  -1   5 801.732 135.968   3
   5  -1   6 8017.93 414.636   3
   5  -1   6 8076.06 907.064   4
   5  -1   7 17506.8 1385.29   4
   5  -1   7 16581.0 612.125   3
   5  -1   8 24133.5 1705.64   4
   5  -1   9 4411.60 751.852   4
   5  -1  10 3333.02 706.184   4
   5  -1  11 884.675 451.121   4
   5  -1  12 2318.05 636.490   4
   5  -1  13 3119.84 723.615   4
   5  -1  14 333.534 261.331   4
   5  -1  15 1773.92 644.435   4
  -5   0  19 4569.27 845.934   5
   5   0 -19 3319.28 842.889   3
  -5   0  18 3074.81 688.607   5
   5   0 -18 2439.83 694.956   3
  -5   0  17 2942.35 641.636   5
   5   0 -17 3927.15 812.942   3
  -5   0  16 7376.61 975.472   5
   5   0 -16 6674.29 1001.18   3
  -5   0  15 1968.26 530.161   5
   5   0 -15 1792.97 552.671   3
  -5   0  14 19743.8 1471.91   5
   5   0 -14 21764.2 1709.65   3
  -5   0  13 5337.98 747.595   5
   5   0 -13 5299.00 817.728   3
  -5   0  12-34.4294 228.259   5
   5   0 -12-51.2512 259.325   3
   5   0 -11 582.607 108.298   1
  -5   0  11 433.109 239.226   5
   5   0 -11 302.073 222.022   3
   5   0 -10 7173.46 457.532   1
  -5   0  10 7780.28 787.237   5
   5   0 -10 8234.42 900.728   3
  -5   0   9 27348.4 1431.61   5
   5   0  -9 25934.1 1589.57   3
   5   0  -9 24299.1 957.079   1
  -5   0   8 67395.9 2274.84   5
   5   0  -8 64815.9 1777.56   1
  -5   0   7 23936.6 1256.57   5
  -5   0   6 16030.0 1003.28   5
  -5   0   5 22407.9 1184.69   5
  -5   0   4 27704.2 1308.62   5
   5   0  -3 2078.23 319.057   4
  -5   0   3 1960.47 342.807   5
   5   0  -2 49511.7 1740.03   4
   5   0  -1 3378.10 450.416   4
   5   0   0 155866. 3760.25   4
   5   0   1 225985. 3942.61   2
   5   0   1 226748. 4977.07   4
   5   0   2 29814.1 958.109   2
   5   0   2 31397.4 1614.01   4
   5   0   3 7029.68 420.760   2
   5   0   3 6982.30 531.779   3
   5   0   3 7842.03 829.294   4
   5   0   4 32.4087 157.050   4
   5   0   4 89.7080 84.9043   2
   5   0   4-74.5325 89.6283   3
   5   0   5 24620.5 1005.06   3
   5   0   5 23947.4 1575.38   4
   5   0   6 60977.3 1685.51   3
   5   0   6 55903.6 2556.14   4
   5   0   7 12238.8 1200.62   4
   5   0   8 752.654 332.902   4
   5   0   9 17044.1 1547.91   4
   5   0  10 19532.3 1697.49   4
   5   0  11 3485.18 728.594   4
   5   0  12 4047.19 831.304   4
   5   0  13 3084.85 787.322   4
   5   0  14 1581.24 704.374   4
  -5  -1  20 2358.47 713.055   5
  -5  -1  19 3697.07 792.050   5
   5   1 -19 1523.50 498.227   3
  -5  -1  18 508.832 386.107   5
   5   1 -18 78.4843 347.624   3
  -5  -1  17 106.109 240.707   5
   5   1 -17 380.189 278.482   3
  -5  -1  16 5647.79 870.353   5
   5   1 -16 4116.97 774.756   3
  -5  -1  15 11841.3 1233.61   5
   5   1 -15 13103.0 1349.50   3
  -5  -1  14 1684.71 443.608   5
   5   1 -14 1853.74 507.753   3
  -5  -1  13 291.388 273.224   5
   5   1 -13 133.015 243.697   3
  -5  -1  12 472.299 249.279   5
   5   1 -12 546.905 138.972   1
   5   1 -12 667.481 318.325   3
   5   1 -11 7486.30 520.318   1
  -5  -1  11 8315.07 855.978   5
   5   1 -11 7819.74 635.742   4
   5   1 -10 20007.0 911.978   1
  -5  -1  10 19393.2 1288.33   5
  -5  -1   9 15018.4 1091.15   5
   5   1  -9 13318.0 777.430   1
   5   1  -8 2268.97 327.648   1
  -5  -1   8 2315.64 409.803   5
   5   1  -7 246.810 145.059   1
  -5  -1   7 154.291 153.620   5
  -5  -1   6 16664.5 1076.98   5
   5   1  -6 17318.9 957.662   1
   5   1  -6 14824.2 794.134   4
  -5  -1   5 6117.91 638.975   5
   5   1  -5 5295.73 479.543   4
  -5  -1   4 11808.2 888.792   5
   5   1  -4 10531.1 711.270   4
  -5  -1   3 30257.3 1452.17   5
   5   1  -3 30963.8 1309.15   4
   5   1  -2 9174.59 723.386   4
   5   1  -1 93538.7 2694.40   4
   5   1   0 133657. 3512.09   4
   5   1   1 12774.6 527.268   2
   5   1   1 13940.6 1051.75   4
   5   1   2 7909.89 350.986   2
   5   1   2 8743.67 672.665   3
   5   1   2 9130.54 874.222   4
   5   1   3 167.462 173.125   4
   5   1   3 159.916 134.271   3
   5   1   4 3183.19 600.498   4
   5   1   4 2835.06 386.721   3
   5   1   5 10300.1 750.876   3
   5   1   5 10005.9 1035.80   4
   5   1   6 2608.59 558.463   4
   5   1   6 3146.22 407.271   3
   5   1   7 1250.44 418.424   4
   5   1   8 263.372 325.867   4
   5   1   9 1758.81 573.469   4
   5   1  10 4334.92 858.199   4
   5   1  11 931.068 407.996   4
   5   1  12 1782.97 640.349   4
   5   1  13 288.694 376.966   4
  -5  -2  19 7522.19 1152.27   5
   5   2 -19 3400.27 761.139   3
  -5  -2  18 4886.07 910.223   5
   5   2 -18 3850.22 802.245   3
  -5  -2  17 257.798 342.319   5
   5   2 -17-46.3482 268.561   3
  -5  -2  16 6285.90 932.934   5
   5   2 -16 5152.99 889.305   3
  -5  -2  15 486.416 322.534   5
   5   2 -15 526.179 354.282   3
  -5  -2  14 1101.82 370.408   5
   5   2 -14 659.200 337.734   3
   5   2 -13 29.9599 76.1774   1
  -5  -2  13 318.689 196.101   5
   5   2 -12 43624.8 1486.46   1
  -5  -2  12 42302.5 2169.04   5
   5   2 -11 59625.9 1850.75   1
  -5  -2  11 57636.9 2455.84   5
   5   2 -11 60048.6 1658.03   4
   5   2 -10 22090.4 1088.74   1
  -5  -2  10 22542.3 1452.76   5
   5   2 -10 22068.9 918.369   4
   5   2  -9 30336.3 1325.39   1
  -5  -2   9 30701.3 1643.36   5
   5   2  -9 28856.9 976.940   4
  -5  -2   8 35385.9 1753.04   5
   5   2  -8 37814.2 1529.21   1
   5   2  -8 35958.8 1144.87   4
   5   2  -7 2537.65 395.192   1
   5   2  -7 2451.44 292.988   4
  -5  -2   7 2240.99 454.322   5
  -5  -2   6 55579.4 2164.66   5
   5   2  -6 58100.4 2010.62   1
   5   2  -6 58379.5 1658.21   4
  -5  -2   5 6543.43 692.383   5
   5   2  -5 6364.08 639.867   1
   5   2  -5 5443.27 495.761   4
  -5  -2   4 11770.1 935.718   5
   5   2  -4 11855.5 884.284   1
   5   2  -4 11642.7 767.921   4
  -5  -2   3 6908.05 718.609   5
   5   2  -3 7019.60 625.347   4
   5   2  -2 1906.22 351.351   4
  -5  -2   2 1442.40 299.906   4
   5   2  -1 3542.29 498.391   4
   5   2   0 43540.3 1880.31   4
   5   2   1 135400. 3755.82   4
   5   2   2 2402.03 480.112   4
   5   2   3 57609.3 2486.88   4
   5   2   4 16667.8 1348.83   4
   5   2   5 641.366 344.980   4
   5   2   6 17575.4 1488.31   4
   5   2   7 4245.56 775.000   4
   5   2   8-273.078 269.733   4
   5   2   9 888.408 426.076   4
   5   2  10 4096.29 847.962   4
   5   2  11 1527.42 563.796   4
   5   2  12 234.509 394.327   4
  -5  -3  19 1744.37 683.485   5
   5   3 -19 889.732 431.820   3
  -5  -3  18 1317.86 481.348   5
   5   3 -18 526.788 378.793   3
  -5  -3  17 7455.63 1081.54   5
   5   3 -17 6089.35 968.113   3
  -5  -3  16 3374.74 690.242   5
   5   3 -16 5680.58 918.287   3
  -5  -3  15 7000.59 974.762   5
   5   3 -15 5464.28 907.205   3
  -5  -3  14 332.403 336.716   5
  -5  -3  13 1012.40 410.027   5
   5   3 -13 69.8869 126.050   1
   5   3 -12 9357.09 745.710   1
  -5  -3  12 10132.9 1061.35   5
   5   3 -11 46284.5 1761.82   1
  -5  -3  11 46617.4 2255.90   5
   5   3 -10 19956.4 1121.34   1
  -5  -3  10 18061.2 1329.76   5
   5   3 -10 19558.7 588.927   4
   5   3  -9 1091.90 150.828   4
  -5  -3   9 1688.05 419.715   5
   5   3  -9 1343.23 312.197   1
  -5  -3   8 35933.1 1808.77   5
   5   3  -8 32463.8 1517.01   1
  -5  -3   7 40502.8 1910.34   5
   5   3  -7 42249.1 1765.51   1
   5   3  -7 37751.6 1213.69   4
  -5  -3   6 41600.6 1904.45   5
   5   3  -6 43348.4 1820.84   1
   5   3  -6 39607.0 1354.30   4
   5   3  -5 566.952 168.469   4
   5   3  -5 175.868 214.258   1
  -5  -3   5 195.115 178.809   5
   5   3  -4 668.867 210.914   4
  -5  -3   4 1065.67 299.250   5
   5   3  -4 1033.11 333.662   1
  -5  -3   3 5582.97 687.038   5
   5   3  -3 5929.78 677.887   1
   5   3  -3 5601.39 584.504   4
  -5  -3   3 5949.37 553.044   4
   5   3  -2 124645. 3550.20   1
   5   3  -2 129060. 3346.68   4
   5   3  -1 70873.6 1600.70   2
   5   3  -1 70350.9 2580.76   1
   5   3  -1 69453.9 2425.84   4
   5   3   0 9942.48 381.820   2
   5   3   0 10851.9 953.681   4
   5   3   1 620.629 310.207   4
   5   3   2 15187.6 1242.03   4
   5   3   3 31605.0 1874.36   4
   5   3   4 19590.6 1516.12   4
   5   3   5 2717.35 597.662   4
   5   3   6-24.7773 247.226   4
   5   3   7 14972.5 1501.22   4
   5   3   8 57162.3 3088.52   4
   5   3   9 4965.85 803.899   1
   5   3   9 4703.65 926.158   4
   5   3  10 996.246 353.932   1
   5   3  10 1172.43 456.674   4
   5   3  11 184.863 186.989   1
   5   3  11 545.075 384.686   4
   5   4 -19 3689.86 822.789   3
  -5  -4  18 787.179 251.279   5
   5   4 -18 573.632 316.571   3
  -5  -4  17 1242.94 528.115   5
   5   4 -17 837.582 419.001   3
  -5  -4  16-217.518 359.869   5
  -5  -4  15 3427.03 686.658   5
  -5  -4  14 3769.14 715.783   5
   5   4 -14 2782.75 429.105   1
   5   4 -13 66.3536 167.470   1
  -5  -4  13 180.173 307.770   5
   5   4 -12-99.2291 171.381   1
  -5  -4  12-20.2850 202.504   5
   5   4 -11 5884.64 662.896   1
  -5  -4  11 5618.82 805.480   5
   5   4 -10 15959.3 1097.16   1
  -5  -4  10 12940.7 1180.95   5
   5   4  -9 7097.42 738.509   1
  -5  -4   9 8793.32 935.683   5
   5   4  -8 446.751 204.556   1
  -5  -4   8 65.4794 248.135   5
   5   4  -8 310.670 92.4338   4
   5   4  -7 605.474 267.528   1
  -5  -4   7 658.240 252.809   5
   5   4  -7 433.107 132.237   4
   5   4  -6 3779.40 561.387   1
  -5  -4   6 4301.94 655.892   5
   5   4  -6 3588.84 389.929   4
  -5  -4   5 4026.80 590.836   5
   5   4  -5 3715.27 437.385   4
   5   4  -5 4112.64 586.377   1
   5   4  -4 27343.9 1211.99   2
  -5  -4   4 29909.6 1638.90   5
   5   4  -4 28081.7 1585.25   1
   5   4  -4 25897.9 1262.85   4
  -5  -4   4 24569.6 1135.66   4
   5   4  -3 6888.22 544.910   2
  -5  -4   3 7976.12 850.350   5
   5   4  -3 7015.45 811.905   1
   5   4  -3 6378.87 658.583   4
   5   4  -2 16279.7 770.728   2
   5   4  -2 16695.3 1248.08   1
   5   4  -2 16295.2 1114.13   4
   5   4  -1 2448.31 239.912   2
   5   4  -1 2285.91 469.388   1
   5   4  -1 1766.44 399.152   4
   5   4   0 1864.18 444.066   1
   5   4   0 1717.87 405.668   4
   5   4   1 32.8642 210.668   1
   5   4   1 162.721 230.636   4
   5   4   2 3746.92 643.747   1
   5   4   2 3564.97 654.301   4
   5   4   3 2120.25 467.418   1
   5   4   3 2410.63 557.863   4
   5   4   4 1785.09 467.024   1
   5   4   4 2597.14 598.192   4
   5   4   5 8855.27 1025.95   1
   5   4   5 10335.0 1193.76   4
   5   4   6 4495.78 756.218   1
   5   4   6 5886.17 964.823   4
   5   4   7 620.603 320.152   1
   5   4   7 924.935 490.718   4
   5   4   8 164.531 244.361   1
   5   4   8 259.454 351.904   4
   5   4   9 1582.25 532.910   1
   5   4   9 928.987 458.180   4
   5   4  10-200.921 331.564   1
   5   4  10 33.9293 357.067   4
   5   4  11 421.473 199.285   1
   5   5 -19 175.545 393.978   3
  -5  -5  18 2381.51 709.247   5
   5   5 -18 1792.04 561.583   3
  -5  -5  17 5544.89 978.361   5
  -5  -5  16 696.750 500.014   5
  -5  -5  15 1315.29 502.717   5
   5   5 -14 33266.7 1663.31   1
  -5  -5  14 32912.7 2179.53   5
   5   5 -13 50923.7 2147.86   1
  -5  -5  13 52169.8 2672.78   5
   5   5 -12 6593.52 743.858   1
  -5  -5  12 8555.82 1050.91   5
   5   5 -11 2650.55 497.341   1
  -5  -5  11 2187.46 508.145   5
   5   5 -10 9935.31 958.517   1
  -5  -5  10 9698.72 1054.56   5
  -5  -5   9 1824.93 472.863   5
   5   5  -9 2156.13 445.123   1
   5   5  -8 67761.2 2567.58   1
  -5  -5   8 62346.2 2613.16   5
   5   5  -7 10457.3 992.208   1
  -5  -5   7 9086.20 991.797   5
   5   5  -7 8748.55 584.723   4
   5   5  -6 7201.34 836.739   1
  -5  -5   6 6880.82 849.753   5
   5   5  -6 6979.40 576.881   4
  -5  -5   5 190.228 114.169   4
   5   5  -5 205.343 231.310   1
  -5  -5   5 626.844 340.943   5
   5   5  -5 171.876 130.410   4
   5   5  -4 49480.3 1730.30   2
  -5  -5   4 48816.2 2225.65   5
   5   5  -4 48673.1 2253.31   1
   5   5  -4 46525.3 1836.80   4
  -5  -5   4 42775.1 1695.87   4
   5   5  -3 79140.8 2110.25   2
  -5  -5   3 76312.4 2858.97   5
   5   5  -3 80765.7 3000.63   1
   5   5  -3 72164.0 2514.82   4
   5   5  -2 39436.8 1270.54   2
   5   5  -2 39565.8 2066.10   1
   5   5  -2 38306.2 1856.55   4
   5   5  -1 17113.2 665.397   2
   5   5  -1 17420.2 1372.33   1
   5   5  -1 18907.0 1345.50   4
   5   5   0 1178.65 377.364   1
   5   5   0 1770.60 478.531   4
   5   5   1 54972.9 2586.02   1
   5   5   1 58459.4 2632.86   4
   5   5   2 10246.0 1116.36   1
   5   5   2 12127.9 1218.91   4
   5   5   3 216.820 297.088   1
   5   5   3 185.710 197.874   4
   5   5   4 5221.41 805.281   1
   5   5   4 3847.59 768.501   4
   5   5   5-78.4117 247.279   1
   5   5   5 22.8111 296.627   4
   5   5   6 13165.4 1356.35   1
   5   5   6 15547.1 1580.34   4
   5   5   7 10406.4 1217.77   1
   5   5   7 9388.05 1281.40   4
   5   5   8-2.52648 245.306   1
   5   5   8 161.771 309.420   4
   5   5   9 166.164 249.880   1
   5   5   9-92.3954 291.051   4
   5   5  10 237.168 282.675   1
  -5  -6  17 1452.16 527.134   5
  -5  -6  16 9018.25 1222.90   5
  -5  -6  15 7012.76 1053.82   5
  -5  -6  14 1898.57 494.976   5
   5   6 -14 2752.25 547.528   1
   5   6 -13 3632.47 603.508   1
  -5  -6  13 4533.99 815.857   5
   5   6 -12 442.321 324.267   1
  -5  -6  12 603.160 326.669   5
   5   6 -11 458.527 278.949   1
  -5  -6  11 583.180 331.687   5
   5   6 -10 2202.21 492.615   1
  -5  -6  10 1130.15 427.391   5
   5   6  -9 16629.7 1303.19   1
  -5  -6   9 14626.0 1314.82   5
   5   6  -8 25238.7 1658.63   1
  -5  -6   8 26116.6 1734.13   5
  -5  -6   7 2238.74 541.473   5
   5   6  -7 2280.01 525.363   1
  -5  -6   6 38889.0 2046.48   5
   5   6  -6 43154.3 2190.96   1
   5   6  -5 12900.5 1206.89   1
  -5  -6   5 12363.9 1148.12   5
   5   6  -5 13058.2 912.779   4
   5   6  -4 32652.0 1962.63   1
  -5  -6   4 32967.8 1891.36   5
   5   6  -4 31594.4 1602.93   4
   5   6  -3 20567.4 1556.53   1
  -5  -6   3 19259.2 1439.67   5
   5   6  -3 21138.2 1339.85   4
   5   6  -2 1072.36 404.110   1
   5   6  -2 696.047 260.140   4
   5   6  -1 17404.0 1456.63   1
   5   6  -1 17736.4 1358.27   4
   5   6   0 18372.1 1516.96   1
   5   6   0 18206.5 1447.80   4
   5   6   1 3633.48 713.878   1
   5   6   1 4464.96 748.978   4
   5   6   2 762.088 367.766   1
   5   6   2 2152.27 586.321   4
   5   6   3 2414.36 601.081   1
   5   6   3 1462.87 480.080   4
   5   6   4 2446.78 596.121   1
   5   6   4 1337.71 503.920   4
   5   6   5 4995.73 876.380   1
   5   6   5 5774.65 1033.79   4
   5   6   6 10435.7 1237.41   1
   5   6   6 10363.4 1367.97   4
   5   6   7 2314.11 606.651   1
   5   6   7 1999.03 671.485   4
   5   6   8 661.489 245.229   1
   5   6   8 2007.35 714.950   4
   5   6   9 879.393 339.843   1
  -5  -7  16 170.613 245.350   5
  -5  -7  15-401.921 336.309   5
   5   7 -15 523.865 343.958   1
  -5  -7  14 658.175 421.821   5
   5   7 -14 710.322 380.994   1
   5   7 -13 754.386 312.001   1
  -5  -7  13 1505.21 507.547   5
   5   7 -12 6584.73 884.928   1
  -5  -7  12 7999.29 1080.06   5
   5   7 -11 3153.58 656.888   1
  -5  -7  11 3067.91 696.831   5
   5   7 -10 266.093 179.155   1
  -5  -7  10-215.802 288.011   5
   5   7  -9 56.4840 188.639   1
  -5  -7   9-89.9071 184.655   5
   5   7  -8 10590.5 1133.11   1
  -5  -7   8 12681.2 1261.44   5
   5   7  -7 12339.2 1220.55   1
  -5  -7   7 11098.1 1167.30   5
  -5  -7   6 163.048 295.604   5
   5   7  -6 529.876 320.575   1
  -5  -7   5 402.295 278.720   5
   5   7  -5 85.3949 142.734   4
   5   7  -5 225.597 246.088   1
   5   7  -4-83.9616 204.249   1
  -5  -7   4 510.433 225.636   5
   5   7  -4-104.311 203.967   4
   5   7  -3 897.103 351.860   1
   5   7  -3 934.789 356.471   4
   5   7  -2 2772.65 622.643   1
   5   7  -2 3783.54 733.675   4
   5   7  -1 990.089 416.782   1
   5   7  -1 1610.04 461.702   4
   5   7   0 9293.37 1161.41   1
   5   7   0 9486.31 1094.24   4
   5   7   1 18599.9 1654.03   1
   5   7   1 19891.9 1631.96   4
   5   7   2 10387.1 1230.85   1
   5   7   2 8201.37 1118.87   4
   5   7   3 828.762 373.302   1
   5   7   3 1058.26 479.061   4
   5   7   4 2349.96 657.533   1
   5   7   4 1472.44 545.095   4
   5   7   5 560.204 402.674   1
   5   7   5 426.747 480.642   4
   5   7   6-147.827 214.070   1
   5   7   6 539.283 393.826   4
   5   7   7 650.724 456.728   1
   5   7   7-2.99342 342.956   4
   5   7   8 613.759 463.879   1
   5   7   9 1774.00 607.850   1
  -5  -8  15 8324.23 1210.03   5
   5   8 -15 10752.8 1152.34   1
  -5  -8  14 5176.26 974.429   5
   5   8 -14 4754.80 778.400   1
   5   8 -13 2681.33 617.812   1
  -5  -8  13 2873.76 708.314   5
   5   8 -12 4042.69 747.383   1
  -5  -8  12 4828.36 837.762   5
   5   8 -11 4709.08 816.430   1
  -5  -8  11 2248.99 614.052   5
   5   8 -10 15180.6 1418.81   1
  -5  -8  10 14418.7 1452.31   5
   5   8  -9 3079.27 638.298   1
  -5  -8   9 2565.86 663.186   5
   5   8  -8 7576.80 1007.30   1
  -5  -8   8 6024.90 924.821   5
   5   8  -7 4126.96 758.153   1
  -5  -8   7 4269.32 759.252   5
  -5  -8   6 2867.48 608.069   5
   5   8  -6 3415.10 717.004   1
   5   8  -5 19943.8 1684.56   1
  -5  -8   5 20831.9 1601.85   5
   5   8  -4 13838.8 1435.49   1
  -5  -8   4 14423.1 1351.93   5
   5   8  -3 1194.88 385.397   1
   5   8  -2 387.132 270.305   4
   5   8  -2 227.308 317.404   1
   5   8  -1 12776.1 1393.96   1
   5   8  -1 11046.5 1276.14   4
   5   8   0 19511.1 1736.07   1
   5   8   0 21469.4 1748.07   4
   5   8   1 499.771 438.206   1
   5   8   1-119.163 243.899   4
   5   8   2 6844.81 1071.74   1
   5   8   2 9372.43 1285.90   4
   5   8   3 4426.40 858.321   1
   5   8   3 2704.89 789.456   4
   5   8   4 3899.30 807.502   1
   5   8   4 3601.23 858.238   4
   5   8   5 5507.32 986.404   1
   5   8   5 6823.34 1167.67   4
   5   8   6 840.865 484.990   1
   5   9 -15-505.801 325.505   1
  -5  -9  14-128.437 334.687   5
   5   9 -14 24.2572 219.163   1
  -5  -9  13 633.984 401.090   5
   5   9 -13 264.394 216.270   1
   5   9 -12 161.820 264.813   1
  -5  -9  12 2365.58 682.017   5
   5   9 -11 1941.73 565.079   1
  -5  -9  11 664.036 410.547   5
   5   9 -10 1309.77 497.452   1
  -5  -9  10 408.351 360.732   5
   5   9  -9 4603.45 878.082   1
  -5  -9   9 4063.52 827.944   5
   5   9  -8 7687.99 1069.44   1
  -5  -9   8 7376.46 1029.71   5
   5   9  -7 9115.27 1194.61   1
  -5  -9   7 7567.73 1032.31   5
  -5  -9   6 13785.9 1386.15   5
   5   9  -6 11115.5 1343.48   1
  -5  -9   5 9142.34 1162.43   5
   5   9  -5 9617.24 1243.73   1
   5   9  -4 973.560 391.629   1
   5   9  -3 8223.71 1186.13   1
   5   9  -2 1384.10 524.146   1
   5   9  -1 371.695 284.140   1
   5   9   0 4649.62 894.042   1
   5   9   1 4467.29 885.184   1
   5   9   2 4119.21 885.581   1
   5   9   3 34.7357 321.096   1
   5  10 -15 352.724 266.625   1
   5  10 -14 542.299 331.148   1
   5  10 -13 87.1541 227.753   1
   5  10 -12 76.5775 337.591   1
  -5 -10  12 24.0271 411.240   5
   5  10 -11-58.8811 293.406   1
  -5 -10  11 94.3863 283.519   5
   5  10 -10 182.032 352.889   1
  -5 -10  10-80.2369 237.422   5
   5  10  -9 266.644 287.052   1
  -5 -10   9 560.684 401.812   5
   5  10  -8 1806.72 570.431   1
  -5 -10   8 1173.29 468.810   5
   5  10  -7 3378.85 772.937   1
  -5 -10   7 2534.38 644.397   5
   5  10  -6 1634.93 574.205   1
  -5 -10   6 1462.05 510.762   5
   5  10  -5 403.409 392.358   1
   5  10  -4 76.3578 291.520   1
   5  10  -3 15.2857 308.180   1
   5  10  -2 5360.81 1040.83   1
   5  10  -1 1842.81 678.632   1
  -5 -11   9 5598.31 999.693   5
  -5 -11   8 1595.24 556.581   5
  -5 -11   7 1987.37 706.959   5
  -5 -11   6 542.550 411.368   5
   6 -13  -2-18.8265 268.978   3
   6 -13  -1 982.703 467.852   3
   6 -13   0 6148.36 1057.32   3
   6 -13   0 7369.00 1146.24   2
   6 -13   1 8823.00 1222.62   3
   6 -13   1 10265.6 1365.93   2
   6 -13   2 1428.77 486.205   2
   6 -12  -6 195.109 243.684   2
   6 -12  -5 378.131 324.392   3
   6 -12  -5 939.736 512.733   2
   6 -12  -4-208.241 357.623   3
   6 -12  -4-230.410 274.396   2
   6 -12  -3 3048.15 780.864   3
   6 -12  -3 3365.02 787.782   2
   6 -12  -2 5336.05 951.093   3
   6 -12  -2 4709.54 907.686   2
   6 -12  -1 2068.51 583.348   3
   6 -12  -1 2032.17 530.865   2
   6 -12   0 308.587 258.556   3
   6 -12   0 337.897 403.938   2
   6 -12   1 302.376 279.732   3
   6 -12   1 134.156 263.164   2
   6 -12   2 123.385 236.998   3
   6 -12   2 1054.67 443.008   2
   6 -12   3 2469.76 674.451   2
   6 -12   4 4473.67 887.975   2
   6 -12   5 1823.60 602.398   2
   6 -12   6 5330.26 974.493   2
   6 -12   7 2822.82 724.535   2
   6 -12   8 2203.48 648.585   2
   6 -12   8 2017.90 601.758   4
   6 -12   9 485.086 369.419   4
   6 -12  10 277.246 263.249   4
   6 -11  -8 591.141 346.726   2
   6 -11  -7 3254.88 897.394   3
   6 -11  -7 4012.96 855.863   2
   6 -11  -6 12689.0 1574.66   3
   6 -11  -6 10554.6 1312.77   2
   6 -11  -5 3899.60 902.841   3
   6 -11  -5 2712.62 664.971   2
   6 -11  -4 27.1862 309.399   3
   6 -11  -4-193.959 266.369   2
   6 -11  -3 1060.15 470.508   3
   6 -11  -3 444.348 327.587   2
   6 -11  -2 1771.50 516.941   3
   6 -11  -2 2918.53 704.517   2
   6 -11  -1 1415.95 477.608   3
   6 -11  -1 666.737 352.279   2
   6 -11   0 328.652 356.577   3
   6 -11   0 1271.63 488.578   2
   6 -11   1 104.889 197.444   3
   6 -11   1 738.420 368.059   2
   6 -11   2-7.07768 177.378   3
   6 -11   2 402.866 332.092   2
   6 -11   3 3673.84 645.225   3
   6 -11   3 3939.56 784.749   2
   6 -11   4 13023.4 1415.59   2
   6 -11   5 2390.64 611.993   2
   6 -11   6 1593.27 541.235   2
   6 -11   7 292.851 328.362   2
   6 -11   8 9025.45 1240.84   2
   6 -11   8 6623.13 1024.01   4
   6 -11   9 5596.72 908.865   4
   6 -11   9 5661.61 976.731   2
   6 -11   9 5040.96 852.737   5
   6 -11  10 317.247 297.145   4
   6 -11  10-116.094 240.966   5
   6 -11  11-94.1218 229.650   4
   6 -11  11-432.348 398.262   5
   6 -11  12 130.919 227.875   5
   6 -11  13 2067.90 694.621   5
   6 -10  -9 6219.37 1149.44   3
   6 -10  -8 24034.3 2167.33   3
   6 -10  -7 16502.2 1763.62   3
   6 -10  -6 233.278 234.172   3
   6 -10  -6 709.107 438.257   2
   6 -10  -5 937.554 399.567   3
   6 -10  -5 271.453 258.688   2
   6 -10  -4 2645.83 658.803   3
   6 -10  -4 1888.79 510.516   2
   6 -10  -3 4882.56 894.918   3
   6 -10  -3 5493.82 881.577   2
   6 -10  -2 15174.6 1444.72   2
   6 -10  -2 13544.4 1365.86   3
   6 -10  -1 13841.7 1385.46   2
   6 -10  -1 14694.8 1363.06   3
   6 -10   0 1.25213 225.691   3
   6 -10   0-85.8575 223.984   2
   6 -10   1 3794.42 641.405   3
   6 -10   1 3742.19 687.949   2
   6 -10   2 8683.08 949.672   3
   6 -10   2 9187.95 1106.48   2
   6 -10   3 2830.22 540.237   3
   6 -10   3 2732.02 661.235   2
   6 -10   4 2854.84 669.797   2
   6 -10   5-71.1275 177.778   5
   6 -10   5 72.6317 270.792   2
   6 -10   6 8686.23 938.283   5
   6 -10   6 8230.14 1084.69   2
   6 -10   7 10930.9 1272.48   2
   6 -10   7 12334.9 1157.95   5
   6 -10   7 12741.5 1331.87   4
   6 -10   8 2587.19 603.103   4
   6 -10   8 4151.92 794.043   2
   6 -10   8 3989.25 730.414   5
   6 -10   9 227.613 347.044   4
   6 -10   9 471.740 384.452   2
   6 -10   9-199.371 329.596   5
   6 -10  10 1379.54 522.249   4
   6 -10  10 1732.71 575.583   2
   6 -10  10 1352.67 496.615   5
   6 -10  11 655.848 405.684   4
   6 -10  11 1255.91 547.337   2
   6 -10  11 943.040 438.798   5
   6 -10  12 2131.01 662.752   4
   6 -10  12 1994.56 628.960   2
   6 -10  12 1637.40 617.754   5
   6 -10  13 1018.17 522.155   5
   6  -9 -10 3734.27 865.055   3
   6  -9  -9 2969.16 749.290   3
   6  -9  -8 675.585 502.525   3
   6  -9  -7-11.1755 307.825   3
   6  -9  -6 1015.14 402.132   3
   6  -9  -5 10736.7 1261.89   3
   6  -9  -4 8122.35 1069.62   3
   6  -9  -4 5698.36 848.875   2
   6  -9  -3 1375.14 468.072   3
   6  -9  -3 846.545 335.292   2
   6  -9  -2 1049.70 366.379   3
   6  -9  -2 1604.24 524.419   2
   6  -9  -1 5874.41 790.724   3
   6  -9  -1 6582.25 905.835   2
   6  -9   0 23519.4 1710.30   2
   6  -9   0 21490.0 1525.05   3
   6  -9   1 917.449 341.545   3
   6  -9   1 711.016 404.781   2
   6  -9   2 4638.67 489.873   5
   6  -9   2 5056.70 674.932   3
   6  -9   2 5561.81 829.259   2
   6  -9   3 303.521 121.391   5
   6  -9   3 483.658 237.165   3
   6  -9   3 696.821 353.534   2
   6  -9   4 366.156 163.206   3
   6  -9   4 833.597 273.434   5
   6  -9   4 289.115 230.070   2
   6  -9   5 2210.24 612.109   2
   6  -9   6 679.917 319.267   2
   6  -9   7-296.659 333.817   4
   6  -9   7 604.520 319.363   2
   6  -9   8 669.611 337.701   4
   6  -9   8 293.999 346.187   2
   6  -9   9 2572.67 641.902   4
   6  -9   9 3519.40 706.732   2
   6  -9  10 4375.16 783.935   4
   6  -9  10 5321.34 912.681   2
   6  -9  11 296.780 323.269   4
   6  -9  11-191.123 269.474   2
   6  -9  12 1034.70 470.778   4
   6  -9  12 209.182 296.924   2
   6  -9  13 45.4292 318.325   4
   6  -9  13 1513.59 588.271   5
   6  -8 -12 1816.77 661.179   3
   6  -8 -11 1239.13 521.094   3
   6  -8 -10 9812.80 1350.18   3
   6  -8  -9 3342.47 782.525   3
   6  -8  -8 4163.24 832.990   3
   6  -8  -7 1693.75 534.265   3
   6  -8  -6 9168.27 1135.80   3
   6  -8  -5 8710.97 1081.70   3
   6  -8  -4 1703.92 433.216   3
   6  -8  -3 4331.92 683.787   3
   6  -8  -3 5938.02 814.598   2
   6  -8  -2 165.793 213.064   3
   6  -8  -2 436.531 233.035   2
   6  -8  -1 15722.8 1327.69   2
   6  -8  -1 16268.3 1255.50   3
   6  -8  -1 14698.5 549.330   5
   6  -8   0 32373.3 1906.46   2
   6  -8   0 32714.6 1735.20   3
   6  -8   1 4663.93 629.618   3
   6  -8   1 4592.32 717.271   2
   6  -8   2 8573.13 800.244   3
   6  -8   2 6894.26 890.547   2
   6  -8   3 696.298 256.481   3
   6  -8   3 544.242 292.685   2
   6  -8   4 7306.71 651.044   3
   6  -8   4 7388.21 925.854   2
   6  -8   5 1343.82 432.411   2
   6  -8   6 3455.99 634.896   4
   6  -8   6 3827.73 659.957   2
   6  -8   7 18008.0 1489.26   2
   6  -8   7 22342.3 1639.47   4
   6  -8   8 1436.65 469.979   4
   6  -8   8 994.073 408.198   2
   6  -8   9 6212.15 950.758   4
   6  -8   9 5332.15 864.007   2
   6  -8  10 9540.96 1134.38   2
   6  -8  10 8217.27 1067.05   4
   6  -8  11 6332.81 988.383   4
   6  -8  11 7666.16 1046.89   2
   6  -8  12 3392.24 764.369   4
   6  -8  12 3555.32 764.546   2
   6  -8  13-17.8585 252.123   4
   6  -8  14-82.4866 261.091   4
   6  -7 -13 555.617 395.905   3
   6  -7 -12 8777.01 1295.02   3
   6  -7 -11 34129.0 2477.68   3
   6  -7 -10 20948.7 1870.66   3
   6  -7  -9 11794.6 1359.24   3
   6  -7  -8 1950.44 526.012   3
   6  -7  -7 4286.60 781.742   3
   6  -7  -6 5881.54 861.012   3
   6  -7  -5 13494.4 1260.38   3
   6  -7  -4 15184.5 1300.12   3
   6  -7  -3 3430.02 577.163   3
   6  -7  -2 30392.2 1690.74   3
   6  -7  -2 30202.4 1783.41   2
   6  -7  -2 28239.7 823.385   5
   6  -7  -1 39352.5 2041.88   2
   6  -7  -1 37937.6 1846.62   3
   6  -7  -1 38896.5 1182.66   5
   6  -7   0 6550.21 831.429   2
   6  -7   0 7667.30 770.394   3
   6  -7   0 6586.90 521.059   5
   6  -7   1 8476.00 924.980   2
   6  -7   1 8737.86 775.285   3
   6  -7   2 670.793 228.714   3
   6  -7   2 514.532 298.006   2
  -6   7  -2 247.963 126.782   3
   6  -7   3 24031.9 1586.25   2
   6  -7   3 26285.3 1216.35   3
   6  -7   4 36369.6 1956.34   2
   6  -7   4 38944.9 1387.36   3
   6  -7   5 1792.26 470.691   4
   6  -7   5 2011.11 482.770   2
   6  -7   6 575.781 303.903   4
   6  -7   6 641.384 324.038   2
   6  -7   7 4534.42 763.293   4
   6  -7   7 6485.20 845.891   2
   6  -7   8 14369.6 1275.08   2
   6  -7   8 15009.4 1368.04   4
   6  -7   9 7298.65 957.719   4
   6  -7   9 6629.41 897.026   2
   6  -7  10 167.212 209.356   4
   6  -7  10 584.673 323.496   2
   6  -7  11 369.592 317.013   4
   6  -7  11 291.304 285.450   2
   6  -7  12 1357.09 483.996   4
   6  -7  13 2835.49 662.146   4
   6  -7  14-327.755 370.203   4
   6  -7  15 1170.51 496.476   4
   6  -6 -14 1053.45 534.794   3
   6  -6 -13 515.462 359.653   3
   6  -6 -12 936.649 477.450   3
   6  -6 -11 521.413 375.799   3
   6  -6 -10 1318.19 429.005   3
   6  -6  -9 14221.8 1453.49   3
   6  -6  -8 366.904 254.881   3
   6  -6  -7 478.475 377.171   3
   6  -6  -6 605.300 298.483   3
   6  -6  -5 369.957 243.672   3
   6  -6  -4 712.426 122.706   5
   6  -6  -4 789.130 292.588   3
   6  -6  -3 110.041 62.0546   5
   6  -6  -3 741.139 291.083   3
   6  -6  -2 342.547 111.787   5
   6  -6  -2 252.821 221.979   3
   6  -6  -1 14.5658 75.7581   5
   6  -6  -1 207.338 174.726   2
   6  -6   0 11412.1 1013.84   2
   6  -6   0 10004.5 813.947   3
   6  -6   1 4664.59 517.663   3
  -6   6  -1 5713.39 555.595   3
   6  -6   1 4455.70 630.874   2
   6  -6   2 3189.16 402.669   3
   6  -6   2 2868.29 518.663   2
   6  -6   3 254.196 154.878   3
   6  -6   3 547.840 316.502   2
   6  -6   4 9589.75 938.625   2
   6  -6   4 9104.69 540.206   3
   6  -6   4 9436.70 983.609   4
   6  -6   5 16667.7 1254.32   2
   6  -6   5 17904.2 1358.86   4
   6  -6   6 487.904 270.025   4
   6  -6   6 1011.58 369.484   2
   6  -6   7 1829.46 507.302   4
   6  -6   7 2091.70 529.023   2
   6  -6   8-51.3426 187.991   4
   6  -6   8-181.286 252.157   2
   6  -6   9-46.8961 251.141   4
   6  -6   9 108.640 278.743   2
   6  -6  10 106.212 190.995   4
   6  -6  10-12.6489 208.635   2
   6  -6  11-12.2135 213.648   4
   6  -6  11-180.786 200.956   2
   6  -6  12 131.788 230.059   4
   6  -6  13-103.689 341.392   4
   6  -6  14 1719.22 599.068   4
   6  -6  15 1206.46 581.338   4
   6  -5 -15 565.691 385.640   3
   6  -5 -14 3760.11 894.289   3
   6  -5 -13 12091.2 1433.63   3
   6  -5 -12 7199.38 1112.83   3
   6  -5 -11 2099.39 587.339   3
   6  -5 -10 1301.64 461.662   3
   6  -5  -9 322.114 248.624   3
   6  -5  -8 27020.4 1839.43   3
  -6   5   8 27774.1 1044.79   5
   6  -5  -7 37997.1 2159.85   3
   6  -5  -7 43132.9 1608.43   1
   6  -5  -6 37.9493 87.2045   5
   6  -5  -6 119.723 238.791   3
   6  -5  -5 1209.98 200.557   5
   6  -5  -5 1048.71 373.865   3
   6  -5  -4 5383.34 417.832   5
   6  -5  -4 5410.61 703.228   3
   6  -5  -3 16028.0 1151.15   3
   6  -5  -3 15826.8 773.121   5
   6  -5  -2 23025.2 1319.52   3
   6  -5  -2 23312.2 1005.11   5
   6  -5  -1 7675.93 709.897   3
   6  -5  -1 8085.61 616.651   5
   6  -5   0 193.603 150.236   3
   6  -5   0-53.5071 154.685   2
   6  -5   1 3567.93 419.937   3
   6  -5   1 3415.38 522.371   2
   6  -5   2 121677. 3423.66   2
   6  -5   2 115707. 2642.91   3
   6  -5   3 64761.5 2393.64   2
   6  -5   3 65117.4 1639.07   3
   6  -5   3 66339.5 2605.99   4
   6  -5   4 19757.4 1272.21   2
   6  -5   4 18219.3 621.191   3
   6  -5   4 21164.9 1441.66   4
   6  -5   5 2817.51 580.729   4
   6  -5   5 3212.98 533.091   2
   6  -5   6 10577.9 960.331   2
   6  -5   6 10915.1 1090.32   4
   6  -5   7 37518.8 1895.65   2
   6  -5   7 44578.0 2276.28   4
   6  -5   8 14279.0 1141.78   2
   6  -5   8 16117.0 1417.86   4
   6  -5   9 2515.09 583.117   4
   6  -5   9 1913.69 462.922   2
   6  -5  10 720.737 325.556   4
   6  -5  10 963.186 335.407   2
   6  -5  11 3894.95 764.347   4
   6  -5  12 19342.4 1750.10   4
   6  -5  13 1824.31 541.481   4
   6  -5  14 484.082 397.996   4
   6  -5  15 1118.98 546.704   4
   6  -4 -16 681.604 477.354   3
   6  -4 -15 1215.45 580.248   3
   6  -4 -14 948.570 453.673   3
   6  -4 -13 15436.4 1596.60   3
   6  -4 -12 13889.0 1445.77   3
  -6   4  11 727.346 251.357   5
   6  -4 -11 261.647 275.036   3
  -6   4  10 242.910 161.749   5
   6  -4 -10 67.9577 222.098   3
   6  -4  -9 16791.6 1442.86   3
  -6   4   9 17003.2 936.576   5
   6  -4  -8 18985.7 965.960   5
  -6   4   8 19546.1 970.726   5
   6  -4  -7 2641.34 344.624   5
  -6   4   7 2555.71 336.768   5
   6  -4  -7 2859.25 568.929   3
   6  -4  -6 9996.44 648.040   5
   6  -4  -6 11033.4 1048.33   3
   6  -4  -5 5984.98 493.957   5
   6  -4  -5 5606.75 704.805   3
   6  -4  -4 888.157 200.033   5
   6  -4  -4 940.547 313.260   3
   6  -4  -3 46137.1 1911.66   3
   6  -4  -3 43904.9 1488.06   5
   6  -4  -2 8089.25 737.563   3
   6  -4  -2 7724.49 609.164   5
   6  -4  -1 2301.77 342.930   5
   6  -4  -1 2352.51 367.865   3
   6  -4   0 3127.74 399.782   3
   6  -4   0 2684.23 478.786   2
   6  -4   1 12721.2 957.036   2
   6  -4   1 12434.0 744.945   3
   6  -4   2 9270.71 830.157   2
   6  -4   2 10681.5 611.661   3
   6  -4   2 10176.6 942.600   4
   6  -4   3 1955.95 451.195   4
   6  -4   3 2270.74 234.945   3
   6  -4   3 2867.55 467.373   2
   6  -4   4 52963.2 2017.45   2
   6  -4   4 47155.8 2211.20   4
   6  -4   5 24558.7 1369.91   2
   6  -4   5 20922.2 1506.55   4
   6  -4   6 15693.5 1091.63   2
   6  -4   6 15635.1 1314.78   4
   6  -4   7 5363.73 817.947   4
   6  -4   7 5340.16 646.582   2
   6  -4   8-229.153 253.389   4
   6  -4   8 380.267 201.850   2
   6  -4   9 6752.22 760.219   2
   6  -4   9 5805.72 884.542   4
   6  -4  10 1501.48 459.524   4
   6  -4  11-92.0064 252.770   4
   6  -4  12-582.247 444.447   4
   6  -4  13 679.968 339.485   4
   6  -4  14 1232.47 594.056   4
   6  -4  15-451.406 390.820   4
   6  -3 -17 3615.75 904.010   3
   6  -3 -16 930.220 506.499   3
   6  -3 -15 1380.53 490.696   3
   6  -3 -14 6842.64 1058.85   3
   6  -3 -13 20627.6 1769.47   3
  -6   3  13 19073.8 1277.09   5
  -6   3  12 6858.84 730.929   5
   6  -3 -12 7125.58 1021.26   3
  -6   3  11 693.998 263.926   5
   6  -3 -11 259.906 241.216   3
   6  -3 -10 24974.7 1769.89   3
  -6   3  10 27257.6 1351.20   5
   6  -3  -9 35144.5 2046.42   3
  -6   3   9 38575.5 1568.13   5
  -6   3   8 4005.09 480.026   5
   6  -3  -8 4167.03 690.449   3
   6  -3  -7 6456.41 590.290   5
   6  -3  -7 6739.30 818.050   3
  -6   3   7 6669.71 594.418   5
   6  -3  -6 2983.54 384.642   5
  -6   3   6 2924.28 391.751   5
   6  -3  -6 3638.27 604.950   3
   6  -3  -5 30655.4 1276.64   5
   6  -3  -5 31633.9 1664.18   3
   6  -3  -4 27685.9 1211.91   5
   6  -3  -4 27642.8 1477.50   3
   6  -3  -3 283.370 146.828   5
   6  -3  -3 124.404 127.035   3
   6  -3  -2 697.120 204.184   5
   6  -3  -2 632.536 198.564   3
   6  -3  -1 334.948 158.062   3
   6  -3   0 16727.4 910.694   3
   6  -3   1 811.428 294.697   4
   6  -3   1 316.937 130.035   3
   6  -3   1 565.895 245.682   2
   6  -3   2 14785.8 951.794   2
   6  -3   2 13373.6 671.479   3
   6  -3   2 14600.8 1130.63   4
   6  -3   3 23219.3 1206.42   2
   6  -3   3 23453.0 776.176   3
   6  -3   3 21978.9 1432.74   4
   6  -3   4 1242.22 351.913   4
   6  -3   4 1910.52 363.076   2
   6  -3   5 28523.5 1378.95   2
   6  -3   5 28454.7 1738.55   4
   6  -3   6 4309.05 709.682   4
   6  -3   6 4202.08 518.443   2
   6  -3   7 350.488 254.065   4
   6  -3   7 125.319 178.201   2
   6  -3   8 19968.4 1198.24   2
   6  -3   8 21123.0 1632.65   4
   6  -3   9 518.240 340.748   4
   6  -3  10 14017.4 1463.28   4
   6  -3  11 5415.17 910.951   4
   6  -3  12 431.758 406.062   4
   6  -3  13 1241.30 528.360   4
   6  -3  14-254.750 329.773   4
   6  -2 -17 4841.23 987.465   3
   6  -2 -16 10297.0 1367.68   3
   6  -2 -15 13620.9 1513.12   3
  -6   2  15 13756.4 1213.41   5
   6  -2 -14 15849.1 1567.37   3
  -6   2  14 15637.2 1256.21   5
  -6   2  13 805.028 308.752   5
   6  -2 -13 310.478 271.844   3
   6  -2 -12 12784.7 1311.92   3
  -6   2  12 11351.6 995.148   5
   6  -2 -11 10488.4 1142.58   3
  -6   2  11 8995.30 830.218   5
   6  -2 -10 518.664 126.154   1
  -6   2  10 724.401 298.106   5
   6  -2 -10 211.317 186.928   3
  -6   2   9 3052.24 459.012   5
   6  -2  -9 3245.18 635.818   3
  -6   2   8 232.429 175.509   5
   6  -2  -8 1148.91 423.201   3
   6  -2  -7 10014.6 969.877   3
  -6   2   7 8973.41 732.679   5
   6  -2  -6 30704.9 1666.23   3
  -6   2   6 28545.2 1341.33   5
   6  -2  -5 46108.2 2008.13   3
  -6   2   5 47095.4 1725.09   5
   6  -2  -4 87462.3 2752.82   3
   6  -2  -3 5471.54 626.451   3
   6  -2  -2 127638. 3213.54   3
   6  -2  -1 45993.4 1674.36   3
   6  -2  -1 47111.6 1905.06   4
   6  -2   0 58801.6 1815.21   3
   6  -2   0 54677.7 2163.59   4
   6  -2   1 87443.5 2426.73   2
   6  -2   1 92094.2 2949.19   4
   6  -2   2 7967.92 645.032   2
   6  -2   2 8438.98 852.763   4
   6  -2   3 16646.2 937.893   2
   6  -2   3 17073.2 1279.70   4
   6  -2   4 50080.0 1704.88   2
   6  -2   4 48543.3 1176.41   3
   6  -2   4 48321.4 1159.46   3
   6  -2   4 47296.5 2246.02   4
   6  -2   5 33223.8 1371.67   2
   6  -2   5 33254.9 1929.03   4
   6  -2   6 20653.9 1078.33   2
   6  -2   6 24424.9 1662.39   4
   6  -2   7 897.759 400.499   4
   6  -2   7 1128.95 292.861   2
   6  -2   8 12063.9 1265.57   4
   6  -2   9 16967.0 1547.49   4
   6  -2  10 19258.7 1713.74   4
   6  -2  11 1875.51 564.702   4
   6  -2  12 2911.50 753.229   4
   6  -2  13 1967.17 637.707   4
   6  -2  14 207.364 355.549   4
   6  -1 -18 2742.60 792.386   3
  -6   1  17 7476.67 993.051   5
   6  -1 -17 7954.67 1188.91   3
  -6   1  16 4457.59 758.496   5
   6  -1 -16 3693.92 810.531   3
  -6   1  15 1599.76 461.476   5
   6  -1 -15 2273.50 656.769   3
  -6   1  14 1150.68 333.075   5
   6  -1 -14 740.160 357.060   3
  -6   1  13 13129.9 1134.16   5
   6  -1 -13 16008.1 1484.23   3
  -6   1  12 6250.27 751.456   5
   6  -1 -12 6275.80 930.925   3
   6  -1 -11 1766.84 220.038   1
  -6   1  11 1247.44 358.554   5
   6  -1 -11 1869.07 490.498   3
   6  -1 -10 9.35271 83.6958   1
  -6   1  10 61.4709 134.854   5
   6  -1 -10-149.728 179.658   3
  -6   1   9 130.441 124.396   5
   6  -1  -9 543.080 271.305   3
  -6   1   8 6800.70 694.759   5
   6  -1  -8 6975.41 829.140   3
  -6   1   7 10878.5 863.455   5
   6  -1  -7 10398.5 977.792   3
  -6   1   6 208.877 190.386   5
  -6   1   5 962.065 266.519   5
  -6   1   4 34017.6 1523.53   5
   6  -1  -3 29028.7 1393.67   4
   6  -1  -2 16334.4 1060.55   4
   6  -1  -1 38535.3 1727.13   4
   6  -1   0 564.609 251.850   4
   6  -1   1 1586.59 401.378   4
   6  -1   1 1649.79 284.873   2
   6  -1   2 39535.2 1373.62   2
   6  -1   2 40005.3 1945.85   4
   6  -1   3 22701.9 999.786   2
   6  -1   3 23615.3 969.967   3
   6  -1   3 23200.9 1523.66   4
   6  -1   4 1157.24 430.253   4
   6  -1   4 1070.57 215.905   2
   6  -1   4 1149.44 212.182   3
   6  -1   5 154.200 209.819   4
   6  -1   5 516.464 184.472   2
   6  -1   5 509.820 138.764   3
   6  -1   6 148.170 212.985   4
   6  -1   6 299.071 145.310   2
   6  -1   7 1188.83 440.334   4
   6  -1   8-71.8110 279.325   4
   6  -1   9 741.316 405.066   4
   6  -1  10 190.656 389.900   4
   6  -1  11 7248.32 1135.61   4
   6  -1  12 3968.61 887.645   4
   6  -1  13-64.0297 334.506   4
  -6   0  19 505.752 287.422   5
  -6   0  18 785.690 468.456   5
   6   0 -18 221.884 394.638   3
  -6   0  17 604.188 382.196   5
   6   0 -17 110.518 265.091   3
  -6   0  16 11604.0 1239.71   5
   6   0 -16 12129.7 1417.56   3
  -6   0  15 18735.1 1514.39   5
   6   0 -15 16683.8 1606.38   3
  -6   0  14 381.620 234.611   5
   6   0 -14 308.568 355.885   3
  -6   0  13 15123.5 1266.13   5
   6   0 -13 13858.6 1373.96   3
  -6   0  12 12560.3 1118.03   5
   6   0 -12 12506.4 1258.29   3
   6   0 -11 51362.6 1513.27   1
  -6   0  11 50523.3 2213.28   5
   6   0 -11 48046.0 2435.04   3
  -6   0  10 6388.60 736.336   5
   6   0 -10 6936.96 551.184   1
   6   0 -10 6250.52 844.600   3
  -6   0   9 2934.10 508.328   5
   6   0  -9 2814.31 373.035   1
  -6   0   8 768.723 274.088   5
  -6   0   7 15924.4 1098.36   5
  -6   0   6 51094.3 2012.64   5
   6   0  -5 935.168 251.062   4
  -6   0   5 1320.99 313.797   5
  -6   0   4 50341.3 1977.49   5
   6   0  -4 47322.4 1777.76   4
   6   0  -3 6334.40 636.198   4
   6   0  -2 24974.5 1337.12   4
   6   0  -1 84751.7 2713.38   4
   6   0   0 29250.2 1565.77   4
   6   0   1 5508.20 719.730   4
   6   0   1 4541.72 408.785   2
   6   0   2 1243.19 393.999   4
   6   0   2 1297.29 203.435   2
   6   0   3 37673.1 1149.51   2
   6   0   3 41193.7 1488.94   3
   6   0   3 41897.1 2104.13   4
   6   0   4 51695.1 1343.78   2
   6   0   4 52090.3 1692.10   3
   6   0   4 54942.2 2518.35   4
   6   0   5 430.256 258.109   4
   6   0   5 449.811 150.868   3
   6   0   6 1703.83 480.855   4
   6   0   7 654.018 345.633   4
   6   0   8 24824.8 1908.62   4
   6   0   9 14312.6 1488.25   4
   6   0  10 1153.20 527.765   4
   6   0  11 432.058 353.180   4
   6   0  12 799.039 486.956   4
  -6  -1  19 2026.50 588.031   5
  -6  -1  18 9044.66 1205.11   5
   6   1 -18 5607.51 1045.07   3
  -6  -1  17 5977.36 954.652   5
   6   1 -17 7969.30 1167.58   3
  -6  -1  16 3857.26 737.285   5
   6   1 -16 3210.77 704.694   3
  -6  -1  15 281.776 277.882   5
   6   1 -15 779.559 371.737   3
  -6  -1  14 9018.53 1031.13   5
   6   1 -14 11786.1 1276.66   3
  -6  -1  13 15347.7 1295.53   5
   6   1 -13 12407.4 1289.59   3
   6   1 -12 4242.60 438.401   1
  -6  -1  12 4512.05 687.934   5
   6   1 -12 4842.29 807.047   3
  -6  -1  11 1699.01 471.137   5
   6   1 -11 1615.50 273.587   1
  -6  -1  10 15862.8 1214.22   5
   6   1 -10 14729.5 900.431   1
  -6  -1   9 51596.1 2198.20   5
   6   1  -9 51999.5 1825.44   1
  -6  -1   8 48638.5 2094.14   5
   6   1  -8 47783.5 1782.89   1
  -6  -1   7 33951.2 1698.03   5
   6   1  -7 33919.0 1503.72   1
   6   1  -7 31822.8 1310.41   4
   6   1  -6 199.095 149.673   4
  -6  -1   6 125.506 164.752   5
  -6  -1   5 8646.30 827.309   5
   6   1  -5 6883.98 631.193   4
  -6  -1   4 34595.2 1693.28   5
   6   1  -4 34644.1 1500.11   4
   6   1  -3 34137.1 1548.02   4
   6   1  -2 28064.7 1446.62   4
   6   1  -1 3411.40 518.029   4
   6   1   0 41186.8 1928.52   4
   6   1   1 81513.9 1775.96   2
   6   1   1 83631.7 2944.88   4
   6   1   2 51766.7 1174.41   2
   6   1   2 55242.0 2422.98   4
   6   1   3 10404.8 1070.99   4
   6   1   4 9801.41 1057.98   4
   6   1   5 6577.48 911.860   4
   6   1   6 1598.82 491.033   4
   6   1   7 842.096 379.191   4
   6   1   8 5961.32 990.732   4
   6   1   9 2396.04 688.074   4
   6   1  10 5189.51 978.645   4
   6   1  11 1546.39 580.239   4
  -6  -2  19 695.378 449.787   5
  -6  -2  18-306.259 442.100   5
   6   2 -18-73.2722 278.119   3
  -6  -2  17 460.716 263.548   5
   6   2 -17-128.499 312.818   3
  -6  -2  16 442.783 327.260   5
   6   2 -16 118.659 282.246   3
  -6  -2  15 3657.73 705.185   5
   6   2 -15 3709.13 743.767   3
  -6  -2  14 13282.7 1297.02   5
   6   2 -14 12608.5 1352.35   3
   6   2 -13 3859.77 449.104   1
  -6  -2  13 4124.40 705.721   5
   6   2 -12 12032.3 831.261   1
  -6  -2  12 11233.5 1123.99   5
   6   2 -11 1473.76 233.641   4
  -6  -2  11 1510.31 443.336   5
   6   2 -11 1038.54 261.937   1
   6   2 -10 186.580 109.618   4
   6   2 -10 334.478 164.778   1
  -6  -2  10-51.4454 277.472   5
  -6  -2   9 8770.30 914.455   5
   6   2  -9 9022.42 774.570   1
   6   2  -9 8872.85 599.327   4
   6   2  -8 2738.05 437.207   1
   6   2  -8 3044.03 366.572   4
  -6  -2   8 2936.23 509.762   5
  -6  -2   7 18344.7 1287.94   5
   6   2  -7 18916.2 1176.18   1
   6   2  -7 20057.5 997.914   4
   6   2  -6 1288.54 273.244   4
   6   2  -6 1065.98 307.252   1
  -6  -2   6 974.286 298.419   5
   6   2  -5 5110.98 636.600   1
  -6  -2   5 5810.48 722.035   5
   6   2  -5 4972.37 538.929   4
  -6  -2   4 6651.83 767.553   5
   6   2  -4 7586.33 725.265   4
   6   2  -3 10435.5 869.411   4
   6   2  -2 7863.77 781.540   4
   6   2  -1 9456.30 896.531   4
   6   2   0 25910.6 1568.46   4
   6   2   1 5023.35 226.723   2
   6   2   1 8196.12 906.191   4
   6   2   2 20860.2 1506.80   4
   6   2   3 14326.1 1292.88   4
   6   2   4 2391.87 576.910   4
   6   2   5 1298.52 465.862   4
   6   2   6-403.058 272.625   4
   6   2   7-158.680 286.556   4
   6   2   8 5740.84 984.541   4
   6   2   9 2968.50 795.559   4
   6   2  10-14.1933 339.371   4
   6   2  11 2428.90 724.466   4
  -6  -3  19 3218.31 758.628   5
  -6  -3  18 89.3656 259.984   5
   6   3 -18 642.412 326.214   3
  -6  -3  17 696.885 403.875   5
   6   3 -17-115.179 294.883   3
  -6  -3  16 464.856 355.973   5
   6   3 -16 577.347 359.740   3
  -6  -3  15 8554.08 1117.73   5
  -6  -3  14 1150.87 438.689   5
   6   3 -13 7166.79 685.598   1
  -6  -3  13 8118.65 1005.17   5
   6   3 -12 9.46889 141.606   1
  -6  -3  12 215.395 238.607   5
   6   3 -11 18416.2 1159.26   1
  -6  -3  11 18881.2 1454.06   5
   6   3 -10 7609.50 757.746   1
  -6  -3  10 7921.68 936.513   5
   6   3 -10 5252.25 392.867   4
  -6  -3   9 9734.98 1010.95   5
   6   3  -9 11262.4 942.678   1
   6   3  -9 9473.56 573.260   4
   6   3  -8 2606.65 324.136   4
  -6  -3   8 3069.29 556.921   5
   6   3  -8 3299.35 531.063   1
   6   3  -7 283.416 252.147   1
   6   3  -7 27.2260 90.8234   4
  -6  -3   7 23.1309 240.229   5
  -6  -3   6 55751.3 2385.74   5
   6   3  -6 55522.4 2254.67   1
   6   3  -6 53941.8 1856.04   4
  -6  -3   5 44219.5 2095.55   5
   6   3  -5 43542.4 2003.27   1
   6   3  -5 41338.9 1665.43   4
  -6  -3   4 35849.3 1881.96   5
   6   3  -4 35646.7 1845.23   1
   6   3  -4 37376.9 1639.68   4
   6   3  -3 34746.5 1843.92   1
   6   3  -3 37268.4 1712.51   4
   6   3  -2 687.544 261.466   4
   6   3  -2 526.136 286.152   1
   6   3  -1 3991.03 326.338   2
   6   3  -1 3460.12 573.444   4
   6   3   0 2989.37 552.062   4
   6   3   0 2810.60 186.481   2
   6   3   1 7575.83 903.899   4
   6   3   2 24954.1 1709.68   4
   6   3   3 7813.68 1000.03   4
   6   3   4 47881.5 2578.92   4
   6   3   5 12761.3 1353.70   4
   6   3   6 13111.4 1421.58   4
   6   3   7 7136.18 1097.42   4
   6   3   8 470.705 385.463   1
   6   3   8-223.745 355.807   4
   6   3   9 2507.76 615.013   1
   6   3   9 1980.64 632.414   4
   6   3  10 1021.07 468.023   1
   6   3  10 932.170 485.647   4
   6   3  11-85.7162 258.306   1
  -6  -4  18 47.0025 349.900   5
   6   4 -18-427.950 382.080   3
  -6  -4  17 3987.55 872.271   5
   6   4 -17 2251.38 601.386   3
  -6  -4  16 12249.9 1398.20   5
  -6  -4  15 7584.52 1071.06   5
   6   4 -14-51.4560 160.268   1
  -6  -4  14-22.8038 262.111   5
   6   4 -13 4613.22 617.845   1
  -6  -4  13 6346.96 924.872   5
   6   4 -12 14736.8 1120.54   1
  -6  -4  12 15349.8 1393.36   5
   6   4 -11 21616.0 1370.58   1
  -6  -4  11 24609.0 1723.92   5
  -6  -4  10 1027.37 376.295   5
   6   4 -10 790.489 288.896   1
   6   4  -9 1484.21 364.961   1
  -6  -4   9 1238.67 414.012   5
   6   4  -9 1484.53 210.785   4
   6   4  -8 47.0289 101.994   4
   6   4  -8 222.704 231.014   1
  -6  -4   8 309.352 244.132   5
  -6  -4   7 11050.5 1073.30   5
   6   4  -7 12641.6 1102.93   1
   6   4  -7 10279.3 704.526   4
  -6  -4   6 37514.2 2002.13   5
   6   4  -6 41155.7 2025.64   1
   6   4  -6 37186.6 1512.85   4
  -6  -4   5 16769.9 1331.34   5
   6   4  -5 15378.8 1242.63   1
   6   4  -5 15223.2 1002.55   4
   6   4  -4 16232.8 944.223   2
  -6  -4   4 15478.0 1266.34   5
   6   4  -4 16471.1 1312.23   1
   6   4  -4 16122.0 1101.12   4
   6   4  -3 4942.67 640.759   4
   6   4  -3 5161.53 482.186   2
   6   4  -3 4666.29 693.378   1
   6   4  -2 17019.0 790.420   2
   6   4  -2 17404.3 1383.33   1
   6   4  -2 16681.0 1237.25   4
   6   4  -1 20324.0 1515.98   1
   6   4  -1 22169.0 1489.77   4
   6   4   0 20290.4 1538.20   1
   6   4   0 23060.8 1574.59   4
   6   4   1 3806.84 682.997   1
   6   4   1 3330.83 625.104   4
   6   4   2 9701.29 1096.44   1
   6   4   2 11763.4 1224.26   4
   6   4   3 15752.5 1436.48   1
   6   4   3 21222.2 1701.26   4
   6   4   4 7136.41 975.120   1
   6   4   4 8838.78 1152.68   4
   6   4   5 3416.91 665.651   1
   6   4   5 3037.15 720.385   4
   6   4   6 7637.26 1048.49   1
   6   4   6 8832.79 1232.41   4
   6   4   7 121.355 228.496   1
   6   4   7 291.690 273.097   4
   6   4   8 3277.02 716.051   1
   6   4   8 3886.99 914.958   4
   6   4   9 1786.58 617.891   1
   6   4   9 1767.51 710.774   4
   6   4  10 1075.69 541.277   1
  -6  -5  17 80.6849 329.571   5
  -6  -5  16 1676.17 582.726   5
  -6  -5  15 9546.59 1235.39   5
   6   5 -14 818.560 285.527   1
  -6  -5  14 547.371 417.483   5
   6   5 -13 2992.92 559.706   1
  -6  -5  13 2872.55 655.575   5
   6   5 -12 1731.87 394.893   1
  -6  -5  12 1637.04 453.173   5
   6   5 -11 2483.44 532.353   1
  -6  -5  11 1948.35 506.862   5
  -6  -5  10 5626.30 845.300   5
   6   5 -10 4511.39 684.955   1
  -6  -5   9 240.136 252.516   5
   6   5  -9 587.310 264.993   1
   6   5  -8 151.178 237.909   1
  -6  -5   8 46.2576 250.681   5
   6   5  -8 122.670 106.266   4
   6   5  -7 426.008 326.470   1
  -6  -5   7 379.991 273.920   5
   6   5  -7 220.965 137.940   4
  -6  -5   6 15123.8 1314.65   5
   6   5  -6 14543.7 1272.82   1
   6   5  -6 14330.0 936.836   4
  -6  -5   5 14997.8 1293.71   5
   6   5  -5 12225.3 1167.83   1
   6   5  -5 14959.9 1024.03   4
   6   5  -4 3577.96 682.585   1
   6   5  -4 3394.89 552.775   4
   6   5  -3 2337.23 457.654   4
   6   5  -3 2309.94 557.977   1
   6   5  -2 4160.36 741.788   1
   6   5  -2 2899.38 546.533   4
   6   5  -1 212.489 239.337   1
   6   5  -1 813.992 335.478   4
   6   5   0 5103.16 824.643   1
   6   5   0 4529.07 733.590   4
   6   5   1 136.862 241.442   1
   6   5   1-690.179 343.570   4
   6   5   2-440.323 317.190   1
   6   5   2 194.587 253.373   4
   6   5   3 1378.32 496.374   1
   6   5   3 1575.40 551.498   4
   6   5   4 3020.46 677.780   1
   6   5   4 3930.46 803.508   4
   6   5   5 3241.97 670.348   1
   6   5   5 4928.50 914.399   4
   6   5   6 197.718 259.953   1
   6   5   6-310.709 468.329   4
   6   5   7 1649.61 531.864   1
   6   5   7 839.289 358.397   4
   6   5   8 534.979 323.140   1
   6   5   9 1628.95 562.531   1
   6   5  10 226.960 329.355   1
  -6  -6  16 548.307 383.820   5
  -6  -6  15 2742.47 667.793   5
   6   6 -14 4567.23 719.808   1
  -6  -6  14 3436.58 774.661   5
   6   6 -13 13958.9 1237.47   1
  -6  -6  13 13353.0 1408.53   5
  -6  -6  12 13756.3 1404.66   5
   6   6 -12 13294.1 1231.49   1
   6   6 -11 91.4016 214.381   1
  -6  -6  11 361.693 320.296   5
   6   6 -10 2098.86 537.915   1
  -6  -6  10 1765.59 503.145   5
  -6  -6   9 960.401 400.622   5
   6   6  -9 973.244 374.234   1
   6   6  -8 23843.7 1683.89   1
  -6  -6   8 23712.1 1741.98   5
   6   6  -7 40178.7 2228.43   1
  -6  -6   7 42296.7 2310.36   5
   6   6  -7 38745.3 1517.73   4
   6   6  -6-5.61700 221.585   1
  -6  -6   6 48.4091 184.885   5
   6   6  -6 97.0856 136.463   4
   6   6  -5 3192.19 623.387   1
  -6  -6   5 2666.18 592.494   5
   6   6  -5 2412.47 446.229   4
   6   6  -4 4647.27 784.382   1
  -6  -6   4 5634.03 836.075   5
   6   6  -4 3776.66 589.708   4
   6   6  -3 13144.5 1317.05   1
   6   6  -3 11321.9 1171.92   4
   6   6  -2 13981.4 1382.56   1
   6   6  -2 14267.3 1257.98   4
   6   6  -1 495.627 306.344   1
   6   6  -1 502.563 298.028   4
   6   6   0 231.216 239.257   1
   6   6   0-205.507 308.798   4
   6   6   1 1960.43 565.192   1
   6   6   1 2312.87 563.660   4
   6   6   2 27747.9 2068.38   1
   6   6   2 30944.2 2205.32   4
   6   6   3 14682.4 1484.95   1
   6   6   3 15331.1 1576.02   4
   6   6   4 718.917 395.822   1
   6   6   4 725.803 394.401   4
   6   6   5 90.3602 266.783   1
   6   6   5 141.008 285.757   4
   6   6   6-289.808 305.051   1
   6   6   6 42.3876 226.086   4
   6   6   7 1959.88 619.004   1
   6   6   8 147.362 346.429   1
  -6  -7  15 4517.77 944.633   5
   6   7 -14 4318.76 722.029   1
  -6  -7  14 6335.74 1052.98   5
   6   7 -13 1051.36 404.413   1
  -6  -7  13 907.738 458.022   5
   6   7 -12 601.724 286.124   1
  -6  -7  12 732.002 385.009   5
   6   7 -11 299.068 235.702   1
  -6  -7  11 747.798 365.341   5
   6   7 -10-118.829 313.680   1
  -6  -7  10 201.755 212.437   5
  -6  -7   9 923.043 451.566   5
   6   7  -9 1074.61 466.972   1
  -6  -7   8 1521.68 459.714   5
   6   7  -8 1693.26 540.803   1
  -6  -7   7 112.822 290.590   5
   6   7  -7 444.318 319.066   1
  -6  -7   6 2282.41 557.280   5
   6   7  -6 1344.33 476.299   1
   6   7  -5-196.970 325.144   1
  -6  -7   5-157.602 284.224   5
   6   7  -5 24.9683 128.019   4
   6   7  -4-172.657 276.173   1
   6   7  -4 370.384 232.568   4
   6   7  -3 7663.16 1092.36   1
   6   7  -3 6964.98 872.705   4
   6   7  -2 1186.32 458.702   1
   6   7  -2 1173.54 359.883   4
   6   7  -1 1573.21 529.639   1
   6   7  -1 633.671 257.913   4
   6   7   0 8937.91 1187.72   1
   6   7   0 9270.54 1145.50   4
   6   7   1 4322.03 891.965   1
   6   7   1 4784.04 847.818   4
   6   7   2 293.564 268.837   1
   6   7   2 344.484 252.423   4
   6   7   3 3523.38 808.157   1
   6   7   3 3977.85 871.172   4
   6   7   4 2510.27 682.941   1
   6   7   4 2250.00 710.928   4
   6   7   5 356.863 324.413   1
   6   7   5 1051.85 556.959   4
   6   7   6 345.535 275.537   1
   6   8 -15 720.854 407.934   1
   6   8 -14 4738.23 806.151   1
  -6  -8  14 5874.29 1036.63   5
   6   8 -13 897.703 429.964   1
  -6  -8  13 923.585 398.604   5
   6   8 -12-100.510 274.463   1
  -6  -8  12 341.841 388.697   5
   6   8 -11 2160.40 600.046   1
  -6  -8  11 1412.80 521.080   5
   6   8 -10 13636.5 1409.34   1
  -6  -8  10 11555.5 1341.20   5
   6   8  -9 13295.3 1404.93   1
  -6  -8   9 15894.6 1540.67   5
   6   8  -8 414.880 276.698   1
  -6  -8   8 222.094 291.510   5
  -6  -8   7 274.186 288.135   5
   6   8  -7 630.520 366.798   1
  -6  -8   6 2871.70 662.294   5
   6   8  -6 3216.37 679.600   1
  -6  -8   5-183.342 272.611   5
   6   8  -5 84.2770 375.026   1
   6   8  -4 756.944 372.104   4
   6   8  -4 354.620 221.173   1
   6   8  -3 135.428 256.493   1
   6   8  -3 17.0087 236.567   4
   6   8  -2 1363.30 508.302   1
   6   8  -2 1378.69 413.977   4
   6   8  -1 1526.65 539.677   1
   6   8  -1 2475.20 633.735   4
   6   8   0 12371.6 1479.80   1
   6   8   0 10025.9 1341.11   4
   6   8   1 3615.02 857.287   1
   6   8   1 2174.36 804.387   4
   6   8   2 89.1837 300.417   1
   6   8   2-371.142 460.393   4
   6   8   3 404.312 409.647   1
   6   8   3-1631.89 598.857   4
   6   8   4 76.8103 260.009   4
   6   9 -15 2073.62 604.608   1
   6   9 -14 2700.80 649.510   1
   6   9 -13 333.974 330.973   1
   6   9 -12 9143.67 1237.80   1
  -6  -9  12 7874.04 1190.38   5
   6   9 -11 7986.49 1150.72   1
  -6  -9  11 10635.8 1353.25   5
   6   9 -10 363.825 452.263   1
  -6  -9  10 813.793 441.983   5
   6   9  -9 174.550 253.100   1
  -6  -9   9 564.369 374.345   5
   6   9  -8 416.153 345.048   1
  -6  -9   8 529.262 433.661   5
   6   9  -7 7998.06 1192.12   1
  -6  -9   7 5282.08 918.944   5
   6   9  -6 10326.4 1325.01   1
  -6  -9   6 9659.59 1227.19   5
   6   9  -5 10722.3 1343.21   1
   6   9  -4 967.223 421.891   1
   6   9  -3 563.967 265.772   1
   6   9  -2 5167.82 1010.51   1
   6   9  -1 2978.71 776.690   1
   6   9   0 4063.92 909.740   4
   6   9   1 2521.97 746.186   4
   6   9   2 143.121 290.775   4
  -6 -10   9 468.628 262.332   5
  -6 -10   8 1544.84 547.744   5
  -6 -10   7 130.177 294.668   5
   7 -13  -2 844.232 486.102   3
   7 -13  -1 94.4351 348.105   3
   7 -13   0 29.0439 366.385   3
   7 -13   1 3130.95 746.641   3
   7 -13   8-18.7604 225.851   4
   7 -12  -5 8547.63 1324.70   3
   7 -12  -4 3897.91 925.318   3
   7 -12  -3 430.064 365.113   3
   7 -12  -3-585.924 455.602   2
   7 -12  -2 1555.26 607.463   3
   7 -12  -2 2600.41 666.211   2
   7 -12  -1 3213.42 760.993   3
   7 -12  -1 2906.40 749.540   2
   7 -12   0 625.910 329.040   3
   7 -12   0 1320.99 436.868   2
   7 -12   1 3710.81 733.366   3
   7 -12   1 5081.14 964.704   2
   7 -12   2 3176.32 660.316   3
   7 -12   2 1727.99 604.675   2
   7 -12   3-960.600 479.241   2
   7 -12   4 4096.40 894.183   2
   7 -12   5 6024.32 1030.81   2
   7 -12   7-172.987 315.120   4
   7 -12   8-130.415 369.306   4
   7 -12   9-89.0172 334.351   4
   7 -12  10 2712.96 763.091   4
   7 -11  -7 5772.22 1127.63   3
   7 -11  -7 1962.95 640.064   2
   7 -11  -6 191.271 331.266   3
   7 -11  -6-6.72815 226.300   2
   7 -11  -5 1159.41 486.953   3
   7 -11  -5 926.139 472.423   2
   7 -11  -4 842.281 455.810   3
   7 -11  -4 1394.16 453.760   2
   7 -11  -3 2033.90 588.861   3
   7 -11  -3 2444.26 665.228   2
   7 -11  -2 98.8844 212.288   3
   7 -11  -2 271.178 328.876   2
   7 -11  -1-91.0486 194.808   3
   7 -11  -1-161.815 362.275   2
   7 -11   0 2779.49 614.939   3
   7 -11   0 2086.61 639.844   2
   7 -11   1 3363.38 658.373   3
   7 -11   1 2616.03 670.728   2
   7 -11   2 653.586 349.640   3
   7 -11   2 688.532 374.985   2
   7 -11   3-0.55890 381.276   2
   7 -11   4 3100.82 733.936   2
   7 -11   5 246.269 227.273   2
   7 -11   6 776.714 365.987   2
   7 -11   7 3373.71 749.229   4
   7 -11   7 2609.18 671.526   2
   7 -11   8-435.084 426.242   4
   7 -11   8-287.774 416.550   2
   7 -11   9 77.7895 236.729   4
   7 -11   9 1060.57 459.761   2
   7 -11  10-67.9014 278.209   4
   7 -11  11 571.287 395.727   4
   7 -10  -8 2209.65 650.926   3
   7 -10  -7 8017.34 1227.83   3
   7 -10  -6 11841.3 1435.74   3
   7 -10  -6 11081.5 1356.99   2
   7 -10  -5 11855.2 1404.35   3
   7 -10  -5 11923.8 1367.35   2
   7 -10  -4 157.268 225.245   3
   7 -10  -4-37.8892 349.261   2
   7 -10  -3 130.355 303.914   3
   7 -10  -3 795.885 443.134   2
   7 -10  -2 2307.78 547.783   3
   7 -10  -2 2041.21 589.697   2
   7 -10  -1 12422.3 1353.22   2
   7 -10  -1 13016.3 1303.62   3
   7 -10   0 16194.4 1530.94   2
   7 -10   0 13623.0 1265.12   3
   7 -10   1-154.725 242.171   3
   7 -10   1 328.862 356.896   2
   7 -10   2 5418.58 761.862   3
   7 -10   2 5088.02 845.517   2
   7 -10   3 4333.61 641.271   3
   7 -10   3 3327.07 682.483   2
   7 -10   4 7178.61 1072.93   2
   7 -10   5 7676.58 1079.75   2
   7 -10   6-388.816 396.379   4
   7 -10   6 86.6123 285.490   2
   7 -10   7 1285.77 461.747   4
   7 -10   7 1459.31 443.885   5
   7 -10   7 1580.62 440.807   2
   7 -10   8 1969.10 579.499   4
   7 -10   8 5037.64 934.517   2
   7 -10   9 3400.91 778.444   4
   7 -10   9 6575.38 1037.89   2
   7 -10  10 926.373 456.689   4
   7 -10  10 1631.52 531.151   2
   7 -10  10 1362.94 506.556   5
   7 -10  11 118.011 311.572   4
   7 -10  11 335.967 415.849   2
   7 -10  11 231.804 393.303   5
   7 -10  12 649.545 426.369   4
   7 -10  12 1130.02 516.231   5
   7  -9 -10-370.752 345.219   3
   7  -9  -9 277.859 333.685   3
   7  -9  -8-26.6421 252.621   3
   7  -9  -7 840.927 467.429   3
   7  -9  -6 2625.92 689.790   3
   7  -9  -5 3224.14 717.504   3
   7  -9  -4 11273.1 1255.55   3
   7  -9  -4 11518.5 1274.80   2
   7  -9  -3 10131.4 1150.99   3
   7  -9  -3 12013.4 1264.51   2
   7  -9  -2 9596.57 1125.51   2
   7  -9  -2 9621.10 1076.68   3
   7  -9  -1 9414.92 1125.80   2
   7  -9  -1 9126.26 1026.49   3
   7  -9   0 645.690 286.703   3
   7  -9   0 1350.77 465.246   2
   7  -9   1 3084.01 533.533   3
   7  -9   1 3772.59 679.582   2
   7  -9   2 9.97042 139.288   3
   7  -9   2-246.480 284.780   2
   7  -9   3 673.361 273.604   3
   7  -9   3 1549.68 470.971   2
   7  -9   4 1442.69 501.819   2
   7  -9   5 907.580 471.231   2
   7  -9   6 3478.67 720.190   4
   7  -9   6 2348.34 632.469   2
   7  -9   7 3604.02 744.666   4
   7  -9   7 5957.27 925.789   2
   7  -9   8 4355.83 822.174   4
   7  -9   8 4521.36 828.237   2
   7  -9   9 802.988 411.290   4
   7  -9   9 43.0417 227.896   2
   7  -9  10 6032.89 1016.45   4
   7  -9  10 7273.00 1094.43   2
   7  -9  11 5870.28 1021.51   4
   7  -9  11 6149.00 981.986   2
   7  -9  12 1168.33 529.628   4
   7  -9  12 822.564 404.533   2
   7  -9  13 406.897 325.307   4
   7  -8 -11 2676.04 739.104   3
   7  -8 -10-161.372 276.974   3
   7  -8  -9-235.470 370.267   3
   7  -8  -8-192.202 282.608   3
   7  -8  -7 6587.31 1037.47   3
   7  -8  -6 4683.17 838.920   3
   7  -8  -5 279.734 300.114   3
   7  -8  -4-162.716 246.783   3
   7  -8  -3 4068.08 701.898   3
   7  -8  -3 3939.99 739.320   2
   7  -8  -2 5557.44 758.825   3
   7  -8  -2 7085.96 920.324   2
   7  -8  -1-180.365 221.001   3
   7  -8  -1 606.025 356.421   2
   7  -8   0 1801.64 403.236   3
   7  -8   0 2507.79 580.192   2
   7  -8   1 717.716 236.661   3
   7  -8   1 1080.09 343.013   2
   7  -8   2 8041.06 1000.55   2
   7  -8   2 7455.72 751.828   3
   7  -8   3 5152.30 575.275   3
   7  -8   3 4576.03 783.113   2
   7  -8   4-96.6488 278.940   2
   7  -8   5 274.780 232.738   4
   7  -8   5 89.3174 228.512   2
   7  -8   6 277.144 284.163   4
   7  -8   6 289.880 313.653   2
   7  -8   7 7404.62 1024.69   4
   7  -8   7 5894.87 870.534   2
   7  -8   8 12123.0 1277.87   2
   7  -8   8 10488.7 1253.50   4
   7  -8   9 1658.01 601.407   4
   7  -8   9 2716.16 644.913   2
   7  -8  10 390.985 354.181   4
   7  -8  10 136.368 260.843   2
   7  -8  11 1162.54 461.932   4
   7  -8  11 1123.30 474.099   2
   7  -8  12 2880.41 806.077   4
   7  -8  12 3320.51 739.869   2
   7  -8  13 1361.44 598.369   4
   7  -7 -13 7407.32 1244.45   3
   7  -7 -12 1546.76 567.082   3
   7  -7 -11 2333.38 686.371   3
   7  -7 -10 16228.4 1679.91   3
   7  -7  -9 15413.2 1581.31   3
   7  -7  -8 2274.13 553.787   3
   7  -7  -7 800.496 377.630   3
   7  -7  -6 2495.33 601.880   3
   7  -7  -5 15329.5 1368.96   3
   7  -7  -4 19366.6 1503.73   3
   7  -7  -3 12385.1 1132.69   3
   7  -7  -2 203.346 157.902   3
   7  -7  -2-33.4274 208.840   2
   7  -7  -1 2856.55 352.045   5
   7  -7  -1 3608.32 544.493   3
   7  -7  -1 3333.97 639.469   2
   7  -7   0 8647.07 977.015   2
   7  -7   0 9094.56 866.987   3
   7  -7   0 9258.30 705.228   5
   7  -7   1 12767.4 1182.73   2
   7  -7   1 11892.0 912.240   3
   7  -7   2 17670.9 1380.22   2
   7  -7   2 14489.7 959.168   3
   7  -7   3 11567.5 1131.82   2
   7  -7   3 10329.6 744.681   3
   7  -7   4 2757.69 579.285   4
   7  -7   4 1995.38 484.276   2
   7  -7   5 16393.0 1361.51   2
   7  -7   5 15188.8 1381.14   4
   7  -7   6 10215.4 1084.68   2
   7  -7   6 8729.34 1078.12   4
   7  -7   7 3160.44 650.788   4
   7  -7   7 4259.88 717.740   2
   7  -7   8-201.402 240.407   4
   7  -7   8-72.7588 297.686   2
   7  -7   9 3810.13 772.767   4
   7  -7   9 4633.85 757.323   2
   7  -7  10 8775.26 1080.82   2
   7  -7  10 8059.00 1165.96   4
   7  -7  11 9228.55 1106.73   2
   7  -7  11 8703.85 1203.56   4
   7  -7  12 5918.01 1048.93   4
   7  -7  13 510.386 482.056   4
   7  -6 -14 64.3735 320.557   3
   7  -6 -13 366.547 293.100   3
   7  -6 -12-334.322 462.893   3
   7  -6 -11 5964.56 1012.94   3
   7  -6 -10 3847.87 812.562   3
   7  -6  -9 7432.34 1077.68   3
   7  -6  -8 4622.82 800.891   3
   7  -6  -7 9399.08 1117.91   3
   7  -6  -6 23097.7 1715.23   3
   7  -6  -5 19370.9 1476.67   3
   7  -6  -4 98.2908 90.8466   5
   7  -6  -4 67.2326 152.444   3
   7  -6  -3 615.818 168.371   5
   7  -6  -3 1233.26 399.783   3
   7  -6  -2 2582.61 355.294   5
   7  -6  -2 2767.13 510.497   3
   7  -6  -1 4798.38 633.576   3
   7  -6  -1 6050.33 567.457   5
   7  -6  -1 5422.50 723.135   2
   7  -6   0 34.0454 115.227   3
   7  -6   0 25.5657 186.037   2
   7  -6   1 4224.20 507.380   3
   7  -6   1 5184.95 711.151   2
   7  -6   2 14592.5 1199.94   2
   7  -6   2 14062.3 848.907   3
   7  -6   3 14364.8 1192.63   2
   7  -6   3 13772.2 760.768   3
   7  -6   3 15389.5 1309.01   4
   7  -6   4 12384.9 1103.62   2
   7  -6   4 11611.8 568.308   3
   7  -6   4 11939.9 1184.83   4
   7  -6   5 163.381 304.017   4
   7  -6   5 1273.90 425.978   2
   7  -6   6 2535.96 639.680   4
   7  -6   6 2995.78 572.170   2
   7  -6   7 394.163 342.544   4
   7  -6   7 1007.76 375.385   2
   7  -6   8 677.351 428.241   4
   7  -6   8 258.962 193.706   2
   7  -6   9 3557.30 717.233   4
   7  -6   9 2047.05 495.226   2
   7  -6  10 993.129 492.507   4
   7  -6  10 971.124 368.670   2
   7  -6  11 34.9954 297.046   4
   7  -6  11 892.808 404.813   2
   7  -6  12 880.876 500.604   4
   7  -6  13 1101.57 544.450   4
   7  -5 -15 3081.42 855.742   3
   7  -5 -14 1208.43 614.650   3
   7  -5 -13-22.9152 203.332   3
   7  -5 -12 518.228 451.882   3
   7  -5 -11 2884.29 726.024   3
   7  -5 -10 19841.6 1748.93   3
   7  -5  -9 32656.1 2158.82   3
   7  -5  -8 4115.09 743.582   3
   7  -5  -7 19856.2 1565.53   3
   7  -5  -6 13894.1 796.298   5
   7  -5  -6 14787.6 1308.39   3
   7  -5  -5 13974.8 1203.24   3
   7  -5  -5 12879.4 764.070   5
   7  -5  -4 1175.59 246.431   5
   7  -5  -4 703.338 253.561   3
   7  -5  -3 1763.99 308.751   5
   7  -5  -3 2509.70 473.174   3
   7  -5  -2 19576.4 1249.38   3
   7  -5  -1 15180.5 1039.97   3
   7  -5   0 16049.0 1192.36   2
   7  -5   0 16730.9 1036.87   3
   7  -5   1 10109.3 955.744   2
   7  -5   1 10407.5 739.507   3
   7  -5   2 5431.80 761.252   4
   7  -5   2 6115.92 743.602   2
   7  -5   2 6299.66 516.205   3
   7  -5   3 1888.31 490.458   4
   7  -5   3 1038.85 177.142   3
   7  -5   3 1658.90 426.803   2
   7  -5   4 1404.13 443.585   4
   7  -5   4 1128.04 129.080   3
   7  -5   4 719.785 246.649   2
   7  -5   5 12993.9 1077.64   2
   7  -5   5 14448.3 1340.40   4
   7  -5   6 20853.4 1390.66   2
   7  -5   6 16935.1 1500.94   4
   7  -5   7 1159.50 419.264   4
   7  -5   7 272.290 247.478   2
   7  -5   8 1041.22 417.915   4
   7  -5   8 1859.54 459.736   2
   7  -5   9 279.087 310.111   4
   7  -5   9 52.2621 180.624   2
   7  -5  10 4546.47 901.407   4
   7  -5  10 4701.06 691.923   2
   7  -5  11 8918.83 1237.09   4
   7  -5  12-374.130 316.172   4
   7  -5  13-363.611 490.483   4
   7  -4 -15 1466.60 571.307   3
   7  -4 -14-252.047 227.150   3
   7  -4 -13 3079.29 755.348   3
   7  -4 -12 23836.6 1962.55   3
   7  -4 -11 13114.8 1410.62   3
  -7   4  10 890.856 250.599   5
   7  -4 -10 1198.88 482.240   3
   7  -4  -9 38067.7 2273.62   3
  -7   4   9 37314.0 1548.29   5
   7  -4  -8 43398.4 2362.85   3
  -7   4   8 43402.8 1654.81   5
   7  -4  -7 56333.5 2645.80   3
   7  -4  -6 26924.9 1240.99   5
   7  -4  -6 27924.2 1722.70   3
   7  -4  -5 240.871 237.712   3
   7  -4  -4 3692.54 578.681   3
   7  -4  -3 12407.8 1006.70   3
   7  -4  -2 7169.81 721.768   3
   7  -4  -1 14996.6 996.373   3
   7  -4   0 2782.22 406.971   3
   7  -4   0 3396.33 510.115   2
   7  -4   1 1642.29 285.589   3
   7  -4   1 1502.92 352.327   2
   7  -4   2 21618.7 1305.58   2
   7  -4   2 21392.8 941.299   3
   7  -4   2 20210.0 1437.06   4
   7  -4   3 44135.0 1920.02   2
   7  -4   3 43643.7 1220.48   3
   7  -4   3 43740.0 2217.66   4
   7  -4   4 10190.2 889.805   2
   7  -4   4 9847.01 1085.60   4
   7  -4   5 639.041 350.670   4
   7  -4   5-4.73033 202.406   2
   7  -4   6 16117.4 1157.46   2
   7  -4   6 15851.8 1425.77   4
   7  -4   7 25782.5 1489.86   2
   7  -4   7 26286.7 1874.28   4
   7  -4   8 29458.5 1600.02   2
   7  -4   8 26572.4 1977.01   4
   7  -4   9 3321.70 774.004   4
   7  -4   9 3237.91 537.453   2
   7  -4  10 19.9149 313.684   4
   7  -4  11-441.041 384.052   4
   7  -4  12 656.496 436.479   4
   7  -4  13 2417.13 737.230   4
   7  -3 -16 851.811 460.466   3
   7  -3 -15 4501.86 927.994   3
   7  -3 -14 2013.11 626.533   3
   7  -3 -13 2847.83 686.479   3
  -7   3  12 1395.29 384.370   5
   7  -3 -12 970.618 473.317   3
  -7   3  11 6108.47 682.662   5
   7  -3 -11 7135.61 1025.54   3
   7  -3 -10 19168.9 1583.88   3
  -7   3  10 18373.9 1171.54   5
   7  -3  -9 12209.2 1248.08   3
  -7   3   9 12600.9 935.475   5
   7  -3  -8 9798.71 1058.93   3
  -7   3   8 10593.1 848.958   5
  -7   3   7 5231.36 587.382   5
   7  -3  -7 5406.75 777.887   3
   7  -3  -6 2123.57 479.805   3
   7  -3  -5 23698.2 1489.23   3
   7  -3  -4 583.411 243.824   3
   7  -3  -3 433.152 210.452   3
   7  -3  -2 3939.72 524.163   3
   7  -3  -1 38055.1 1604.42   3
   7  -3  -1 38117.9 1871.52   4
   7  -3   0 6534.77 595.378   3
   7  -3   0 5639.78 728.049   4
   7  -3   1 627.473 309.741   4
   7  -3   1 923.918 272.996   2
   7  -3   1 445.971 192.272   3
   7  -3   2 78.8871 214.019   4
   7  -3   2-91.0442 174.224   2
   7  -3   2 33.6223 84.8146   3
   7  -3   3 355.181 193.067   4
   7  -3   3 106.618 140.873   2
   7  -3   3 261.395 84.1958   3
   7  -3   4 6208.89 863.483   4
   7  -3   4 6244.07 669.742   2
   7  -3   4 5861.35 297.741   3
   7  -3   5 2155.88 556.762   4
   7  -3   5 1592.62 337.928   2
   7  -3   6 1070.73 442.099   4
   7  -3   6 876.289 311.712   2
   7  -3   7 571.694 343.478   4
   7  -3   7 115.241 131.179   2
   7  -3   8 6193.08 680.658   2
   7  -3   8 6024.04 979.229   4
   7  -3   9 1950.72 582.074   4
   7  -3  10-172.592 320.574   4
   7  -3  11-406.174 343.041   4
   7  -3  12 1156.79 497.974   4
   7  -2 -17 3060.88 805.428   3
   7  -2 -16 1034.54 423.804   3
   7  -2 -15 2156.96 605.043   3
  -7   2  14 10073.9 1034.81   5
   7  -2 -14 9621.63 1265.78   3
   7  -2 -13 18629.0 1703.34   3
  -7   2  13 16034.7 1258.27   5
  -7   2  12 6906.52 792.645   5
   7  -2 -12 7578.97 1061.76   3
  -7   2  11 339.300 246.492   5
   7  -2 -11-2.86577 257.550   3
  -7   2  10 7279.21 759.924   5
   7  -2 -10 6582.32 936.232   3
   7  -2  -9 43432.1 2342.72   3
  -7   2   9 44281.5 1906.04   5
   7  -2  -8 9398.53 1014.61   3
  -7   2   8 7184.34 756.502   5
  -7   2   7 1515.97 340.707   5
   7  -2  -7 1630.10 452.756   3
   7  -2  -6 6817.76 804.592   3
  -7   2   6 6776.39 701.859   5
   7  -2  -5 2558.54 496.324   3
   7  -2  -4 137959. 3773.82   3
   7  -2  -3 113577. 3268.62   3
   7  -2  -2 1299.68 357.286   4
   7  -2  -2 1058.05 300.458   3
   7  -2  -1 2648.30 504.093   4
   7  -2  -1 2879.37 437.309   3
   7  -2   0 1120.20 380.405   4
   7  -2   1 2658.79 552.765   4
   7  -2   1 2870.16 420.951   2
   7  -2   2 1808.65 451.844   4
   7  -2   2 2110.44 350.682   2
   7  -2   3 3557.66 646.170   4
   7  -2   3 2952.76 323.410   3
   7  -2   3 3162.86 435.216   2
   7  -2   4 8528.94 695.224   2
   7  -2   4 9752.88 519.935   3
   7  -2   4 8594.93 1023.10   4
   7  -2   5 843.391 395.748   4
   7  -2   5 1117.06 270.830   2
   7  -2   6 41548.5 1611.92   2
   7  -2   6 43314.6 2442.74   4
   7  -2   7 3385.41 722.495   4
   7  -2   7 3271.39 437.629   2
   7  -2   8 1196.31 522.639   4
   7  -2   9 3277.41 751.745   4
   7  -2  10-386.474 377.541   4
   7  -2  11 7039.18 1130.90   4
   7  -2  12 1701.77 619.009   4
   7  -1 -17 582.573 453.324   3
  -7   1  16 963.485 384.285   5
   7  -1 -16 1072.13 541.760   3
  -7   1  15 3672.14 659.093   5
   7  -1 -15 3273.56 796.829   3
  -7   1  14 6279.40 834.632   5
   7  -1 -14 4995.66 976.878   3
  -7   1  13 1401.13 396.024   5
   7  -1 -13 1650.02 505.946   3
  -7   1  12 3838.19 624.080   5
   7  -1 -12 3173.35 677.733   3
  -7   1  11 22040.7 1437.74   5
   7  -1 -11 21069.7 1671.69   3
   7  -1 -11 20972.4 983.113   1
  -7   1  10 66724.6 2527.24   5
   7  -1 -10 63125.1 2878.54   3
   7  -1 -10 59409.8 1879.80   1
  -7   1   9 34562.5 1750.68   5
   7  -1  -9 33854.8 2014.75   3
  -7   1   8 11929.0 986.958   5
   7  -1  -8 11555.3 1129.24   3
  -7   1   7 4071.75 577.189   5
   7  -1  -7 4581.44 688.069   3
  -7   1   6 12607.5 1001.22   5
  -7   1   5 57744.8 2243.02   5
   7  -1  -4 5109.39 616.969   4
   7  -1  -3 17264.9 1162.54   4
   7  -1  -2 35966.0 1760.38   4
   7  -1  -1 47752.5 2129.37   4
   7  -1   0 39178.9 1973.49   4
   7  -1   1 27355.6 1220.05   2
   7  -1   1 27242.9 1683.33   4
   7  -1   2-65.3687 160.155   4
   7  -1   2 210.503 115.765   2
   7  -1   3 3162.69 660.145   4
   7  -1   3 3873.52 419.590   2
   7  -1   3 3819.10 425.392   3
   7  -1   4 35925.7 1329.55   2
   7  -1   4 34621.6 2092.76   4
   7  -1   5 43581.9 1464.04   2
   7  -1   5 43590.8 2419.91   4
   7  -1   6 2329.31 618.689   4
   7  -1   7 3344.15 740.122   4
   7  -1   8 5376.95 924.543   4
   7  -1   9 530.964 267.910   4
   7  -1  10 3242.91 789.120   4
   7  -1  11 1391.85 616.140   4
  -7   0  18-258.383 306.324   5
  -7   0  17 2504.97 606.691   5
   7   0 -17 3459.30 822.116   3
  -7   0  16-10.4582 248.048   5
   7   0 -16 532.885 428.029   3
  -7   0  15 4254.40 718.884   5
   7   0 -15 4983.57 918.266   3
  -7   0  14 74.8968 198.251   5
   7   0 -14 347.102 303.543   3
  -7   0  13 1638.85 412.187   5
   7   0 -13 2477.23 605.899   3
  -7   0  12 24751.8 1616.64   5
   7   0 -12 22291.9 1778.36   3
   7   0 -11 5737.14 564.833   1
  -7   0  11 5244.00 751.751   5
   7   0 -11 7420.38 1029.52   3
  -7   0  10 5858.72 775.114   5
   7   0 -10 5455.73 572.987   1
   7   0 -10 5653.15 824.868   3
   7   0  -9 1626.83 335.283   1
  -7   0   9 1187.13 349.221   5
  -7   0   8 3484.73 573.958   5
  -7   0   7 2207.02 435.416   5
   7   0  -6 1530.48 336.646   4
  -7   0   6 2016.70 440.670   5
   7   0  -5 3123.23 466.897   4
  -7   0   5 3086.01 522.672   5
   7   0  -4 1671.64 362.631   4
   7   0  -3 7527.03 790.044   4
   7   0  -2 1886.03 424.035   4
   7   0  -1 8226.45 869.219   4
   7   0   0 6180.08 774.216   4
   7   0   1 891.707 338.284   4
   7   0   1 397.365 129.378   2
   7   0   2 464.281 332.160   4
   7   0   2 432.852 155.404   2
   7   0   3 4111.80 717.578   4
   7   0   3 4186.42 366.125   2
   7   0   4 1297.12 509.771   4
   7   0   4 1024.94 180.696   2
   7   0   5 9705.18 1193.91   4
   7   0   6 3378.40 723.875   4
   7   0   7-120.369 327.562   4
   7   0   8 482.224 265.295   4
   7   0   9 792.984 476.119   4
   7   0  10-98.6256 307.435   4
   7   0  11 634.984 466.936   4
  -7  -1  19-156.906 252.715   5
  -7  -1  18 4403.45 833.720   5
  -7  -1  17 6233.47 982.124   5
   7   1 -17 7246.13 1130.73   3
  -7  -1  16 2524.57 633.035   5
   7   1 -16 3906.36 865.947   3
  -7  -1  15 928.384 405.343   5
   7   1 -15 1676.95 590.410   3
  -7  -1  14 445.921 301.758   5
   7   1 -14 637.469 359.039   3
  -7  -1  13 11257.7 1153.23   5
   7   1 -13 10882.8 1248.26   3
   7   1 -12 30733.7 1370.29   1
  -7  -1  12 28691.4 1820.76   5
  -7  -1  11 29615.4 1799.87   5
   7   1 -11 29549.0 1405.98   1
  -7  -1  10 16789.9 1316.47   5
   7   1 -10 14964.2 1013.16   1
  -7  -1   9 7974.74 887.984   5
   7   1  -9 7778.74 742.610   1
   7   1  -9 5429.95 558.668   4
  -7  -1   8 12590.0 1109.80   5
   7   1  -8 11070.6 907.615   1
   7   1  -8 10361.3 790.596   4
  -7  -1   7 8951.76 932.688   5
   7   1  -7 9277.95 774.765   4
  -7  -1   6 14707.6 1180.92   5
   7   1  -6 15010.6 1012.18   4
  -7  -1   5 34447.4 1819.33   5
   7   1  -5 32326.9 1578.38   4
   7   1  -4 4311.08 604.069   4
   7   1  -3 8160.26 820.887   4
   7   1  -2 8404.92 862.777   4
   7   1  -1 30157.5 1717.70   4
   7   1   0 15357.9 1257.34   4
   7   1   1 2643.23 538.215   4
   7   1   1 2654.74 280.417   2
   7   1   2 17006.7 617.236   2
   7   1   2 20320.9 1542.80   4
   7   1   3 15049.8 1386.44   4
   7   1   4 25297.8 1854.10   4
   7   1   5 11963.4 1316.25   4
   7   1   6 344.245 331.535   4
   7   1   7 251.839 320.523   4
   7   1   8 2077.62 674.831   4
   7   1   9 2535.60 695.148   4
   7   1  10 238.201 406.551   4
  -7  -2  18 846.511 436.418   5
  -7  -2  17-143.013 324.736   5
   7   2 -17 401.468 335.471   3
  -7  -2  16 2345.06 610.138   5
   7   2 -16 3160.18 774.538   3
  -7  -2  15 1362.23 481.761   5
   7   2 -15 1200.67 451.518   3
  -7  -2  14 7541.20 1002.68   5
   7   2 -14 5742.04 939.598   3
  -7  -2  13 11760.0 1224.79   5
   7   2 -12 14788.5 1022.91   1
  -7  -2  12 16202.3 1403.04   5
   7   2 -11 4059.56 547.564   1
  -7  -2  11 4370.47 753.492   5
   7   2 -10 1543.74 279.936   4
   7   2 -10 923.525 261.095   1
  -7  -2  10 1363.48 421.717   5
  -7  -2   9 13273.1 1199.77   5
   7   2  -9 12668.9 1011.42   1
   7   2  -9 10379.5 766.127   4
   7   2  -8 253.265 144.197   4
   7   2  -8 285.346 206.950   1
  -7  -2   8 350.934 246.857   5
   7   2  -7 783.656 236.058   4
   7   2  -7 310.008 214.086   1
  -7  -2   7 468.885 290.309   5
   7   2  -6 879.694 273.943   4
   7   2  -6 670.565 263.726   1
  -7  -2   6 285.797 190.946   5
  -7  -2   5 6839.02 839.606   5
   7   2  -5 6311.33 765.996   1
   7   2  -5 6724.18 711.165   4
   7   2  -4 23856.5 1415.76   4
   7   2  -3 24381.6 1472.10   4
   7   2  -2 601.740 278.719   4
   7   2  -1 1232.48 354.517   4
   7   2   0 1447.51 429.324   4
   7   2   0 1578.26 208.596   2
   7   2   1 13033.7 1236.73   4
   7   2   2 1377.43 439.624   4
   7   2   3 5960.27 898.773   4
   7   2   4 1497.73 506.321   4
   7   2   5 2316.30 597.680   4
   7   2   6 15270.1 1586.75   4
   7   2   7 7965.24 1221.00   4
   7   2   8 450.863 434.782   4
   7   2   9 715.408 411.907   4
  -7  -3  18 2611.51 736.728   5
  -7  -3  17 3260.16 768.721   5
   7   3 -17 3374.38 785.382   3
  -7  -3  16 949.408 396.808   5
   7   3 -16 1882.62 605.980   3
  -7  -3  15 1075.56 407.559   5
  -7  -3  14 2664.76 641.689   5
   7   3 -13-13.9935 117.201   1
  -7  -3  13 17.0337 266.719   5
  -7  -3  12 4892.72 802.541   5
   7   3 -12 4656.94 616.692   1
   7   3 -11 1931.78 423.777   1
  -7  -3  11 1504.37 453.311   5
  -7  -3  10 20233.2 1553.50   5
   7   3 -10 20017.8 1349.85   1
  -7  -3   9 43450.9 2278.38   5
   7   3  -9 40948.2 2011.76   1
   7   3  -9 36933.5 1419.67   4
   7   3  -8 3399.30 445.787   4
  -7  -3   8 3356.00 631.377   5
   7   3  -8 4411.57 654.903   1
   7   3  -7 3325.52 462.540   4
   7   3  -7 2946.00 550.509   1
  -7  -3   7 3245.45 619.133   5
   7   3  -6 1001.57 296.216   4
  -7  -3   6 990.405 408.300   5
   7   3  -6 675.878 261.854   1
   7   3  -5 220.540 175.468   4
   7   3  -5-60.9423 161.953   1
   7   3  -4 6507.26 749.625   4
   7   3  -4 4883.17 724.859   1
   7   3  -3 8959.27 992.361   1
   7   3  -3 9034.02 899.730   4
   7   3  -2 4174.99 653.844   4
   7   3  -2 2788.71 588.410   1
   7   3  -1 12950.4 1179.45   4
   7   3   0 5181.41 787.425   4
   7   3   1 145.971 254.734   4
   7   3   2 7687.09 1037.24   4
   7   3   3 13711.1 1407.71   4
   7   3   4 1058.74 526.433   4
   7   3   5 213.656 281.662   4
   7   3   6 7021.25 1145.70   4
   7   3   7 9489.46 1349.34   4
   7   3   8 843.828 475.869   1
   7   3   8 1421.44 559.409   4
   7   3   9-270.522 357.375   1
   7   3  10-7.91441 347.953   1
  -7  -4  17-260.075 285.883   5
  -7  -4  16 2611.88 722.872   5
  -7  -4  15 16815.4 1640.76   5
  -7  -4  14 14051.8 1473.74   5
   7   4 -13 6020.16 744.295   1
  -7  -4  13 3848.51 772.787   5
  -7  -4  12 4679.08 815.173   5
   7   4 -12 3441.16 566.676   1
  -7  -4  11 3490.37 711.686   5
   7   4 -11 4498.24 680.002   1
   7   4 -10 19222.1 1395.92   1
  -7  -4  10 18088.3 1541.98   5
   7   4  -9 8313.48 929.167   1
  -7  -4   9 7903.14 986.991   5
   7   4  -8 272.165 133.297   4
   7   4  -8 538.160 310.092   1
  -7  -4   8 245.797 337.076   5
   7   4  -7 753.496 193.133   4
  -7  -4   7 654.308 335.786   5
   7   4  -7 1070.51 364.486   1
   7   4  -6 2905.17 463.474   4
   7   4  -6 3407.94 632.183   1
  -7  -4   6 2922.79 604.831   5
  -7  -4   5 46602.8 2372.81   5
   7   4  -5 42298.0 2248.35   1
   7   4  -5 42757.4 1918.13   4
   7   4  -4 10236.5 1104.85   1
   7   4  -4 8546.09 878.089   4
   7   4  -3 744.064 257.267   4
   7   4  -3 1408.12 444.387   1
   7   4  -2-36.5687 170.168   4
   7   4  -2 258.065 304.522   1
   7   4  -1 1518.28 460.449   4
   7   4  -1 1544.39 462.062   1
   7   4   0 15839.6 1438.46   1
   7   4   0 17997.2 1504.27   4
   7   4   1 4412.01 774.824   1
   7   4   1 4844.46 796.785   4
   7   4   2 4757.62 832.679   1
   7   4   2 5717.95 896.842   4
   7   4   3 4537.24 816.907   1
   7   4   3 4889.85 896.571   4
   7   4   4 6398.19 983.308   1
   7   4   4 7050.46 1119.12   4
   7   4   5 7218.93 1096.82   1
   7   4   5 9755.71 1299.46   4
   7   4   6 74.9677 278.422   1
   7   4   6-88.9358 345.114   4
   7   4   7 1206.74 500.770   1
   7   4   7 1873.14 720.018   4
   7   4   8 1690.08 533.429   1
   7   4   9 2553.06 714.621   1
  -7  -5  16 553.151 420.064   5
  -7  -5  15 614.137 337.147   5
   7   5 -14 18.3009 179.605   1
  -7  -5  14-139.765 300.839   5
   7   5 -13 180.832 220.935   1
  -7  -5  13-71.2655 278.819   5
   7   5 -12 256.316 220.394   1
  -7  -5  12 50.0392 280.135   5
  -7  -5  11 1279.70 446.737   5
   7   5 -11 1869.89 492.584   1
  -7  -5  10-19.7774 239.290   5
   7   5 -10 273.994 281.036   1
   7   5  -9 8456.69 1007.38   1
  -7  -5   9 12165.4 1282.36   5
   7   5  -8 6465.67 880.414   1
  -7  -5   8 8143.76 1067.18   5
   7   5  -7 4122.26 708.791   1
  -7  -5   7 3123.11 654.683   5
   7   5  -7 3600.71 485.195   4
   7   5  -6 605.908 249.619   1
  -7  -5   6 54.2776 225.275   5
   7   5  -6 974.225 300.660   4
  -7  -5   5 671.633 392.710   5
   7   5  -5 444.724 327.718   1
   7   5  -5 359.043 200.642   4
   7   5  -4 10176.1 1151.08   1
   7   5  -4 11808.0 1080.18   4
   7   5  -3 5878.66 867.236   1
   7   5  -3 5409.91 766.765   4
   7   5  -2 420.620 282.838   1
   7   5  -2 341.007 312.214   4
   7   5  -1 960.340 503.266   1
   7   5  -1 305.973 298.944   4
   7   5   0 661.634 344.601   1
   7   5   0 485.097 281.650   4
   7   5   1 766.383 465.090   1
   7   5   1 719.845 389.285   4
   7   5   2 7.09670 246.084   1
   7   5   2-190.370 242.539   4
   7   5   3 1489.07 490.605   1
   7   5   3 3179.56 753.042   4
   7   5   4 2151.97 629.242   1
   7   5   4 3404.98 753.295   4
   7   5   5 559.068 462.266   1
   7   5   5 29.7223 321.613   4
   7   5   6 802.695 422.126   1
   7   5   6 772.350 437.976   4
   7   5   7-21.7523 280.360   1
  -7  -6  15-502.455 415.192   5
   7   6 -14 336.611 281.127   1
  -7  -6  14 781.638 412.590   5
   7   6 -13 566.540 245.420   1
  -7  -6  13-289.960 280.937   5
   7   6 -12 7963.72 1000.94   1
  -7  -6  12 7448.73 1078.20   5
  -7  -6  11 5862.25 953.026   5
   7   6 -11 5543.23 835.896   1
  -7  -6  10 2514.77 673.738   5
   7   6 -10 3565.27 697.898   1
  -7  -6   9 4852.86 842.685   5
   7   6  -9 3925.60 706.729   1
   7   6  -8 2074.80 607.759   1
  -7  -6   8 664.690 351.152   5
   7   6  -7 18932.1 1612.12   1
  -7  -6   7 18737.3 1616.25   5
   7   6  -6 1667.52 484.485   1
  -7  -6   6 2238.49 556.461   5
   7   6  -5-0.49849 276.557   1
  -7  -6   5 189.202 208.499   5
   7   6  -5 31.8471 163.641   4
   7   6  -4 1782.93 515.345   1
   7   6  -4 1382.19 390.800   4
   7   6  -3 12693.6 1386.29   1
   7   6  -3 12165.9 1205.03   4
   7   6  -2 25453.4 1959.02   1
   7   6  -2 21278.3 1666.66   4
   7   6  -1 9273.42 1114.32   4
   7   6  -1 8647.71 1153.19   1
   7   6   0 5996.77 975.616   1
   7   6   0 7541.97 1064.69   4
   7   6   1 3902.56 849.584   1
   7   6   1 4363.05 847.548   4
   7   6   2 212.103 298.510   4
   7   6   2 728.660 378.804   1
   7   6   3 4758.47 933.319   4
   7   6   3 3695.73 815.420   1
   7   6   4 672.622 438.632   4
   7   6   4 590.216 323.243   1
   7   6   5 1063.41 384.450   1
   7   6   5 1697.11 642.459   4
   7   7 -14 2559.17 590.531   1
  -7  -7  14 2568.24 728.964   5
   7   7 -13 10198.9 1180.40   1
  -7  -7  13 11070.5 1376.13   5
   7   7 -12 9984.46 1167.74   1
  -7  -7  12 9794.75 1300.56   5
   7   7 -11 1790.44 571.754   1
  -7  -7  11 1937.75 614.629   5
  -7  -7  10 1489.12 545.962   5
   7   7 -10 1359.82 478.337   1
  -7  -7   9 10799.3 1287.45   5
   7   7  -9 7929.16 1057.90   1
  -7  -7   8 4152.63 794.200   5
   7   7  -8 4910.47 859.364   1
  -7  -7   7 3157.27 707.842   5
   7   7  -7 4110.72 805.209   1
   7   7  -6 2796.57 644.767   1
  -7  -7   6 2762.09 689.689   5
   7   7  -5 1410.71 524.255   1
   7   7  -4 3206.17 765.630   1
   7   7  -4 3300.09 613.115   4
   7   7  -3 3885.25 807.639   1
   7   7  -3 2923.87 615.610   4
   7   7  -2 3435.16 780.786   1
   7   7  -2 3661.68 728.665   4
   7   7  -1 1341.25 533.373   1
   7   7  -1 471.220 315.556   4
   7   7   0 1506.85 593.873   1
   7   7   0 1832.87 581.811   4
   7   7   1 4694.68 942.984   1
   7   7   1 3776.72 840.686   4
   7   7   2 974.901 519.437   1
   7   7   2 144.182 269.101   4
   7   7   3 241.178 320.626   4
   7   8 -14-41.7187 269.669   1
   7   8 -13 1447.25 536.228   1
   7   8 -12 1424.86 527.057   1
  -7  -8  12 3350.85 832.579   5
   7   8 -11 5858.42 959.106   1
  -7  -8  11 5732.83 1028.95   5
   7   8 -10 2105.93 629.650   1
  -7  -8  10 2110.37 665.188   5
   7   8  -9 518.673 278.772   1
  -7  -8   9-35.6662 307.706   5
  -7  -8   8 386.246 404.229   5
   7   8  -8 794.895 427.531   1
  -7  -8   7 36.8506 319.428   5
   7   8  -7-47.3813 264.976   1
   7   8  -6 2670.59 717.797   1
   7   8  -5 9482.67 1292.82   1
   7   8  -4 157.441 323.393   1
   7   8  -3 831.023 437.015   1
   7   8  -2 759.416 475.113   1
   7   8  -2 2063.61 569.414   4
   7   8  -1 5219.23 1038.99   1
   7   8  -1 2832.36 775.538   4
   7   8   0 482.812 296.930   4
   7   8   1 44.7987 298.554   4
   7   8   2 1044.91 669.023   4
   7   9 -14 880.987 407.382   1
   7   9 -13 3643.92 827.285   1
   7   9 -12 342.573 411.071   1
   7   9 -11 3412.20 775.685   1
   7   9 -10 1770.69 598.179   1
   7   9  -9 7231.28 1167.06   1
   7   9  -8 2184.68 656.977   1
  -7  -9   8 1337.06 525.535   5
  -7  -9   7 365.121 357.015   5
   7   9   0 753.218 455.796   4
   8 -13  -2 1093.09 580.945   3
   8 -13  -1 3202.26 781.127   3
   8 -12  -4 5725.70 1079.81   3
   8 -12  -3 7803.95 1223.49   3
   8 -12  -2 1082.82 498.514   3
   8 -12  -1-51.2608 249.553   3
   8 -12   0-256.750 333.933   3
   8 -12   6 4274.20 908.271   4
   8 -11  -6 1206.58 507.334   3
   8 -11  -5 1617.39 555.567   3
   8 -11  -4 2631.54 709.844   3
   8 -11  -4 2009.00 679.431   2
   8 -11  -3 428.939 225.581   3
   8 -11  -3 312.252 373.268   2
   8 -11  -2 1566.62 509.259   3
   8 -11  -2 2144.09 618.246   2
   8 -11  -1 926.989 314.123   3
   8 -11  -1 2160.31 651.641   2
   8 -11   0 3547.44 709.981   3
   8 -11   0 2461.45 633.296   2
   8 -11   1 2622.53 682.307   2
   8 -11   2-638.578 462.235   2
   8 -11   3 2061.71 586.344   2
   8 -11   4 223.484 335.720   2
   8 -11   5 2052.41 649.336   2
   8 -11   6 1056.69 475.586   4
   8 -11   6 1551.69 494.719   2
   8 -11   7 455.116 344.012   4
   8 -11   8 1615.30 535.471   4
   8 -11   9-54.0855 304.024   4
   8 -10  -8-173.086 396.103   3
   8 -10  -7 986.851 419.767   3
   8 -10  -6 1267.34 565.916   3
   8 -10  -6 1954.62 656.575   2
   8 -10  -5 6991.44 1112.33   3
   8 -10  -5 6885.06 1075.24   2
   8 -10  -4 6846.55 1063.70   3
   8 -10  -4 6434.84 1037.03   2
   8 -10  -3 6569.28 1022.48   3
   8 -10  -3 5347.75 951.642   2
   8 -10  -2 5348.24 887.193   3
   8 -10  -2 5534.68 925.426   2
   8 -10  -1 581.264 319.097   3
   8 -10  -1 1321.44 577.256   2
   8 -10   0 3028.80 611.254   3
   8 -10   0 3908.91 794.367   2
   8 -10   1 523.570 335.109   3
   8 -10   1 1803.34 574.859   2
   8 -10   2 361.938 289.137   2
   8 -10   3-188.159 317.353   2
   8 -10   4 177.049 278.684   2
   8 -10   5 4975.17 911.079   4
   8 -10   5 2705.55 660.061   2
   8 -10   6 2459.72 681.846   4
   8 -10   6 969.664 436.076   2
   8 -10   7 1066.71 501.862   4
   8 -10   7 2039.73 611.494   2
   8 -10   8 124.487 279.868   4
   8 -10   8 575.272 452.671   2
   8 -10   9 8.30029 240.311   4
   8 -10   9 610.089 403.532   2
   8 -10  10 429.092 337.211   4
   8  -9  -9 119.009 307.251   3
   8  -9  -8 49.8214 245.648   3
   8  -9  -7 12691.4 1494.66   3
   8  -9  -6 26287.3 2093.46   3
   8  -9  -5 12879.3 1416.79   3
   8  -9  -4 596.029 440.143   3
   8  -9  -4 282.685 317.447   2
   8  -9  -3 5885.30 891.548   3
   8  -9  -3 7164.23 1036.92   2
   8  -9  -2 20730.7 1755.01   2
   8  -9  -2 21845.4 1647.90   3
   8  -9  -1 26751.4 1943.97   2
   8  -9  -1 25092.8 1710.11   3
   8  -9   0 5590.44 772.015   3
   8  -9   0 5220.39 881.611   2
   8  -9   1 459.203 216.925   3
   8  -9   1 538.085 449.696   2
   8  -9   2 5482.57 879.225   2
   8  -9   3 6201.68 942.517   2
   8  -9   4 3247.42 703.324   2
   8  -9   5 4604.53 861.462   4
   8  -9   5 3822.78 735.017   2
   8  -9   6 2584.80 670.167   4
   8  -9   6 2170.05 608.722   2
   8  -9   7 384.478 383.834   4
   8  -9   7 602.500 420.029   2
   8  -9   8 5651.39 982.180   4
   8  -9   8 6867.53 1050.53   2
   8  -9   9 7639.30 1184.97   4
   8  -9   9 8946.17 1191.83   2
   8  -9  10 860.989 474.698   4
   8  -9  10 875.159 471.259   2
   8  -9  11 10.0070 297.297   4
   8  -9  11-62.6410 358.105   2
   8  -8 -11 788.012 463.880   3
   8  -8 -10 1722.51 567.457   3
   8  -8  -9 584.508 390.488   3
   8  -8  -8 6046.00 1036.19   3
   8  -8  -7 158.850 324.555   3
   8  -8  -6 770.998 390.470   3
   8  -8  -5 1321.41 466.576   3
   8  -8  -4 8411.89 1033.72   3
   8  -8  -3 12001.7 1279.53   2
   8  -8  -3 13667.1 1267.13   3
   8  -8  -2 309.892 289.949   3
   8  -8  -2 233.343 217.135   2
   8  -8  -1 1422.11 398.103   3
   8  -8  -1 1661.57 534.641   2
   8  -8   0-2.55880 143.183   3
   8  -8   0-122.020 245.533   2
   8  -8   1 3241.36 524.982   3
   8  -8   1 4072.84 769.675   2
   8  -8   2 3209.07 495.036   3
   8  -8   2 2457.35 595.890   2
   8  -8   3 118.599 234.887   2
   8  -8   4 219.560 234.766   4
   8  -8   4 30.4991 286.809   2
   8  -8   5 669.809 416.438   4
   8  -8   5 512.209 338.586   2
   8  -8   6 3256.41 787.733   4
   8  -8   6 4087.67 780.471   2
   8  -8   7 1705.28 553.594   4
   8  -8   7 2389.89 640.680   2
   8  -8   8 696.056 417.741   4
   8  -8   8 582.029 315.285   2
   8  -8   9 2546.24 719.236   4
   8  -8   9 1945.20 586.744   2
   8  -8  10 989.756 500.707   4
   8  -8  10 1430.59 399.679   2
   8  -8  11 4134.67 917.782   4
   8  -8  11 4160.37 840.120   2
   8  -8  12 1438.76 494.284   2
   8  -7 -12 5965.45 1111.46   3
   8  -7 -11 3386.57 820.210   3
   8  -7 -10 221.582 442.772   3
   8  -7  -9 4781.98 868.599   3
   8  -7  -8 9280.93 1222.42   3
   8  -7  -7 17294.2 1637.62   3
   8  -7  -6 19335.9 1645.60   3
   8  -7  -5 1420.75 423.432   3
   8  -7  -4 552.343 317.793   3
   8  -7  -3 6949.57 884.877   3
   8  -7  -2 7758.16 899.044   3
   8  -7  -2 8391.41 1006.63   2
   8  -7  -1 3359.89 542.887   3
   8  -7  -1 2966.85 615.087   2
   8  -7   0 568.036 234.522   3
   8  -7   0 332.377 340.488   2
   8  -7   1 6460.23 679.814   3
   8  -7   1 4952.42 800.512   2
   8  -7   2 12541.4 1226.56   2
   8  -7   2 12734.6 886.180   3
   8  -7   3 18493.3 1476.87   2
   8  -7   3 14730.4 1413.79   4
   8  -7   4-110.863 208.977   4
   8  -7   4 1064.09 375.753   2
   8  -7   5 3209.82 696.767   4
   8  -7   5 1729.49 493.265   2
   8  -7   6 254.659 267.967   4
   8  -7   6 584.572 329.774   2
   8  -7   7 179.492 238.571   4
   8  -7   7 264.806 201.528   2
   8  -7   8 287.757 312.135   4
   8  -7   8 669.959 378.377   2
   8  -7   9 83.9892 247.802   4
   8  -7   9 428.162 317.373   2
   8  -7  10 686.060 449.765   4
   8  -7  10 1180.46 456.684   2
   8  -7  11 269.621 341.781   4
   8  -7  11 836.268 417.386   2
   8  -6 -13 2024.81 754.279   3
   8  -6 -12 2620.31 783.773   3
   8  -6 -11 263.581 322.562   3
   8  -6 -10 14502.3 1556.89   3
   8  -6  -9 30499.7 2210.23   3
   8  -6  -8 32533.1 2218.51   3
   8  -6  -7 4334.75 801.417   3
   8  -6  -6 3487.45 675.501   3
   8  -6  -5 20447.3 1565.21   3
   8  -6  -4 19167.0 1457.07   3
   8  -6  -3 19613.7 1414.13   3
   8  -6  -2 9568.19 936.720   3
   8  -6  -1 11555.7 1110.69   2
   8  -6  -1 12229.6 1010.65   3
   8  -6   0 38451.9 2119.45   2
   8  -6   0 38587.4 1730.77   3
   8  -6   1 40974.9 2116.58   2
   8  -6   1 37389.8 1586.27   3
   8  -6   2 7965.07 986.698   4
   8  -6   2 6830.06 595.076   3
   8  -6   2 6845.23 871.392   2
   8  -6   3 1460.47 445.010   4
   8  -6   3 1854.26 479.606   2
   8  -6   4-184.586 250.911   4
   8  -6   4 55.9488 199.771   2
   8  -6   5 3421.91 698.861   4
   8  -6   5 4782.24 721.016   2
   8  -6   6 4603.52 853.385   4
   8  -6   6 3607.22 637.220   2
   8  -6   7 1827.03 527.897   4
   8  -6   7 2429.83 525.334   2
   8  -6   8-32.4525 338.009   4
   8  -6   8 600.694 305.659   2
   8  -6   9 1069.92 481.769   4
   8  -6   9 473.411 265.437   2
   8  -6  10 4121.99 900.082   4
   8  -6  10 3775.45 704.653   2
   8  -6  11 7605.39 1202.56   4
   8  -5 -14 2504.14 752.367   3
   8  -5 -13 1399.20 566.372   3
   8  -5 -12 606.490 344.368   3
   8  -5 -11 37.0232 201.605   3
   8  -5 -10 1103.88 562.229   3
   8  -5  -9 1176.01 516.361   3
   8  -5  -8 21358.2 1722.37   3
   8  -5  -7 13549.1 1344.47   3
   8  -5  -6 783.608 413.761   3
   8  -5  -5 115.889 155.800   3
   8  -5  -4 2996.18 557.621   3
   8  -5  -3 116.887 164.694   3
   8  -5  -2 77.7832 123.834   3
   8  -5  -1 1100.55 305.784   3
   8  -5  -1 840.088 314.811   2
   8  -5   0 1279.09 304.941   3
   8  -5   0 1543.22 425.308   2
   8  -5   1 20871.7 1417.66   2
   8  -5   1 19224.2 1071.75   3
   8  -5   1 18129.7 1468.18   4
   8  -5   2 4453.43 783.443   4
   8  -5   2 3663.13 412.213   3
   8  -5   2 4180.32 650.729   2
   8  -5   3 627.669 360.490   4
   8  -5   3 16.6051 168.896   2
   8  -5   4 209.825 209.659   4
   8  -5   4 8.53523 192.711   2
   8  -5   5-116.473 194.087   4
   8  -5   5-228.243 208.855   2
   8  -5   6 4997.12 881.545   4
   8  -5   6 5202.36 733.905   2
   8  -5   7 4539.62 899.953   4
   8  -5   7 5085.37 721.260   2
   8  -5   8 1606.24 576.520   4
   8  -5   8 1106.08 391.040   2
   8  -5   9 1035.13 515.984   4
   8  -5   9 1807.35 505.730   2
   8  -5  10 1300.40 576.191   4
   8  -5  11-19.5054 346.338   4
   8  -4 -15 3665.37 875.572   3
   8  -4 -14 4883.94 1004.67   3
   8  -4 -13 1618.10 562.034   3
   8  -4 -12 2192.35 647.885   3
   8  -4 -11 14449.2 1530.11   3
   8  -4 -10 16545.5 1575.40   3
   8  -4  -9 25213.9 1907.97   3
  -8   4   9 26564.4 1402.27   5
   8  -4  -8 15356.5 1417.31   3
   8  -4  -7 13256.7 1259.10   3
   8  -4  -6 27653.6 1792.24   3
   8  -4  -5 1903.21 446.967   3
   8  -4  -4 1529.71 392.056   3
   8  -4  -3 4342.32 597.125   3
   8  -4  -2 1133.15 309.657   3
   8  -4  -1 35267.0 1643.77   3
   8  -4  -1 37211.2 2023.56   4
   8  -4   0 11573.9 1018.35   2
   8  -4   0 10573.7 824.228   3
   8  -4   0 11703.4 1132.89   4
   8  -4   1 4440.98 738.451   4
   8  -4   1 4975.20 514.161   3
   8  -4   1 5666.87 704.857   2
   8  -4   2 28.6844 198.189   4
   8  -4   2 305.695 239.265   2
   8  -4   2 102.699 101.370   3
   8  -4   3 6740.64 911.764   4
   8  -4   3 8136.79 832.455   2
   8  -4   4 5506.03 872.092   4
   8  -4   4 5231.95 670.447   2
   8  -4   5 1085.29 480.527   4
   8  -4   5 961.985 273.387   2
   8  -4   6 3736.02 756.522   4
   8  -4   6 3741.95 596.942   2
   8  -4   7 789.095 484.631   4
   8  -4   7 431.629 244.470   2
   8  -4   8 17844.8 1264.19   2
   8  -4   8 18274.1 1748.26   4
   8  -4   9 14320.5 1604.60   4
   8  -4  10-114.797 440.867   4
   8  -4  11 1370.29 597.175   4
   8  -3 -15 207.906 332.536   3
   8  -3 -14 616.746 406.506   3
   8  -3 -13 4546.96 871.951   3
   8  -3 -12 3218.06 710.782   3
  -8   3  11 2213.76 451.966   5
   8  -3 -11 1905.50 589.450   3
  -8   3  10 1340.14 328.351   5
   8  -3 -10 1605.16 496.927   3
  -8   3   9 871.810 317.695   5
   8  -3  -9 728.263 398.496   3
   8  -3  -8 14507.4 1353.22   3
  -8   3   8 14718.6 1078.14   5
   8  -3  -7 27340.2 1819.95   3
   8  -3  -6 6069.38 816.680   3
   8  -3  -5 1829.14 438.750   3
   8  -3  -4 59.9909 185.247   3
   8  -3  -3 29164.4 1610.56   3
   8  -3  -2 46197.7 1979.16   3
   8  -3  -2 46762.4 2210.11   4
   8  -3  -1 22271.6 1270.88   3
   8  -3  -1 20743.1 1480.43   4
   8  -3   0 6065.72 846.083   4
   8  -3   0 6399.64 714.634   2
   8  -3   0 5655.09 598.864   3
   8  -3   1-111.814 257.779   4
   8  -3   1 83.7547 142.463   2
   8  -3   1 38.9267 139.490   3
   8  -3   2 174.195 225.516   4
   8  -3   2 155.371 180.631   2
   8  -3   2-22.8092 109.646   3
   8  -3   3 1582.00 528.814   4
   8  -3   3 2570.01 456.034   2
   8  -3   4 284.929 393.954   4
   8  -3   4-3.13402 126.207   2
   8  -3   5 694.224 423.768   4
   8  -3   5 505.259 229.317   2
   8  -3   6 5778.93 978.639   4
   8  -3   6 4773.28 605.317   2
   8  -3   7 16693.7 1628.37   4
   8  -3   8 6549.13 1065.91   4
   8  -3   9 239.484 255.149   4
   8  -3  10-357.091 351.014   4
   8  -2 -16 110.351 323.089   3
   8  -2 -15 378.758 364.775   3
   8  -2 -14 590.811 368.919   3
  -8   2  13 6027.01 792.676   5
   8  -2 -13 3812.64 779.253   3
  -8   2  12 1329.26 406.616   5
   8  -2 -12 1091.16 398.358   3
  -8   2  11 511.358 254.741   5
   8  -2 -11 766.305 423.643   3
  -8   2  10 3314.90 559.102   5
   8  -2 -10 3650.67 706.588   3
   8  -2  -9 7593.21 1002.99   3
  -8   2   9 8548.20 871.403   5
  -8   2   8 250.157 185.309   5
   8  -2  -8 373.790 239.469   3
  -8   2   7 6958.64 781.546   5
   8  -2  -7 5277.39 758.414   3
   8  -2  -6 6364.78 831.503   3
   8  -2  -5 3036.35 540.240   3
   8  -2  -4 1944.20 451.591   4
   8  -2  -4 3248.51 590.233   3
   8  -2  -3 46363.9 2051.19   3
   8  -2  -3 44089.9 2083.43   4
   8  -2  -2 16057.8 1125.72   3
   8  -2  -2 15910.2 1284.42   4
   8  -2  -1 9900.59 836.792   3
   8  -2  -1 10632.4 1043.63   4
   8  -2   0 1178.38 375.984   4
   8  -2   0 1988.74 396.934   2
   8  -2   0 1640.40 313.805   3
   8  -2   1 3822.03 659.034   4
   8  -2   1 4756.00 564.383   2
   8  -2   1 3556.35 458.194   3
   8  -2   2 7256.63 972.756   4
   8  -2   2 8411.91 745.217   2
   8  -2   2 8754.91 662.892   3
   8  -2   3 530.361 354.435   4
   8  -2   3 459.944 200.407   2
   8  -2   3 594.842 170.074   3
   8  -2   4 1073.45 398.539   4
   8  -2   4 1031.28 290.963   2
   8  -2   5 5184.67 553.105   2
   8  -2   5 6162.77 970.673   4
   8  -2   6 659.735 409.132   4
   8  -2   7 1014.08 491.488   4
   8  -2   8 1366.01 529.245   4
   8  -2   9 2214.95 671.002   4
   8  -2  10 869.357 392.377   4
   8  -1 -16 48.2942 277.262   3
  -8   1  15 6235.36 888.415   5
   8  -1 -15 8935.36 1257.92   3
  -8   1  14 9379.52 1057.46   5
   8  -1 -14 9053.45 1277.11   3
   8  -1 -13 11270.1 1342.77   3
  -8   1  13 14061.1 1276.87   5
  -8   1  12 12953.1 1189.04   5
   8  -1 -12 14509.7 1472.92   3
  -8   1  11 2826.08 536.332   5
   8  -1 -11 3193.73 450.335   1
   8  -1 -11 3098.53 686.941   3
   8  -1 -10 30.7677 108.880   1
  -8   1  10-96.3371 165.724   5
   8  -1 -10 347.631 272.441   3
  -8   1   9 2948.10 539.737   5
   8  -1  -9 8413.55 990.335   3
  -8   1   8 25666.8 1569.77   5
   8  -1  -8 25073.3 1755.77   3
  -8   1   7 1774.16 452.281   5
   8  -1  -7 1500.29 409.330   3
   8  -1  -6 11921.7 1004.79   4
   8  -1  -5 9186.30 902.740   4
   8  -1  -4 3489.46 573.546   4
   8  -1  -3 10411.0 985.176   4
   8  -1  -2 11558.6 1091.12   4
   8  -1  -1 1599.25 405.317   4
   8  -1   0 1319.45 397.856   4
   8  -1   0 1750.54 360.072   2
   8  -1   1 2307.40 569.294   4
   8  -1   1 1747.89 320.990   2
   8  -1   2 2693.46 673.963   4
   8  -1   2 3247.37 417.568   2
   8  -1   3 1470.90 486.262   4
   8  -1   3 2326.80 354.099   2
   8  -1   4 575.410 330.634   4
   8  -1   5 2018.91 602.992   4
   8  -1   6 14315.1 1513.61   4
   8  -1   7 12797.1 1475.03   4
   8  -1   8 1847.27 611.569   4
   8  -1   9-214.104 402.549   4
  -8   0  17 749.029 359.635   5
  -8   0  16 3146.51 692.766   5
   8   0 -16 3273.86 878.154   3
  -8   0  15 556.130 289.382   5
   8   0 -15 195.649 329.118   3
  -8   0  14-2.24679 210.554   5
   8   0 -14 58.0887 245.398   3
  -8   0  13 271.880 320.990   5
   8   0 -13-58.6744 268.399   3
  -8   0  12 5595.92 848.889   5
   8   0 -12 5982.25 945.685   3
  -8   0  11 14361.3 1263.94   5
   8   0 -11 13687.6 1379.54   3
   8   0 -11 14126.0 986.288   1
  -8   0  10 15379.5 1285.90   5
   8   0 -10 14231.7 1390.32   3
   8   0 -10 14753.8 1050.76   1
  -8   0   9 20155.4 1460.07   5
   8   0  -9 17602.7 1179.67   1
   8   0  -9 18291.6 1179.46   4
   8   0  -8 37.3358 132.738   4
  -8   0   8 36.8937 196.272   5
  -8   0   7 14495.6 1225.78   5
   8   0  -7 14693.7 1087.06   4
   8   0  -6 2130.18 463.578   4
  -8   0   6 3508.09 612.446   5
   8   0  -5 79.4456 148.954   4
   8   0  -4 20255.8 1392.86   4
   8   0  -3 6606.94 800.954   4
   8   0  -2 14559.4 1231.65   4
   8   0  -1 13825.8 1219.94   4
   8   0   0 2132.98 531.974   4
   8   0   0 1535.56 315.508   2
   8   0   1 5321.22 840.068   4
   8   0   1 5796.49 523.654   2
   8   0   2 4569.77 816.239   4
   8   0   3 13671.7 1399.43   4
   8   0   4 250.896 332.756   4
   8   0   5 2280.43 593.616   4
   8   0   6 2951.06 739.137   4
   8   0   7 600.736 325.237   4
   8   0   8 378.247 437.469   4
   8   0   9 237.031 243.531   4
  -8  -1  18 59.5407 274.517   5
  -8  -1  17 1161.11 441.041   5
  -8  -1  16 1081.30 487.303   5
   8   1 -16 669.059 447.195   3
  -8  -1  15 1391.85 490.936   5
   8   1 -15 1752.18 590.950   3
  -8  -1  14 4465.93 806.488   5
   8   1 -14 5232.96 933.603   3
  -8  -1  13 644.690 300.061   5
   8   1 -13 1237.53 484.829   3
   8   1 -12 1025.49 311.267   1
  -8  -1  12 206.071 267.586   5
   8   1 -11 612.152 232.446   4
  -8  -1  11 1359.24 459.677   5
   8   1 -11 1219.94 348.965   1
   8   1 -10 7190.95 775.024   1
   8   1 -10 6529.62 665.487   4
  -8  -1   9 20990.2 1541.42   5
   8   1  -9 20697.2 1329.71   1
   8   1  -8 1750.18 352.921   4
   8   1  -8 1421.80 396.975   1
  -8  -1   8 1441.64 443.616   5
  -8  -1   7 15209.3 1284.91   5
   8   1  -7 12781.2 1020.86   4
  -8  -1   6 16494.2 1349.04   5
   8   1  -6 15738.6 1164.02   4
   8   1  -5 16242.3 1214.15   4
   8   1  -4 2995.10 541.928   4
   8   1  -3 167.504 257.966   4
   8   1  -2 175.955 221.874   4
   8   1  -1 33293.6 1968.57   4
   8   1   0 24921.2 1048.44   2
   8   1   0 23228.7 1703.56   4
   8   1   1 3828.48 726.660   4
   8   1   2 2743.14 646.037   4
   8   1   3 1099.82 392.476   4
   8   1   4 273.825 345.423   4
   8   1   5 644.664 434.622   4
   8   1   6 1028.71 561.929   4
   8   1   7 3357.41 802.919   4
   8   1   8 54.3380 237.909   4
  -8  -2  18 614.970 329.342   5
  -8  -2  17 2176.55 611.472   5
  -8  -2  16 4277.57 873.367   5
   8   2 -16 4780.53 1002.49   3
  -8  -2  15 4514.06 826.808   5
   8   2 -15 3394.37 770.699   3
  -8  -2  14 1408.11 484.903   5
  -8  -2  13 780.671 389.945   5
   8   2 -12 5400.90 663.844   1
  -8  -2  12 6882.42 969.104   5
   8   2 -11 5870.40 719.123   1
  -8  -2  11 4678.77 793.924   5
  -8  -2  10 10733.8 1148.50   5
   8   2 -10 9386.33 939.728   1
   8   2  -9 672.010 253.156   4
   8   2  -9 484.323 253.689   1
  -8  -2   9 218.832 348.957   5
  -8  -2   8 29830.5 1900.61   5
   8   2  -8 27724.8 1667.77   1
   8   2  -8 28094.4 1459.25   4
  -8  -2   7 34142.2 2018.11   5
   8   2  -7 35522.2 1924.44   1
   8   2  -7 32136.7 1625.32   4
  -8  -2   6 13054.0 1244.85   5
   8   2  -6 13264.8 1179.83   1
   8   2  -6 14713.2 1123.78   4
   8   2  -5 1314.56 358.278   4
   8   2  -4 1246.12 368.103   4
   8   2  -3 6275.27 810.548   4
   8   2  -2 7933.44 944.411   4
   8   2  -1 1421.11 471.137   4
   8   2   0 721.498 381.819   4
   8   2   1 12877.6 1322.52   4
   8   2   2 17191.1 1583.91   4
   8   2   3 10448.9 1275.61   4
   8   2   4 2733.62 687.929   4
   8   2   5 10512.4 1377.19   4
   8   2   6 425.363 347.886   4
   8   2   7 5352.82 1037.98   4
  -8  -3  17-631.289 422.874   5
  -8  -3  16 526.081 402.161   5
   8   3 -16 358.594 375.666   3
  -8  -3  15-100.077 267.914   5
  -8  -3  14 1707.71 551.919   5
  -8  -3  13 12242.2 1343.33   5
  -8  -3  12 4964.18 848.634   5
   8   3 -12 5088.56 709.844   1
   8   3 -11-108.799 173.921   1
  -8  -3  11-197.051 275.659   5
   8   3 -10 1529.59 399.494   1
  -8  -3  10 1021.02 400.055   5
  -8  -3   9 6955.95 962.196   5
   8   3  -9 5346.52 762.168   1
   8   3  -8 5662.79 792.461   1
  -8  -3   8 6418.23 925.421   5
   8   3  -8 5553.87 625.136   4
   8   3  -7 348.449 227.610   4
   8   3  -7 277.551 174.389   1
  -8  -3   7 588.673 309.869   5
   8   3  -6 4509.35 623.383   4
  -8  -3   6 4114.48 735.501   5
   8   3  -6 4008.72 713.646   1
   8   3  -5 6120.61 861.642   1
   8   3  -5 5987.40 758.805   4
   8   3  -4 2328.66 488.277   4
   8   3  -4 2308.26 543.350   1
   8   3  -3 336.068 266.410   4
   8   3  -3 861.982 429.091   1
   8   3  -2 4546.28 743.240   4
   8   3  -2 5986.05 867.603   1
   8   3  -1 6112.33 897.006   1
   8   3  -1 8406.96 1025.57   4
   8   3   0 1733.76 498.467   4
   8   3   1 7496.78 1028.11   4
   8   3   2 702.707 359.678   4
   8   3   3 449.418 435.340   4
   8   3   4 2043.00 605.692   4
   8   3   5 2045.94 604.039   4
   8   3   6 737.712 427.701   1
   8   3   6 818.279 497.476   4
   8   3   7 139.896 420.832   1
  -8  -4  16 902.632 495.449   5
  -8  -4  15 5161.39 956.694   5
  -8  -4  14 4278.06 880.977   5
  -8  -4  13 2347.46 637.889   5
   8   4 -13 2893.84 566.239   1
  -8  -4  12 848.267 388.876   5
   8   4 -12 1316.13 417.880   1
   8   4 -11 149.229 179.776   1
[truncated: 54,300 more chars]
