# Supplementary material for: Crystal structure of {N 1,N 3-bis­[(1-tert-butyl-1H-1,2,3-triazol-4-yl)methyl­idene]-2,2-di­methyl­propane-1,3-di­amine}­bis­(thio­cyanato)­iron(II)
Source: Acta Crystallogr E Crystallogr Commun. 2021 Apr 30;77(Pt 5):573–8. doi: 10.1107/S2056989021004412 (PMC8100266; doi:10.1107/S2056989021004412)
Supplement: Supplementary file 2 [file e-77-00573-Isup2.hkl]

data_I                                                                          
_shelx_title ' shi_4397_igfr_a.res in P-1'                                      
_shelx_refln_list_code          4                                               
_shelx_F_calc_maximum      144.11                                               
_exptl_crystal_F_000       572.00                                               
_reflns_d_resolution_high  0.8400                                               
                                                                                
loop_                                                                           
 _space_group_symop_operation_xyz                                               
 'x, y, z'                                                                      
 '-x, -y, -z'                                                                   
                                                                                
_cell_length_a     9.4768                                                       
_cell_length_b    10.8151                                                       
_cell_length_c    15.2493                                                       
_cell_angle_alpha 102.267                                                       
_cell_angle_beta  102.813                                                       
_cell_angle_gamma 103.291                                                       
                                                                                
_shelx_F_squared_multiplier     1.000                                           
                                                                                
loop_                                                                           
 _refln_index_h                                                                 
 _refln_index_k                                                                 
 _refln_index_l                                                                 
 _refln_F_squared_calc                                                          
 _refln_F_squared_meas                                                          
 _refln_F_squared_sigma                                                         
 _refln_observed_status                                                         
   1   0   0       2021.31       1969.59        23.97 o                         
   2   0   0        262.61        313.69         8.11 o                         
   3   0   0       2113.91       2172.08        28.29 o                         
   4   0   0        798.80        751.54        20.67 o                         
   5   0   0       3072.30       3193.35        77.04 o                         
   6   0   0        605.65        599.27        32.08 o                         
   7   0   0        107.80        126.62        15.86 o                         
   8   0   0         43.02         35.48         6.12 o                         
   9   0   0        367.74        345.09        31.06 o                         
  10   0   0         22.63         28.66        11.75 o                         
 -10   1   0         37.86         21.70         9.37 o                         
  -9   1   0         15.04         20.54         4.86 o                         
  -8   1   0         29.49         32.49         5.47 o                         
  -7   1   0        803.51        802.69        40.43 o                         
  -6   1   0         13.69         11.57         5.16 o                         
  -5   1   0        220.50        255.46        18.13 o                         
  -4   1   0       3243.02       3339.05        50.34 o                         
  -3   1   0       4106.00       4052.84        76.12 o                         
  -1   1   0       2872.10       2923.80        32.48 o                         
   0   1   0        273.38        241.89         8.55 o                         
   1   1   0       2882.38       2959.54        37.23 o                         
   2   1   0        131.74        147.48         5.45 o                         
   3   1   0        268.52        291.51         9.22 o                         
   4   1   0       1174.25       1175.54        27.52 o                         
   5   1   0       2809.97       2738.34        71.96 o                         
   6   1   0        854.45        843.83        39.51 o                         
   7   1   0        306.62        314.65        25.76 o                         
   8   1   0        516.54        501.53        18.29 o                         
   9   1   0          0.38          2.27         5.07 o                         
  10   1   0         87.10        107.82        19.36 o                         
 -10   2   0        142.80        175.93        14.14 o                         
  -9   2   0          2.48          7.37         2.56 o                         
  -8   2   0         29.79         33.91         4.22 o                         
  -7   2   0         12.77         22.95         7.79 o                         
  -6   2   0       1202.30       1171.29        42.24 o                         
  -5   2   0          1.40          5.04         1.72 o                         
  -4   2   0         57.23         51.51         5.86 o                         
  -3   2   0       2829.19       2805.66        52.83 o                         
  -2   2   0       2230.52       2254.03        82.07 o                         
  -1   2   0       6253.43       6021.53        47.07 o                         
   0   2   0      12693.68      12387.73        59.10 o                         
   1   2   0       2235.11       2451.09        16.19 o                         
   2   2   0        184.96        159.40         5.21 o                         
   3   2   0         40.79         39.84         2.39 o                         
   4   2   0        144.02        114.90        11.96 o                         
   5   2   0        846.54        892.05        38.52 o                         
   6   2   0        520.90        530.85        32.13 o                         
   7   2   0         39.17         31.86         3.84 o                         
   8   2   0         21.19         14.78         7.82 o                         
   9   2   0        256.70        265.76        28.13 o                         
 -10   3   0         52.59         67.16        11.10 o                         
  -9   3   0        139.34        124.71         8.73 o                         
  -8   3   0        121.17        123.00         8.27 o                         
  -7   3   0        125.79        127.17         9.44 o                         
  -6   3   0        391.46        342.71        18.66 o                         
  -5   3   0       3579.66       3491.29        71.01 o                         
  -4   3   0        752.53        805.27        26.18 o                         
  -3   3   0        168.99        154.52        11.91 o                         
  -2   3   0        565.89        503.79        10.94 o                         
  -1   3   0        196.56        167.75         3.19 o                         
   0   3   0        264.17        228.24         3.82 o                         
   1   3   0        316.17        330.47         5.43 o                         
   2   3   0        411.87        375.53         6.98 o                         
   3   3   0        741.43        732.21        12.28 o                         
   4   3   0        552.97        540.16        11.46 o                         
   5   3   0        222.96        206.47         9.32 o                         
   6   3   0         54.56         57.98         3.62 o                         
   7   3   0        113.91        106.16        16.13 o                         
   8   3   0         21.14         35.52        10.21 o                         
   9   3   0         87.29         86.35        11.83 o                         
 -10   4   0          3.60          7.57         3.01 o                         
  -9   4   0          0.59          1.23         2.16 o                         
  -8   4   0        212.68        228.90        11.43 o                         
  -7   4   0         55.64         62.50         6.52 o                         
  -6   4   0         67.08         60.68         6.29 o                         
  -5   4   0         71.05         72.33         8.22 o                         
  -4   4   0        241.53        219.86         9.75 o                         
  -3   4   0         71.64         74.48         4.74 o                         
  -2   4   0        275.65        250.10         5.60 o                         
   0   4   0        313.46        301.20         5.45 o                         
   1   4   0        716.75        712.31         8.51 o                         
   2   4   0       2153.65       2084.26        20.11 o                         
   3   4   0        592.16        543.39        12.45 o                         
   4   4   0       1042.19       1048.26        18.04 o                         
   5   4   0         37.51         36.62         6.14 o                         
   6   4   0        435.08        445.24        28.38 o                         
   7   4   0        276.71        347.04        22.10 o                         
   8   4   0         77.82         83.60        20.68 o                         
 -10   5   0          0.12          6.16         4.15 o                         
  -9   5   0         38.03         50.63         5.93 o                         
  -8   5   0         24.97         28.28         5.08 o                         
  -7   5   0        303.06        336.91        16.03 o                         
  -6   5   0          1.58          1.47         2.53 o                         
  -5   5   0       1067.15       1104.29        22.24 o                         
  -4   5   0        486.73        481.04        14.23 o                         
  -3   5   0         88.57         78.80         3.55 o                         
  -2   5   0          3.05         14.38         1.49 o                         
  -1   5   0       1005.79       1068.03        12.02 o                         
   0   5   0       1582.77       1595.60        18.63 o                         
   1   5   0        157.20        175.88         5.84 o                         
   2   5   0         58.45         49.83         4.88 o                         
   3   5   0        965.03        922.45        28.61 o                         
   4   5   0        281.19        278.08        16.26 o                         
   5   5   0         27.95         30.01         6.07 o                         
   6   5   0        110.44         98.33        11.23 o                         
   7   5   0         20.23         11.57         4.47 o                         
   8   5   0        186.46        208.99        18.58 o                         
 -10   6   0        119.33        122.18        13.18 o                         
  -9   6   0         10.93          6.70         2.71 o                         
  -8   6   0        816.97        789.46        27.47 o                         
  -7   6   0          4.88          0.63         2.01 o                         
  -6   6   0        209.21        217.19        14.42 o                         
  -5   6   0        212.20        229.38        13.05 o                         
  -4   6   0       1379.66       1405.75        33.67 o                         
  -3   6   0       1248.64       1177.12        27.91 o                         
  -2   6   0        102.05        116.77         5.28 o                         
  -1   6   0        144.21        144.76         4.95 o                         
   0   6   0         28.70         28.05         3.39 o                         
   1   6   0       1453.25       1417.57        21.61 o                         
   2   6   0        183.59        198.70         9.06 o                         
   3   6   0          1.71         -1.27         2.17 o                         
   4   6   0         95.13        102.33        10.56 o                         
   5   6   0        333.87        374.64        21.46 o                         
   6   6   0          0.07          0.83         4.47 o                         
   7   6   0        132.27        139.12        15.83 o                         
 -10   7   0         23.90         28.87        15.27 o                         
  -9   7   0        100.35         83.48         9.44 o                         
  -8   7   0         10.44          9.67         3.96 o                         
  -7   7   0        189.71        185.81         9.78 o                         
  -6   7   0        183.51        140.93         7.85 o                         
  -5   7   0        511.18        484.81        20.56 o                         
  -4   7   0        113.94         98.56         5.20 o                         
  -3   7   0       2158.45       2078.56        32.68 o                         
  -2   7   0       1755.91       1685.92        26.12 o                         
  -1   7   0         36.46         40.49         2.94 o                         
   0   7   0       1692.55       1728.37        22.81 o                         
   1   7   0        110.68         98.65         8.33 o                         
   2   7   0       1801.38       1857.43        39.01 o                         
   3   7   0          6.83         13.93         4.90 o                         
   4   7   0          3.47          6.54         7.38 o                         
   5   7   0        182.13        192.52        16.32 o                         
   6   7   0        168.56        186.71        16.89 o                         
 -10   8   0        167.88        198.24        24.80 o                         
  -9   8   0        260.55        272.42        17.76 o                         
  -8   8   0          1.98         -0.95         2.53 o                         
  -7   8   0         50.18         42.73         7.23 o                         
  -6   8   0        633.53        667.10        26.29 o                         
  -5   8   0       1199.37       1189.99        21.67 o                         
  -4   8   0        117.49        101.66         4.75 o                         
  -3   8   0        152.52        171.29         6.61 o                         
  -2   8   0        171.14        152.41         7.21 o                         
  -1   8   0        319.34        304.93         8.61 o                         
   0   8   0          0.80          0.96         1.77 o                         
   1   8   0        741.87        699.04        25.46 o                         
   2   8   0         12.02         17.22         4.05 o                         
   3   8   0        100.19         92.14        15.61 o                         
   4   8   0         33.76         27.35         6.22 o                         
   5   8   0        407.33        420.62        25.24 o                         
   6   8   0        230.87        229.60        24.03 o                         
  -9   9   0        153.43        180.51        23.73 o                         
  -8   9   0         90.40        111.37        11.90 o                         
  -7   9   0         10.56         18.74         7.22 o                         
  -6   9   0        428.55        459.63        23.32 o                         
  -5   9   0         39.57         44.63         7.69 o                         
  -4   9   0        695.66        740.67        28.95 o                         
  -3   9   0        156.74        149.55        12.61 o                         
  -2   9   0          2.35          1.59         2.98 o                         
  -1   9   0        193.39        208.20        12.01 o                         
   0   9   0        258.56        280.84        16.41 o                         
   1   9   0         46.47         46.85         6.70 o                         
   2   9   0        290.56        318.18        16.87 o                         
   3   9   0          0.18          5.48         5.01 o                         
   4   9   0          7.56         -0.65         6.82 o                         
   5   9   0         75.94         95.26        18.32 o                         
  -8  10   0         57.17         69.86         9.93 o                         
  -7  10   0        317.16        302.71        26.34 o                         
  -6  10   0          1.66         -0.87         3.26 o                         
  -5  10   0        297.66        295.72        19.32 o                         
  -4  10   0          5.42         16.23         5.35 o                         
  -3  10   0         67.35         83.14        19.39 o                         
  -2  10   0          0.12         -0.46         3.80 o                         
  -1  10   0        315.66        319.67        28.03 o                         
   0  10   0        125.16        124.84        11.69 o                         
   1  10   0         38.53         33.88         6.23 o                         
   2  10   0         31.99         26.79         9.65 o                         
   3  10   0         44.72         41.21        12.97 o                         
  -7  11   0         45.82         51.13         9.08 o                         
  -6  11   0          8.70         14.88         9.66 o                         
  -5  11   0        226.12        265.42        19.48 o                         
  -4  11   0        203.93        185.34        16.25 o                         
  -3  11   0          4.26         12.05         5.52 o                         
  -2  11   0         47.73         46.12         8.18 o                         
  -1  11   0          3.15         -1.08         4.10 o                         
   0  11   0        547.81        547.23        36.96 o                         
   1  11   0         90.10         79.64        15.49 o                         
   2  11   0         15.43          5.55         6.84 o                         
  -6  12   0          0.02          6.56         4.46 o                         
  -5  12   0         18.76         11.92         6.38 o                         
  -4  12   0         34.32         38.37         9.43 o                         
  -3  12   0        163.20        151.05        15.25 o                         
  -2  12   0         60.87         57.75        12.57 o                         
  -1  12   0          0.28         -4.70         5.04 o                         
   0  12   0         13.08         23.40         9.25 o                         
   0 -12   1          6.16          7.27        10.66 o                         
   1 -12   1          9.86         10.51         5.47 o                         
   2 -12   1         48.43         72.21        14.21 o                         
   3 -12   1        286.32        297.33        29.64 o                         
   4 -12   1        125.33        111.07        13.10 o                         
   5 -12   1          1.06          1.80         4.23 o                         
   6 -12   1          1.74          4.42         3.93 o                         
  -2 -11   1         60.59         42.70        11.31 o                         
  -1 -11   1          0.77          1.95         4.48 o                         
   0 -11   1        347.34        339.43        20.56 o                         
   1 -11   1         39.73         37.91        11.46 o                         
   2 -11   1         10.98         -2.37         6.81 o                         
   3 -11   1        166.25        145.01        14.13 o                         
   4 -11   1         10.47         10.43         4.36 o                         
   5 -11   1         90.67         82.65        11.02 o                         
   6 -11   1         12.47          6.68         6.49 o                         
   7 -11   1         56.26         62.35         9.63 o                         
  -4 -10   1        125.51        141.64        23.22 o                         
  -3 -10   1        121.53        107.85        18.19 o                         
  -2 -10   1         71.11         76.30        15.62 o                         
  -1 -10   1        225.32        249.44        16.53 o                         
   0 -10   1          0.43          0.98         3.15 o                         
   1 -10   1        482.93        491.81        16.67 o                         
   2 -10   1        428.91        438.06        15.23 o                         
   3 -10   1         47.63         61.00         9.03 o                         
   4 -10   1         26.73         20.08         7.00 o                         
   5 -10   1        189.71        161.92        14.16 o                         
   6 -10   1         90.86         77.25         9.61 o                         
   7 -10   1          5.56          0.84         4.95 o                         
   8 -10   1         23.03         20.66        13.11 o                         
  -5  -9   1          8.85          7.62         5.82 o                         
  -4  -9   1          8.17          1.29         6.11 o                         
  -3  -9   1          3.98         -0.97         5.65 o                         
  -2  -9   1        307.37        312.59        17.04 o                         
  -1  -9   1         49.99         47.42         7.00 o                         
   0  -9   1        196.43        180.88         9.91 o                         
   1  -9   1        409.44        366.87        11.10 o                         
   2  -9   1        180.49        184.48         9.15 o                         
   3  -9   1        475.49        504.21        14.29 o                         
   4  -9   1        813.71        790.03        22.48 o                         
   5  -9   1        493.26        544.88        26.90 o                         
   6  -9   1         19.30         16.86         5.35 o                         
   7  -9   1         54.19         69.25         8.60 o                         
   8  -9   1          8.69          9.93         4.00 o                         
   9  -9   1        183.94        206.76        25.59 o                         
  -6  -8   1         48.19         41.50         9.72 o                         
  -5  -8   1        244.81        243.76        19.28 o                         
  -4  -8   1         81.22         83.71        15.95 o                         
  -3  -8   1          8.42         18.53         7.10 o                         
  -2  -8   1        131.40        138.22        10.47 o                         
  -1  -8   1        542.45        586.96        17.68 o                         
   0  -8   1          8.49          1.47         1.54 o                         
   1  -8   1        365.10        319.94         9.04 o                         
   2  -8   1         56.73         58.29         4.77 o                         
   3  -8   1        238.29        238.72        13.70 o                         
   4  -8   1       1096.58       1111.78        21.89 o                         
   5  -8   1        223.23        256.77        10.39 o                         
   6  -8   1         93.29         94.92         9.69 o                         
   7  -8   1         25.00         17.80         3.99 o                         
   8  -8   1         60.01         72.69         8.89 o                         
   9  -8   1         78.78         59.03        13.44 o                         
  10  -8   1        223.53        272.64        23.34 o                         
  -7  -7   1         23.89         16.28         8.91 o                         
  -6  -7   1          7.53         19.29         9.62 o                         
  -5  -7   1         28.23         26.79         6.35 o                         
  -4  -7   1        936.47        760.15       139.42 o                         
  -3  -7   1        433.02        411.03        30.38 o                         
  -2  -7   1        682.56        657.63        18.04 o                         
  -1  -7   1        797.61        767.25        25.53 o                         
   0  -7   1        335.51        330.22        11.46 o                         
   1  -7   1        294.02        289.42         7.99 o                         
   2  -7   1         54.44         61.65         4.56 o                         
   3  -7   1       3333.56       3282.20        41.90 o                         
   4  -7   1        201.76        205.33         8.60 o                         
   5  -7   1         41.04         39.06         8.44 o                         
   6  -7   1        177.79        176.85        12.17 o                         
   7  -7   1        255.44        250.63        14.80 o                         
   8  -7   1        137.22        121.36        15.45 o                         
   9  -7   1        162.47        162.54        20.93 o                         
  10  -7   1          0.09         -0.60         9.21 o                         
  -7  -6   1        163.70        184.03        16.42 o                         
  -6  -6   1          9.21         10.23         4.38 o                         
  -5  -6   1        331.63        360.24        20.35 o                         
  -4  -6   1         80.95        105.71         6.64 o                         
  -3  -6   1        460.32        471.16        23.97 o                         
  -2  -6   1       1631.47       1709.09        35.01 o                         
  -1  -6   1       2074.68       2051.21        22.28 o                         
   0  -6   1       1436.48       1311.41        16.40 o                         
   1  -6   1          2.75          0.07         1.04 o                         
   2  -6   1       1157.88       1099.15        19.68 o                         
   3  -6   1         11.66         17.03         2.42 o                         
   4  -6   1       2898.97       2750.09        39.68 o                         
   5  -6   1         26.92         25.56         3.48 o                         
   6  -6   1        112.64        102.99         7.82 o                         
   7  -6   1        102.67         94.11         9.84 o                         
   8  -6   1        795.98        794.02        36.73 o                         
   9  -6   1        142.04        123.25        12.89 o                         
  10  -6   1          0.30          4.59         4.35 o                         
  -8  -5   1        308.34        318.08        22.18 o                         
  -7  -5   1          2.48         11.26         6.70 o                         
  -6  -5   1         21.42          9.48         6.16 o                         
  -5  -5   1        346.19        358.19        11.21 o                         
  -4  -5   1        295.40        298.76        10.40 o                         
  -3  -5   1        102.61         89.77         5.11 o                         
  -2  -5   1        224.06        211.74         5.97 o                         
  -1  -5   1        605.74        613.18        10.15 o                         
   1  -5   1       1176.57       1103.48        11.84 o                         
   2  -5   1         12.77         21.31         2.48 o                         
   3  -5   1         82.22         83.80         5.39 o                         
   4  -5   1        235.23        235.04         9.03 o                         
   5  -5   1       2719.07       2767.64        37.64 o                         
   6  -5   1         63.92         71.90         6.71 o                         
   7  -5   1        198.51        210.98        11.98 o                         
   8  -5   1        354.29        398.42        15.14 o                         
   9  -5   1         42.92         43.73         7.98 o                         
  10  -5   1         82.97         84.38        26.31 o                         
  -9  -4   1         65.18         68.68        10.91 o                         
  -8  -4   1         14.49         11.73         6.13 o                         
  -7  -4   1         35.28         31.38         6.68 o                         
  -6  -4   1        446.16        436.44        21.77 o                         
  -5  -4   1         49.48         47.20         3.86 o                         
  -4  -4   1          2.90          7.51         2.07 o                         
  -3  -4   1       1130.05       1125.58        16.19 o                         
  -2  -4   1       6051.34       6231.25        57.36 o                         
  -1  -4   1       1648.33       1602.61        14.67 o                         
   0  -4   1          8.76          6.05         0.89 o                         
   1  -4   1         40.26         27.07         1.56 o                         
   2  -4   1        146.14        130.72         5.15 o                         
   3  -4   1       2000.58       2075.32        28.06 o                         
   4  -4   1         81.36         65.48         4.26 o                         
   5  -4   1        258.09        268.27        11.67 o                         
   6  -4   1        239.02        257.00        12.04 o                         
   7  -4   1         49.12         32.57         4.55 o                         
   8  -4   1         81.24        103.82         7.42 o                         
   9  -4   1         78.09         74.86         6.75 o                         
  10  -4   1          1.66          7.49         4.50 o                         
  -9  -3   1        170.53        171.09        16.32 o                         
  -8  -3   1        144.55        149.33        23.51 o                         
  -7  -3   1        259.14        265.33        24.16 o                         
  -6  -3   1         65.23         79.38         5.81 o                         
  -5  -3   1       1387.10       1442.92        24.31 o                         
  -4  -3   1        124.67        149.43         5.81 o                         
  -3  -3   1         28.15         38.06         2.37 o                         
  -2  -3   1       1326.46       1458.93        15.42 o                         
  -1  -3   1       5149.00       5058.99        30.96 o                         
   0  -3   1       9807.57       9741.36        52.70 o                         
   1  -3   1       1210.34       1250.70        12.46 o                         
   2  -3   1        294.30        392.51         8.96 o                         
   3  -3   1         10.18         23.11         2.15 o                         
   4  -3   1        341.92        384.34        12.21 o                         
   5  -3   1        369.95        386.48        13.16 o                         
   6  -3   1          9.56         10.13         2.73 o                         
   7  -3   1         16.65         13.31         2.87 o                         
   8  -3   1          0.64          0.49         1.90 o                         
   9  -3   1          4.97          6.04         2.31 o                         
  10  -3   1        171.65        188.81        15.12 o                         
 -10  -2   1          1.98         -1.02         5.63 o                         
  -9  -2   1         69.48         59.07        12.78 o                         
  -8  -2   1         21.85         29.12         9.65 o                         
  -7  -2   1         22.68         25.25         7.26 o                         
  -6  -2   1        192.95        193.74        18.37 o                         
  -5  -2   1         72.10         72.57        10.21 o                         
  -4  -2   1        294.76        242.82        11.58 o                         
  -3  -2   1         64.16         93.99         4.60 o                         
  -2  -2   1         86.35         81.20         2.81 o                         
  -1  -2   1         67.09         77.35         2.06 o                         
   0  -2   1        752.90        786.06         7.51 o                         
   1  -2   1      19762.04      19073.39       133.52 o                         
   2  -2   1         57.16         58.99         2.65 o                         
   3  -2   1       1773.00       1583.92        26.84 o                         
   4  -2   1        384.14        365.35        11.03 o                         
   5  -2   1       1164.08       1173.95        29.91 o                         
   6  -2   1       1872.32       1831.19        47.64 o                         
   7  -2   1         75.61         57.29         6.86 o                         
   8  -2   1         93.28         83.06         6.91 o                         
   9  -2   1        172.74        172.62        10.00 o                         
  10  -2   1        109.00        120.67        19.81 o                         
 -10  -1   1         22.20         35.46        11.48 o                         
  -9  -1   1        181.02        170.52        21.55 o                         
  -8  -1   1        637.67        682.11        40.33 o                         
  -7  -1   1        671.49        617.86        35.19 o                         
  -6  -1   1         77.64         69.89        10.61 o                         
  -5  -1   1       1939.01       1916.40        55.20 o                         
  -4  -1   1        497.67        428.19        12.17 o                         
  -3  -1   1        540.14        659.05        11.93 o                         
  -2  -1   1         46.59         38.30         2.29 o                         
  -1  -1   1         11.06         13.93         0.85 o                         
   0  -1   1       1747.17       1710.74        18.98 o                         
   1  -1   1       9249.52       8347.26        85.60 o                         
   2  -1   1          0.62          8.11         1.68 o                         
   3  -1   1          7.09         19.74         2.59 o                         
   4  -1   1         49.26         35.59         4.00 o                         
   5  -1   1        486.71        456.13        15.54 o                         
   6  -1   1         38.89         33.38         4.76 o                         
   7  -1   1        548.83        559.66        20.24 o                         
   8  -1   1         31.66         39.20         5.73 o                         
   9  -1   1         91.57         95.54         9.51 o                         
  10  -1   1        143.09        158.96        22.64 o                         
 -10   0   1        119.69        107.22        18.60 o                         
  -9   0   1         40.34         30.04        10.94 o                         
  -8   0   1        291.21        283.26        24.99 o                         
  -7   0   1        204.84        168.54        17.81 o                         
  -6   0   1       1718.36       1736.38        55.59 o                         
  -5   0   1         53.29         69.21         9.23 o                         
  -4   0   1       3192.07       3073.07        47.47 o                         
  -3   0   1         57.61         61.66         4.65 o                         
  -2   0   1      12592.50      12370.56       127.93 o                         
  -1   0   1       5121.49       4963.52        52.33 o                         
   1   0   1         23.27         10.05         1.57 o                         
   2   0   1      10827.49      11032.27       118.03 o                         
   3   0   1        428.93        493.21        15.03 o                         
   4   0   1        703.28        651.01        19.75 o                         
   5   0   1       4577.45       4635.98        63.32 o                         
   6   0   1         99.00         98.62         9.90 o                         
   7   0   1         13.78         10.90         5.06 o                         
   8   0   1        137.88        116.20         9.10 o                         
   9   0   1        469.56        510.18        38.78 o                         
  10   0   1          0.12         -1.93         6.85 o                         
 -10   1   1         32.29         37.07        11.36 o                         
  -9   1   1        109.56        107.72        16.61 o                         
  -8   1   1         34.67         32.77         8.30 o                         
  -7   1   1       1006.71        978.34        43.63 o                         
  -6   1   1        786.75        789.50        35.39 o                         
  -5   1   1        977.74        945.17        38.18 o                         
  -4   1   1        980.23       1005.17        31.94 o                         
  -3   1   1      18917.91      19445.46       279.75 o                         
  -2   1   1      20768.04      20263.87       229.49 o                         
  -1   1   1        274.07        270.86         7.08 o                         
   0   1   1       1441.93       1547.13        12.50 o                         
   1   1   1      10840.37      11260.38        82.96 o                         
   2   1   1      13974.58      13695.06       137.72 o                         
   3   1   1        192.71        207.84         8.54 o                         
   4   1   1       1850.96       1793.12        37.14 o                         
   5   1   1        248.73        266.87        11.94 o                         
   6   1   1       1676.46       1681.83        31.16 o                         
   7   1   1         65.42         54.34         5.10 o                         
   8   1   1         79.09         78.44        14.89 o                         
   9   1   1        256.38        265.21        29.07 o                         
  10   1   1         27.02         29.29        10.81 o                         
 -11   2   1          0.80          3.76         6.96 o                         
 -10   2   1        119.03        138.74         9.82 o                         
  -9   2   1         53.53         43.05         6.96 o                         
  -8   2   1        209.66        208.97        13.38 o                         
  -7   2   1         62.37         57.06         6.77 o                         
  -6   2   1        978.04        952.42        25.77 o                         
  -5   2   1       1453.66       1434.96        29.97 o                         
  -4   2   1        454.06        438.51        13.43 o                         
  -3   2   1       2491.30       2662.88        36.70 o                         
  -2   2   1        635.24        611.19         9.88 o                         
  -1   2   1        147.61        152.94         4.90 o                         
   0   2   1       3030.54       3153.51        21.47 o                         
   1   2   1       1604.09       1527.14        13.11 o                         
   2   2   1       1118.17       1127.18        20.40 o                         
   3   2   1       2234.61       2397.91        29.35 o                         
   4   2   1         22.95         17.65         3.35 o                         
   5   2   1       2766.78       2774.05        76.95 o                         
   6   2   1        129.37        108.94        32.50 o                         
   7   2   1        255.69        267.03        25.34 o                         
   8   2   1        285.27        263.83        27.10 o                         
   9   2   1        196.13        186.95        24.55 o                         
 -11   3   1         22.52         14.50         8.32 o                         
 -10   3   1          8.87          4.77         3.84 o                         
  -9   3   1         99.97        110.72        10.47 o                         
  -8   3   1        443.40        443.55        19.76 o                         
  -7   3   1        737.77        780.21        24.96 o                         
  -6   3   1          1.84          6.86         3.24 o                         
  -5   3   1         51.67         74.53         6.02 o                         
  -4   3   1       2784.90       2753.82        40.64 o                         
  -3   3   1        402.26        428.32         9.46 o                         
  -2   3   1        339.90        372.22        12.06 o                         
  -1   3   1        124.42        107.60         4.56 o                         
   0   3   1         12.12          7.11         0.92 o                         
   1   3   1         75.06         70.79         2.56 o                         
   2   3   1       3202.32       3328.93        29.51 o                         
   3   3   1        118.70        167.06         9.12 o                         
   4   3   1         60.65         57.50         6.86 o                         
   5   3   1          5.50         12.72         6.36 o                         
   6   3   1        187.58        155.21        18.52 o                         
   7   3   1          0.57          2.99         5.22 o                         
   8   3   1        140.50        153.59        21.06 o                         
   9   3   1          4.87          2.97         4.07 o                         
 -11   4   1         75.90         65.40        10.08 o                         
 -10   4   1          3.75          3.48         2.66 o                         
  -9   4   1          0.73          0.71         2.62 o                         
  -8   4   1        751.02        738.89        26.14 o                         
  -7   4   1        315.97        307.25        20.41 o                         
  -6   4   1         40.78         47.65         5.14 o                         
  -5   4   1          5.25          1.80         2.97 o                         
  -4   4   1        165.38        162.83         6.42 o                         
  -3   4   1       3578.01       3664.54        39.09 o                         
  -2   4   1        490.04        532.79        13.84 o                         
  -1   4   1        498.97        407.27         6.91 o                         
   0   4   1         73.16         76.53         3.02 o                         
   1   4   1       1971.53       1899.81        18.25 o                         
   2   4   1        284.45        276.93         7.05 o                         
   3   4   1        241.37        217.81        12.86 o                         
   4   4   1        678.26        743.27        28.14 o                         
   5   4   1          4.63          1.94         3.19 o                         
   6   4   1         90.80         73.01         9.45 o                         
   7   4   1        103.79         94.91        11.38 o                         
   8   4   1         64.18         87.52        18.57 o                         
 -11   5   1         55.18         77.20        11.05 o                         
 -10   5   1         78.47         99.98        10.95 o                         
  -9   5   1          0.63          0.24         2.02 o                         
  -8   5   1         14.22         20.16         4.49 o                         
  -7   5   1        334.59        311.02        21.31 o                         
  -6   5   1        153.88        162.15         9.54 o                         
  -5   5   1          3.15          8.88         1.83 o                         
  -4   5   1        125.04        133.85         5.62 o                         
  -3   5   1        449.94        389.52        12.35 o                         
  -2   5   1         53.03         58.74         4.07 o                         
  -1   5   1        170.08        156.79         5.03 o                         
   0   5   1        506.66        526.84         9.66 o                         
   1   5   1          0.11          2.09         1.05 o                         
   2   5   1        410.21        413.00        19.99 o                         
   3   5   1        162.45        165.71        12.03 o                         
   4   5   1        576.39        555.19        24.18 o                         
   5   5   1       1175.31       1162.45        37.80 o                         
   6   5   1          0.58         -4.19         8.47 o                         
   7   5   1         10.95         15.18         6.12 o                         
   8   5   1        202.67        210.98        22.97 o                         
 -10   6   1        217.02        275.36        19.99 o                         
  -9   6   1        166.83        168.48        13.27 o                         
  -8   6   1        236.95        244.50        15.31 o                         
  -7   6   1        105.91        113.26         7.48 o                         
  -6   6   1          1.38          1.49         1.97 o                         
  -5   6   1         98.83         98.37         5.53 o                         
  -4   6   1         27.03         29.72         1.80 o                         
  -3   6   1       1768.20       1759.39        38.50 o                         
  -2   6   1        138.51        128.98         9.43 o                         
  -1   6   1        345.50        364.58         9.47 o                         
   0   6   1          1.03          1.20         1.12 o                         
   1   6   1       1619.40       1642.81        24.73 o                         
   2   6   1          7.82         12.79         2.45 o                         
   3   6   1        240.95        333.79        87.20 o                         
   4   6   1         36.15         34.09        10.30 o                         
   5   6   1         72.49         83.43        10.59 o                         
   6   6   1         49.84         44.08         8.18 o                         
   7   6   1         95.44         84.95        12.29 o                         
 -10   7   1        105.47        106.66        17.69 o                         
  -9   7   1         26.44         29.07         8.20 o                         
  -8   7   1         62.21         65.56         8.34 o                         
  -7   7   1         60.71         64.69         5.50 o                         
  -6   7   1        774.13        794.21        18.34 o                         
  -5   7   1        137.74        150.31         4.67 o                         
  -4   7   1        813.73        828.34        27.36 o                         
  -3   7   1          4.73          3.69         2.68 o                         
  -2   7   1       1589.04       1517.99        37.20 o                         
  -1   7   1        403.26        355.85        10.21 o                         
   0   7   1        166.23        169.36         7.44 o                         
   1   7   1          0.87          2.07         2.21 o                         
   2   7   1        249.08        246.36        12.66 o                         
   3   7   1        203.61        210.71        15.44 o                         
   4   7   1          9.73         14.05         5.06 o                         
   5   7   1        362.44        394.93        23.80 o                         
   6   7   1         79.88         93.76        12.59 o                         
 -10   8   1         62.58         37.97        11.67 o                         
  -9   8   1        145.88        147.19        13.32 o                         
  -8   8   1         27.31         31.06         6.54 o                         
  -7   8   1          5.47          2.47         8.06 o                         
  -6   8   1        335.83        308.78        10.73 o                         
  -5   8   1       1267.76       1221.79        36.80 o                         
  -4   8   1          8.82          5.52         3.99 o                         
  -3   8   1        249.73        246.41        15.40 o                         
  -2   8   1          2.59          2.89         2.74 o                         
  -1   8   1       1173.20       1167.32        21.20 o                         
   0   8   1       1326.32       1385.47        24.61 o                         
   1   8   1        215.35        236.79        13.78 o                         
   2   8   1         35.81         43.64         5.78 o                         
   3   8   1        278.10        256.04        25.81 o                         
   4   8   1        329.19        329.15        32.91 o                         
   5   8   1          0.16          2.09         6.34 o                         
  -9   9   1         71.13         74.11        10.14 o                         
  -8   9   1        483.06        529.46        26.31 o                         
  -7   9   1        178.89        189.71        15.54 o                         
  -6   9   1        128.44        127.03        12.20 o                         
  -5   9   1         15.50          9.36         4.29 o                         
  -4   9   1        413.44        382.84        20.80 o                         
  -3   9   1        237.38        257.34        26.13 o                         
  -2   9   1        147.58        129.88        11.81 o                         
  -1   9   1         11.34         13.13         3.41 o                         
   0   9   1        235.43        231.63        15.02 o                         
   1   9   1          3.92          2.88         2.56 o                         
   2   9   1         86.71         94.77        16.07 o                         
   3   9   1        150.26        126.82        19.48 o                         
   4   9   1         23.54         13.38         7.15 o                         
  -8  10   1          5.45         17.31         7.58 o                         
  -7  10   1        235.23        260.96        19.23 o                         
  -6  10   1        249.04        292.73        19.91 o                         
  -5  10   1         23.95         36.15         7.54 o                         
  -4  10   1         15.79          7.11         4.11 o                         
  -3  10   1         44.47         46.90        13.17 o                         
  -2  10   1        267.43        271.16        18.22 o                         
  -1  10   1         65.48         71.49         9.02 o                         
   0  10   1        213.57        226.02        15.58 o                         
   1  10   1          0.32         -3.28         3.28 o                         
   2  10   1         55.43         56.54        14.05 o                         
   3  10   1         16.30         20.94         9.93 o                         
  -7  11   1          6.75         -2.37         3.52 o                         
  -6  11   1         25.89         20.18         7.67 o                         
  -5  11   1          1.47          3.82         3.80 o                         
  -4  11   1        243.18        292.46        37.15 o                         
  -3  11   1        215.83        215.56        17.37 o                         
  -2  11   1        116.94        128.11        13.43 o                         
  -1  11   1        159.75        164.50        21.65 o                         
   0  11   1         50.77         51.76         8.21 o                         
   1  11   1        129.07        170.52        23.52 o                         
  -5  12   1         31.33         15.99         6.13 o                         
  -4  12   1          8.48         11.59         5.49 o                         
  -3  12   1        124.18        125.08        26.98 o                         
  -2  12   1        198.29        176.03        21.66 o                         
  -1  12   1          0.48          2.05         4.21 o                         
   0 -12   2          2.67          5.54         4.69 o                         
   1 -12   2        175.21        162.73        20.53 o                         
   2 -12   2          6.47         15.60         7.81 o                         
   3 -12   2        165.44        208.79        25.14 o                         
   4 -12   2        398.12        417.32        35.88 o                         
   5 -12   2          6.05          8.85         4.43 o                         
   6 -12   2         16.51          9.18         9.54 o                         
  -2 -11   2          1.31         -1.84         5.29 o                         
  -1 -11   2         35.91         19.00         5.76 o                         
   0 -11   2        137.07        137.42         9.86 o                         
   1 -11   2        114.32        126.14        17.54 o                         
   2 -11   2        108.90        103.94        16.14 o                         
   3 -11   2         29.31         37.06        11.77 o                         
   4 -11   2         43.66         45.06         8.38 o                         
   5 -11   2         70.27         81.98        10.44 o                         
   6 -11   2          0.47          2.78         4.20 o                         
   7 -11   2          2.06         13.74         5.24 o                         
  -4 -10   2         32.43         41.78        13.56 o                         
  -3 -10   2        100.39         95.10        17.55 o                         
  -2 -10   2        473.62        496.01        32.57 o                         
  -1 -10   2          2.71          4.49         3.85 o                         
   0 -10   2        194.88        185.96        12.46 o                         
   1 -10   2         83.30         88.69         7.29 o                         
   2 -10   2         69.68         63.89        10.55 o                         
   3 -10   2        158.07        149.31         8.52 o                         
   4 -10   2          2.27          0.66         5.53 o                         
   5 -10   2        137.54        143.15        13.08 o                         
   6 -10   2        178.35        182.43        14.76 o                         
   7 -10   2        129.01        108.09        11.60 o                         
   8 -10   2         15.64          7.42         5.92 o                         
  -5  -9   2         33.17         28.36        10.74 o                         
  -4  -9   2        167.19        184.65        24.01 o                         
  -3  -9   2         13.02         14.37         7.15 o                         
  -2  -9   2         85.62         78.28         7.08 o                         
  -1  -9   2        709.51        740.46        21.48 o                         
   0  -9   2          2.14          2.55         2.41 o                         
   1  -9   2         42.32         34.64         3.48 o                         
   2  -9   2        121.64        120.05         8.54 o                         
   3  -9   2       1276.64       1244.12        25.48 o                         
   4  -9   2          2.05          5.73         3.28 o                         
   5  -9   2        155.35        160.44        13.40 o                         
   6  -9   2         94.80        101.48         7.33 o                         
   7  -9   2          3.88         -1.52         2.63 o                         
   8  -9   2        112.76        112.33        18.01 o                         
   9  -9   2        101.09        100.16        17.82 o                         
  -6  -8   2         19.01         28.11         6.58 o                         
  -5  -8   2          5.71          6.43         4.22 o                         
  -4  -8   2        220.36        215.46        24.39 o                         
  -3  -8   2         68.51         78.33        17.51 o                         
  -2  -8   2         49.31         53.02         5.38 o                         
  -1  -8   2        654.96        658.01        18.97 o                         
   0  -8   2         76.92         67.28         5.78 o                         
   1  -8   2         58.82         53.16         4.03 o                         
   2  -8   2        594.85        592.34        16.34 o                         
   3  -8   2         24.53         28.76         3.55 o                         
   4  -8   2       1232.85       1301.77        28.15 o                         
   5  -8   2          0.15          1.86         1.90 o                         
   6  -8   2        145.07        162.10        17.20 o                         
   7  -8   2        152.65        157.29        12.31 o                         
   8  -8   2         59.76         60.42         7.80 o                         
   9  -8   2          8.05          7.23         4.66 o                         
  -7  -7   2         70.43         72.93        10.91 o                         
  -6  -7   2         34.82         24.15         5.80 o                         
  -5  -7   2         73.04         67.07        10.36 o                         
  -4  -7   2        560.27        563.16        24.77 o                         
  -3  -7   2        650.14        677.75        20.03 o                         
  -2  -7   2         31.52         39.18         4.58 o                         
  -1  -7   2        282.45        296.19        16.78 o                         
   0  -7   2         66.55         70.69         4.66 o                         
   1  -7   2       1522.10       1607.32        23.23 o                         
   2  -7   2        137.87        138.19         7.21 o                         
   3  -7   2        237.99        224.82        11.87 o                         
   4  -7   2          4.62          6.22         2.16 o                         
   5  -7   2         54.15         59.71        12.72 o                         
   6  -7   2          3.20          8.68         2.48 o                         
   7  -7   2        293.30        321.02        32.59 o                         
   8  -7   2        269.64        259.56        14.72 o                         
   9  -7   2        132.00        126.30        13.53 o                         
  10  -7   2         31.87         23.30         6.42 o                         
  -8  -6   2          2.19          4.73         4.27 o                         
  -7  -6   2        492.04        475.64        42.77 o                         
  -6  -6   2        290.46        289.68        19.06 o                         
  -5  -6   2         13.67         17.28         4.48 o                         
  -4  -6   2       1016.59       1030.24        20.22 o                         
  -3  -6   2       1279.31       1248.47        22.09 o                         
  -2  -6   2       1423.54       1363.94        19.43 o                         
  -1  -6   2         18.74         29.29         2.43 o                         
   0  -6   2       1661.21       1624.41        18.90 o                         
   1  -6   2       2556.90       2582.87        27.19 o                         
   2  -6   2        360.39        362.81        11.05 o                         
   3  -6   2         94.83         94.93         4.96 o                         
   4  -6   2       1908.56       1796.76        47.80 o                         
   5  -6   2        494.78        484.22        14.03 o                         
   6  -6   2         49.94         63.03         6.52 o                         
   7  -6   2        304.99        291.82        14.20 o                         
   8  -6   2        140.80        145.22         9.01 o                         
   9  -6   2        161.74        163.80        14.71 o                         
  10  -6   2          9.39          6.33         4.15 o                         
  -8  -5   2        225.85        244.60        31.45 o                         
  -7  -5   2          3.95          7.84         4.29 o                         
  -6  -5   2         82.52         70.71        12.92 o                         
  -5  -5   2        815.80        802.78        19.16 o                         
  -4  -5   2        185.62        204.14        11.24 o                         
  -3  -5   2        913.43        915.26        15.38 o                         
  -2  -5   2         55.63         44.27         2.82 o                         
  -1  -5   2        430.04        396.32         8.08 o                         
   0  -5   2       1601.69       1593.63        16.54 o                         
   1  -5   2       7662.23       7503.56        46.66 o                         
   2  -5   2        304.15        394.15        10.36 o                         
   3  -5   2        656.58        704.70        18.13 o                         
   4  -5   2        926.91        914.47        18.11 o                         
   5  -5   2       1252.88       1266.63        21.92 o                         
   6  -5   2       2466.87       2417.70        61.16 o                         
   7  -5   2        132.29        124.34         7.59 o                         
   8  -5   2         83.73         80.79         6.52 o                         
   9  -5   2          4.64          3.87         6.06 o                         
  10  -5   2        246.66        270.49        20.24 o                         
  -9  -4   2         21.31         20.51         5.73 o                         
  -8  -4   2        195.40        203.45        16.71 o                         
  -7  -4   2          0.98          1.41         3.04 o                         
  -6  -4   2        345.55        348.60        12.30 o                         
  -5  -4   2        316.08        335.40        11.58 o                         
  -4  -4   2        619.84        653.58        12.63 o                         
  -3  -4   2         31.17         27.16         2.51 o                         
  -2  -4   2        245.59        205.59         5.18 o                         
  -1  -4   2          4.70          4.44         0.80 o                         
   0  -4   2        502.99        484.70         8.00 o                         
   1  -4   2         28.92         41.14         2.31 o                         
   2  -4   2       2227.27       2200.86        29.11 o                         
   3  -4   2       1083.39       1116.54        18.06 o                         
   4  -4   2       1192.23       1215.24        27.57 o                         
   5  -4   2        702.69        701.31        18.20 o                         
   6  -4   2        229.47        209.35         8.94 o                         
   7  -4   2        410.95        434.46        13.81 o                         
   8  -4   2          4.66          2.61         1.73 o                         
   9  -4   2        149.93        166.42        16.87 o                         
  10  -4   2         30.16         28.19         6.51 o                         
  -9  -3   2         71.15         72.45        10.34 o                         
  -8  -3   2         90.68        107.64        14.75 o                         
  -7  -3   2         80.66         72.70        14.20 o                         
  -6  -3   2         14.29         12.51         3.95 o                         
  -5  -3   2       2730.73       2602.38        49.89 o                         
  -4  -3   2        888.33        888.64        14.27 o                         
  -3  -3   2          3.97          2.19         0.84 o                         
  -2  -3   2         20.27         16.13         1.36 o                         
  -1  -3   2         97.83         79.27         2.68 o                         
   0  -3   2      20397.23      19965.56       108.54 o                         
   1  -3   2        595.03        541.04         7.67 o                         
   2  -3   2       4566.96       4380.12        37.93 o                         
   3  -3   2        296.75        272.97         6.70 o                         
   4  -3   2       1959.04       1991.73        30.89 o                         
   5  -3   2         53.01         51.55         3.88 o                         
   6  -3   2        289.77        287.22        10.11 o                         
   7  -3   2          0.66          0.22         1.47 o                         
   8  -3   2          1.56          1.53         1.77 o                         
   9  -3   2         54.80         56.03         7.98 o                         
  10  -3   2        232.39        231.67        27.79 o                         
 -10  -2   2          2.33          6.57         5.87 o                         
  -9  -2   2         12.42         10.49         6.40 o                         
  -8  -2   2        168.54        162.54        19.35 o                         
  -7  -2   2         10.96         12.33         5.71 o                         
  -6  -2   2        158.04        161.11        16.01 o                         
  -5  -2   2         32.14         34.21         4.75 o                         
  -4  -2   2       1423.50       1494.96        24.80 o                         
  -3  -2   2       1406.46       1331.63        24.03 o                         
  -2  -2   2        374.42        367.61         6.73 o                         
  -1  -2   2       4407.72       4515.50        35.76 o                         
   0  -2   2        798.32        925.67         9.55 o                         
   1  -2   2      10149.81      10109.08        99.40 o                         
   2  -2   2        381.42        379.44        10.89 o                         
   3  -2   2        225.52        187.77         5.41 o                         
   4  -2   2        257.67        275.12         7.85 o                         
   5  -2   2        784.05        774.18        23.64 o                         
   6  -2   2        161.01        166.89        10.54 o                         
   7  -2   2         44.29         41.13         5.68 o                         
   8  -2   2        149.90        171.37         9.04 o                         
   9  -2   2        112.27        106.13        10.18 o                         
  10  -2   2          8.18         11.40         8.97 o                         
 -10  -1   2          6.51         14.04         5.81 o                         
  -9  -1   2        115.80        111.24        17.03 o                         
  -8  -1   2          1.51          3.60         4.55 o                         
  -7  -1   2        144.99        172.20        17.68 o                         
  -6  -1   2        595.30        574.98        29.64 o                         
  -5  -1   2        175.63        187.97        14.82 o                         
  -4  -1   2          3.48          1.31         1.14 o                         
  -3  -1   2        113.15        136.53         5.86 o                         
  -2  -1   2       3846.58       3772.12        38.02 o                         
  -1  -1   2      12427.38      11971.28        97.06 o                         
   0  -1   2       1997.92       1980.05        17.92 o                         
   1  -1   2        821.66        918.93        10.98 o                         
   2  -1   2         33.53         46.36         2.43 o                         
   3  -1   2        110.91        125.04         5.49 o                         
   4  -1   2        909.78        807.05        19.56 o                         
   5  -1   2          0.15          0.69         1.30 o                         
   6  -1   2        827.52        813.22        22.99 o                         
   7  -1   2          2.05          1.94         2.83 o                         
   8  -1   2         56.74         63.79         7.27 o                         
   9  -1   2        285.36        292.31        30.01 o                         
  10  -1   2        133.89        130.40        21.30 o                         
 -10   0   2        323.10        311.42        30.49 o                         
  -9   0   2         78.71         97.10        15.73 o                         
  -8   0   2        268.47        298.29        25.23 o                         
  -7   0   2         52.17         38.64         8.69 o                         
  -6   0   2        533.36        511.67        27.39 o                         
  -5   0   2       1077.29       1014.39        35.65 o                         
  -4   0   2        570.11        582.09        13.74 o                         
  -3   0   2        106.38        102.51         5.94 o                         
  -2   0   2       1059.91        932.46        16.91 o                         
  -1   0   2       1604.36       1570.19        20.99 o                         
   0   0   2        471.29        437.18         6.59 o                         
   1   0   2       6329.44       6475.71        43.50 o                         
   2   0   2       2530.18       2707.81        31.66 o                         
   3   0   2        205.57        227.10         5.78 o                         
   4   0   2         94.92        104.97         6.40 o                         
   5   0   2        681.64        619.61        16.88 o                         
   6   0   2         25.01         26.35         3.70 o                         
   7   0   2         11.37          9.07         2.88 o                         
   8   0   2        100.98         93.62        16.72 o                         
   9   0   2        269.01        289.43        30.09 o                         
  10   0   2          9.48         21.82         9.34 o                         
 -11   1   2         28.84         28.04        10.78 o                         
 -10   1   2          5.92          9.82         6.22 o                         
  -9   1   2        502.61        520.38        35.93 o                         
  -8   1   2        247.53        236.81        22.35 o                         
  -7   1   2        736.74        736.86        36.07 o                         
  -6   1   2        311.61        334.66        21.73 o                         
  -5   1   2       2232.72       2188.06        56.15 o                         
  -4   1   2      10203.39      10309.74       164.24 o                         
  -3   1   2       3493.34       3534.50        45.49 o                         
  -2   1   2       8677.02       8747.86        75.34 o                         
  -1   1   2       1584.72       1513.21        17.44 o                         
   0   1   2       1117.78       1006.61        13.01 o                         
   1   1   2        249.94        326.25         6.97 o                         
   2   1   2      15761.35      15671.84       244.23 o                         
   3   1   2       1950.39       1905.54        36.07 o                         
   4   1   2        189.47        167.56         6.96 o                         
   5   1   2        154.14        168.64         8.37 o                         
   6   1   2       1106.99       1074.86        35.60 o                         
   7   1   2        379.22        359.33        33.95 o                         
   8   1   2         77.05         56.20        13.24 o                         
   9   1   2         41.60         28.32         9.55 o                         
 -11   2   2         30.95         51.91        13.46 o                         
 -10   2   2         55.69         54.77         7.92 o                         
  -9   2   2          0.25          6.85         3.80 o                         
  -8   2   2        344.29        327.68        17.34 o                         
  -7   2   2         20.66         23.98         4.71 o                         
  -6   2   2       2638.31       2615.02        65.84 o                         
  -5   2   2       4632.81       4815.83        66.61 o                         
  -4   2   2          0.33          5.28         2.01 o                         
  -3   2   2        456.46        503.54        10.76 o                         
  -2   2   2       4588.71       4624.52        48.85 o                         
  -1   2   2       3305.95       3419.60        30.16 o                         
   0   2   2        111.69        140.54         4.16 o                         
   1   2   2       6091.68       6134.93        47.28 o                         
   2   2   2        453.58        510.93        13.14 o                         
   3   2   2      10292.09      10601.73       137.24 o                         
   4   2   2       1183.23       1129.59        83.08 o                         
   5   2   2         45.31         49.21         9.84 o                         
   6   2   2        426.42        427.38        30.87 o                         
   7   2   2         29.24         28.22         9.01 o                         
   8   2   2        363.47        352.21        32.45 o                         
   9   2   2         21.57         21.65         8.67 o                         
 -11   3   2         13.52         29.13         6.20 o                         
 -10   3   2        101.69         95.01        10.61 o                         
  -9   3   2        138.29        114.10        21.22 o                         
  -8   3   2        942.64        951.67        30.21 o                         
  -7   3   2         78.70         80.72        10.74 o                         
  -6   3   2         18.86         13.63         2.92 o                         
  -5   3   2        761.89        904.96        25.44 o                         
  -4   3   2       2023.93       2116.57        28.52 o                         
  -3   3   2          4.46          5.45         1.81 o                         
  -2   3   2        130.72        138.32         9.24 o                         
  -1   3   2       1714.49       1885.95        17.92 o                         
   0   3   2       1803.99       1882.18        18.05 o                         
   1   3   2        330.84        341.00         7.07 o                         
   2   3   2       2950.53       3167.31        26.82 o                         
   3   3   2          1.33          1.05         2.47 o                         
   4   3   2        356.62        361.92        25.61 o                         
   5   3   2        306.56        311.16        25.45 o                         
   6   3   2        522.57        511.26        35.03 o                         
   7   3   2        154.97        157.49        21.25 o                         
   8   3   2         12.92         14.40         7.37 o                         
 -11   4   2        176.39        155.74        14.86 o                         
 -10   4   2          9.04         12.56         6.30 o                         
  -9   4   2         69.39         55.79         7.86 o                         
  -8   4   2         10.56         23.22         6.34 o                         
  -7   4   2        134.40        146.89        14.79 o                         
  -6   4   2        179.05        161.37         9.62 o                         
  -5   4   2        227.35        227.77        16.54 o                         
  -4   4   2         57.10         52.72         3.55 o                         
  -3   4   2       4452.54       4213.23       100.69 o                         
  -2   4   2        171.37        178.44         7.57 o                         
  -1   4   2         22.00         32.05         1.94 o                         
   0   4   2       1844.02       1931.62        24.35 o                         
   1   4   2        276.61        245.28         6.28 o                         
   2   4   2        305.77        306.92         7.98 o                         
   3   4   2        105.46         91.96         8.89 o                         
   4   4   2         22.28         17.54         4.58 o                         
   5   4   2         64.30         74.98         9.40 o                         
   6   4   2        195.25        219.59        21.12 o                         
   7   4   2        109.52        107.48        12.50 o                         
   8   4   2         38.68         42.38        14.79 o                         
 -11   5   2         15.62         11.96         5.27 o                         
 -10   5   2        363.03        356.21        17.10 o                         
  -9   5   2         41.95         40.18         9.25 o                         
  -8   5   2         13.06          1.59         2.54 o                         
  -7   5   2        355.95        401.08        25.60 o                         
  -6   5   2        511.62        475.47        16.38 o                         
  -5   5   2        140.62        136.62         7.35 o                         
  -4   5   2        600.52        596.97        12.40 o                         
  -3   5   2          1.87          5.54         2.39 o                         
  -2   5   2       1883.97       1890.03        37.00 o                         
  -1   5   2       1753.90       1629.72        19.13 o                         
   0   5   2         13.63         29.40         2.47 o                         
   1   5   2       1129.71       1146.06        17.14 o                         
   2   5   2         15.98         15.00         2.62 o                         
   3   5   2        187.47        179.60        13.01 o                         
   4   5   2         85.81         80.14         9.28 o                         
   5   5   2        226.07        229.13        19.28 o                         
   6   5   2          0.75         -1.79         6.50 o                         
   7   5   2          0.75         -1.89         3.54 o                         
 -10   6   2        106.14        134.59        12.80 o                         
  -9   6   2        244.53        271.28        17.30 o                         
  -8   6   2        156.67        196.03        19.19 o                         
  -7   6   2         44.52         54.20         5.97 o                         
  -6   6   2         13.94          6.41         2.05 o                         
  -5   6   2        648.02        598.07        42.63 o                         
  -4   6   2        183.23        157.26        15.84 o                         
  -3   6   2        603.19        530.61        29.37 o                         
  -2   6   2         71.79         77.32         9.75 o                         
  -1   6   2         16.30         22.97         2.45 o                         
   0   6   2         42.19         36.69         3.35 o                         
   1   6   2       1596.70       1682.22        25.21 o                         
   2   6   2        351.60        384.40        12.59 o                         
   3   6   2         31.20         39.19         7.19 o                         
   4   6   2          3.12          3.23         3.10 o                         
   5   6   2         28.45         27.98        14.24 o                         
   6   6   2        636.37        600.92        32.74 o                         
   7   6   2         13.98          9.01         5.29 o                         
 -10   7   2        211.63        212.95        16.45 o                         
  -9   7   2          0.01         -3.79         3.79 o                         
  -8   7   2        149.98        164.96        13.74 o                         
  -7   7   2          0.94          2.08         2.58 o                         
  -6   7   2        587.49        592.34        16.63 o                         
  -5   7   2        161.22        171.71        15.55 o                         
  -4   7   2        101.82        100.36         9.62 o                         
  -3   7   2         45.01         40.44         5.93 o                         
  -2   7   2        261.41        283.77        15.43 o                         
  -1   7   2        430.83        416.94        11.16 o                         
   0   7   2         22.23         21.16         2.82 o                         
   1   7   2        271.27        295.58        12.38 o                         
   2   7   2          0.49          0.86         2.65 o                         
   3   7   2        276.64        243.84        18.36 o                         
   4   7   2         30.84         30.22         7.08 o                         
   5   7   2        203.98        190.93        22.39 o                         
   6   7   2          1.70          6.55         3.77 o                         
 -10   8   2         23.42         29.72         6.32 o                         
  -9   8   2        134.84        119.65        12.60 o                         
  -8   8   2          8.07          5.45         3.56 o                         
  -7   8   2        133.16        128.40        15.66 o                         
  -6   8   2         11.24          6.05         3.22 o                         
  -5   8   2        837.48        907.66        31.84 o                         
  -4   8   2        645.00        606.20        25.35 o                         
  -3   8   2         76.30         89.91         9.54 o                         
  -2   8   2        640.40        636.74        26.33 o                         
  -1   8   2        258.86        275.64         9.66 o                         
   0   8   2        909.55        877.36        19.09 o                         
   1   8   2          2.06          5.53         5.38 o                         
   2   8   2         34.09         35.22         6.93 o                         
   3   8   2          1.97          4.98         5.17 o                         
   4   8   2        199.95        197.79        23.10 o                         
   5   8   2        171.97        165.48        25.89 o                         
  -9   9   2          0.49          1.62         5.49 o                         
  -8   9   2        464.50        437.16        24.61 o                         
  -7   9   2        182.73        196.88        15.94 o                         
  -6   9   2         27.85         26.23         6.15 o                         
  -5   9   2          1.25          0.36         2.93 o                         
  -4   9   2        573.78        613.23        29.58 o                         
  -3   9   2        663.77        662.02        27.63 o                         
  -2   9   2         11.82          7.01         2.96 o                         
  -1   9   2          1.04          2.32         2.26 o                         
   0   9   2        203.03        194.32        11.79 o                         
   1   9   2        771.98        772.04        26.99 o                         
   2   9   2        133.54        136.71        19.51 o                         
   3   9   2        139.20        153.43        21.43 o                         
   4   9   2         10.23          4.31         5.54 o                         
  -8  10   2         91.43        111.44        13.12 o                         
  -7  10   2         38.80         44.92         8.22 o                         
  -6  10   2        266.36        294.21        20.33 o                         
  -5  10   2          1.90          4.63         9.26 o                         
  -4  10   2          1.91         -1.20         4.13 o                         
  -3  10   2          7.50          7.24         4.26 o                         
  -2  10   2        420.83        408.54        30.22 o                         
  -1  10   2          2.61          1.12         2.84 o                         
   0  10   2         49.73         45.96         7.29 o                         
   1  10   2          5.37          1.55         5.43 o                         
   2  10   2         15.27         31.67        10.67 o                         
   3  10   2          3.98         17.76         8.86 o                         
  -7  11   2          1.82          3.41         3.65 o                         
  -6  11   2         33.99         47.34        11.75 o                         
  -5  11   2        221.70        239.32        19.09 o                         
  -4  11   2          4.94          7.34         4.46 o                         
  -3  11   2        228.87        247.47        19.03 o                         
  -2  11   2          3.99          8.68         4.79 o                         
  -1  11   2         23.12         24.29         7.63 o                         
   0  11   2         32.16         48.38        12.24 o                         
   1  11   2         50.16         39.71        11.92 o                         
  -5  12   2         20.52         18.65         6.36 o                         
  -4  12   2         50.39         45.79         8.79 o                         
  -3  12   2          0.21          5.35         3.79 o                         
  -2  12   2        270.12        266.12        20.44 o                         
  -1 -12   3         15.21         18.29         5.73 o                         
   0 -12   3         87.13         84.44        11.26 o                         
   1 -12   3        223.98        182.05        21.99 o                         
   2 -12   3        255.88        280.89        28.17 o                         
   3 -12   3         29.71         36.00        10.86 o                         
   4 -12   3        307.14        313.30        31.22 o                         
   5 -12   3         22.86         46.19        12.54 o                         
   6 -12   3         49.69         50.60        13.82 o                         
  -3 -11   3          4.06          8.48         6.64 o                         
  -2 -11   3         16.89         15.15         8.08 o                         
  -1 -11   3        235.32        248.30        13.57 o                         
   0 -11   3         57.84         50.84         6.34 o                         
   1 -11   3        207.73        213.60        13.67 o                         
   2 -11   3         44.12         47.87        11.68 o                         
   3 -11   3         44.60         51.58        11.75 o                         
   4 -11   3          1.64         -3.25         5.73 o                         
   5 -11   3        373.80        378.14        33.54 o                         
   6 -11   3         71.75         77.56        10.21 o                         
   7 -11   3          8.01         -0.01         7.81 o                         
  -4 -10   3        228.19        240.55        28.76 o                         
  -3 -10   3          0.09          4.55         6.46 o                         
  -2 -10   3        139.22        130.99        12.01 o                         
  -1 -10   3        343.41        319.13        14.85 o                         
   0 -10   3          7.99          9.79         3.81 o                         
   1 -10   3         19.49         13.01         3.74 o                         
   2 -10   3         48.36         51.74         6.35 o                         
   3 -10   3          1.03          3.55         3.93 o                         
   4 -10   3         21.20         21.87         4.22 o                         
   5 -10   3          8.08         16.09         5.33 o                         
   6 -10   3         46.17         57.20         8.57 o                         
   7 -10   3         75.52         80.46        10.31 o                         
   8 -10   3          1.74         -3.85         6.50 o                         
  -5  -9   3        168.97        168.49        24.30 o                         
  -4  -9   3          8.73         -2.79         5.98 o                         
  -3  -9   3        222.65        206.56        43.81 o                         
  -2  -9   3        182.72        163.43        10.22 o                         
  -1  -9   3        154.37        171.56        10.36 o                         
   0  -9   3         57.94         60.97         5.99 o                         
   1  -9   3          2.26          1.61         2.99 o                         
   2  -9   3          6.75         12.05         3.26 o                         
   3  -9   3        558.73        561.57        20.13 o                         
   4  -9   3        955.31        912.90        22.36 o                         
   5  -9   3        157.71        165.27        10.58 o                         
   6  -9   3         12.22          8.73         2.18 o                         
   7  -9   3         10.80         20.78         8.98 o                         
   8  -9   3        120.67        127.06        19.31 o                         
   9  -9   3          3.01          9.33         5.14 o                         
  -6  -8   3          9.03          1.51         3.56 o                         
  -5  -8   3          8.77         24.48         7.90 o                         
  -4  -8   3        419.55        407.34        22.51 o                         
  -3  -8   3         92.26         96.76        10.65 o                         
  -2  -8   3         78.17         80.36         6.90 o                         
  -1  -8   3         55.86         42.09         4.82 o                         
   0  -8   3       1185.26       1229.50        26.42 o                         
   1  -8   3        449.83        424.22        14.50 o                         
   2  -8   3       1832.73       1842.46        37.87 o                         
   3  -8   3         42.38         58.34         5.17 o                         
   4  -8   3         66.52         72.69         5.84 o                         
   5  -8   3        590.80        607.94        19.15 o                         
   6  -8   3          9.24         12.81         3.95 o                         
   7  -8   3        100.39        101.73         9.50 o                         
   8  -8   3          0.03          2.43         4.81 o                         
   9  -8   3         51.38         57.18         9.55 o                         
  -7  -7   3         76.20         68.49        10.03 o                         
  -6  -7   3        116.99        148.60        13.97 o                         
  -5  -7   3         25.21         18.76         5.13 o                         
  -4  -7   3        366.87        351.20        17.40 o                         
  -3  -7   3        505.30        504.26        22.36 o                         
  -2  -7   3          6.50          7.11         2.02 o                         
  -1  -7   3        136.74        144.42         6.93 o                         
   0  -7   3          0.24          1.22         1.64 o                         
   1  -7   3       1170.07       1180.83        28.10 o                         
   2  -7   3         64.88         71.06         6.43 o                         
   3  -7   3         18.55         18.11         3.38 o                         
   4  -7   3        187.17        175.09         7.44 o                         
   5  -7   3        101.71         84.50         6.12 o                         
   6  -7   3        511.68        522.39        23.08 o                         
   7  -7   3        213.84        219.91        12.75 o                         
   8  -7   3        321.29        343.04        38.55 o                         
   9  -7   3         16.75         16.75         7.22 o                         
  10  -7   3         15.71         15.76         6.18 o                         
  -8  -6   3         60.67         67.90        10.43 o                         
  -7  -6   3        253.13        254.02        18.63 o                         
  -6  -6   3        270.75        249.85        18.67 o                         
  -5  -6   3        403.56        417.61        17.00 o                         
  -4  -6   3        644.05        649.29        15.90 o                         
  -3  -6   3        552.44        519.78        12.04 o                         
  -2  -6   3       1307.21       1319.28        22.13 o                         
  -1  -6   3       5353.60       5550.79        67.39 o                         
   0  -6   3        684.54        768.62        15.22 o                         
   1  -6   3       1697.34       1597.06        26.68 o                         
   2  -6   3       1851.61       1911.13        29.54 o                         
   3  -6   3         96.32         93.13         4.96 o                         
   4  -6   3         93.64        110.01         6.29 o                         
   5  -6   3        450.03        418.18        12.28 o                         
   6  -6   3          1.28          7.18         3.01 o                         
   7  -6   3        263.26        291.96        11.80 o                         
   8  -6   3         29.64         34.14         6.68 o                         
   9  -6   3         93.98        100.67        11.76 o                         
  10  -6   3         46.53         44.39        12.92 o                         
  -8  -5   3          1.56          1.11         6.69 o                         
  -7  -5   3         96.82        115.25        11.77 o                         
  -6  -5   3         54.28         47.66         7.25 o                         
  -5  -5   3       1548.53       1581.97        33.80 o                         
  -4  -5   3         36.59         47.28         3.61 o                         
  -3  -5   3       2074.05       2086.92        28.62 o                         
  -2  -5   3        454.68        426.01        10.78 o                         
  -1  -5   3        706.97        668.70        10.84 o                         
   0  -5   3       4670.41       4793.75        35.36 o                         
   1  -5   3       2877.57       3084.60        34.95 o                         
   2  -5   3        236.38        228.82         8.37 o                         
   3  -5   3        439.42        433.94        11.55 o                         
   4  -5   3       2357.39       2406.60        31.41 o                         
   5  -5   3        100.43        108.32         7.10 o                         
   6  -5   3       1407.66       1337.69        24.59 o                         
   7  -5   3         24.32         26.32         5.91 o                         
   8  -5   3          3.76          4.33         6.26 o                         
   9  -5   3         57.02         59.47         8.75 o                         
  10  -5   3        177.95        216.72        17.59 o                         
  -9  -4   3          1.71         -4.13         4.13 o                         
  -8  -4   3        202.26        190.44        15.69 o                         
  -7  -4   3         20.71         20.41         6.80 o                         
  -6  -4   3         83.28        102.28         6.90 o                         
  -5  -4   3        141.96        143.14         7.00 o                         
  -4  -4   3        674.71        646.34        12.58 o                         
  -3  -4   3        158.13        173.05         5.76 o                         
  -2  -4   3       1221.13       1131.70        14.24 o                         
  -1  -4   3       2785.97       2658.25        26.10 o                         
   0  -4   3         14.27         16.33         1.50 o                         
   1  -4   3       8993.67       8885.30        68.98 o                         
   2  -4   3       3522.60       3498.63        40.45 o                         
   3  -4   3       2376.13       2303.42        25.08 o                         
   4  -4   3        743.82        717.67        12.66 o                         
   5  -4   3        219.62        201.28         7.45 o                         
   6  -4   3         43.61         48.07         4.77 o                         
   7  -4   3        898.04        896.92        19.14 o                         
   8  -4   3        156.65        155.02        14.30 o                         
   9  -4   3          2.30          3.61         3.70 o                         
  10  -4   3         87.17         82.76        10.71 o                         
  -9  -3   3          4.32          8.81         5.52 o                         
  -8  -3   3          6.03         11.01         5.39 o                         
  -7  -3   3        211.22        184.40        13.66 o                         
  -6  -3   3        761.89        740.52        25.83 o                         
  -5  -3   3        127.51        118.41         6.33 o                         
  -4  -3   3       1349.63       1376.72        20.96 o                         
  -3  -3   3         50.90         28.47         2.01 o                         
  -2  -3   3         31.14         43.46         2.89 o                         
  -1  -3   3        460.33        436.56         6.94 o                         
   0  -3   3       8684.10       9033.35        82.04 o                         
   1  -3   3        151.72        154.59         5.71 o                         
   2  -3   3        315.16        408.60         9.13 o                         
   3  -3   3        378.91        418.94         6.56 o                         
   4  -3   3       1229.83       1094.69        32.63 o                         
   5  -3   3         93.07         88.41         4.95 o                         
   6  -3   3        531.54        474.41        12.17 o                         
   7  -3   3          7.29          4.84         1.39 o                         
   8  -3   3         40.28         46.29        10.12 o                         
   9  -3   3        172.99        165.24        13.54 o                         
  10  -3   3        151.01        154.35        23.26 o                         
 -10  -2   3         24.58         13.98         6.29 o                         
  -9  -2   3          0.78          7.08         6.85 o                         
  -8  -2   3        127.40        128.57        16.61 o                         
  -7  -2   3        481.23        499.53        30.16 o                         
  -6  -2   3        236.54        213.80        17.81 o                         
  -5  -2   3        175.50        142.84         9.66 o                         
  -4  -2   3        136.36         97.78         5.92 o                         
  -3  -2   3       2484.06       2321.49        22.91 o                         
  -2  -2   3        479.12        496.98         9.58 o                         
  -1  -2   3        240.16        209.27         4.98 o                         
   0  -2   3        331.06        312.61         6.70 o                         
   1  -2   3      10646.19      10846.57        93.98 o                         
   2  -2   3       3406.14       3367.45        37.28 o                         
   3  -2   3       1078.31       1039.46        18.08 o                         
   4  -2   3          5.04          6.52         2.30 o                         
   5  -2   3        112.16         98.93         4.88 o                         
   6  -2   3        322.08        344.15        15.50 o                         
   7  -2   3         61.33         63.82         4.93 o                         
   8  -2   3         12.52         10.99         2.49 o                         
   9  -2   3         45.02         42.48        12.52 o                         
  10  -2   3         56.33         56.59        15.09 o                         
 -10  -1   3         81.05        107.76        17.86 o                         
  -9  -1   3         19.67         14.75         5.99 o                         
  -8  -1   3          5.52          3.43         5.29 o                         
  -7  -1   3        150.01        167.19        16.82 o                         
  -6  -1   3        739.65        699.39        31.72 o                         
  -5  -1   3        640.53        627.97        19.92 o                         
  -4  -1   3          1.32          3.50         1.62 o                         
  -3  -1   3       1014.21       1025.71        22.45 o                         
  -2  -1   3        592.89        529.80        10.76 o                         
  -1  -1   3       1395.06       1379.95        14.64 o                         
   0  -1   3         22.84         24.46         1.74 o                         
   1  -1   3        119.35        120.70         3.84 o                         
   2  -1   3       2848.58       2605.40        26.10 o                         
   3  -1   3        175.35        181.61         4.45 o                         
   4  -1   3        209.04        191.02         6.40 o                         
   5  -1   3        258.58        238.53        11.89 o                         
   6  -1   3        457.38        475.01        12.97 o                         
   7  -1   3         88.36         76.79         5.58 o                         
   8  -1   3         40.61         43.27         8.77 o                         
   9  -1   3        338.08        317.63        31.75 o                         
  10  -1   3          0.07         13.23        10.01 o                         
 -10   0   3         62.85         51.27        12.29 o                         
  -9   0   3        271.81        269.49        25.35 o                         
  -8   0   3        136.74        135.36        16.41 o                         
  -7   0   3        137.01        154.21        16.19 o                         
  -6   0   3        127.55        129.78        13.03 o                         
  -5   0   3         32.30         41.49         4.78 o                         
  -4   0   3         94.64        104.88         7.07 o                         
  -3   0   3       3000.72       3028.75        42.96 o                         
  -2   0   3          0.17          6.62         2.63 o                         
  -1   0   3         65.59         65.87         3.69 o                         
   0   0   3         34.55         29.39         2.58 o                         
   1   0   3        868.33        849.68         9.73 o                         
   2   0   3          4.57          5.33         0.74 o                         
   3   0   3        497.23        488.83        14.21 o                         
   4   0   3         85.13        108.53         7.14 o                         
   5   0   3        178.78        146.21         6.28 o                         
   6   0   3        809.50        810.02        28.40 o                         
   7   0   3         87.00         85.46         6.68 o                         
   8   0   3        240.44        280.10        28.67 o                         
   9   0   3          2.45          4.40         5.61 o                         
 -11   1   3         11.24         11.79         4.54 o                         
 -10   1   3         80.31         85.76        15.33 o                         
  -9   1   3        308.31        323.50        27.58 o                         
  -8   1   3        187.66        213.30        20.18 o                         
  -7   1   3        332.57        353.72        23.82 o                         
  -6   1   3        604.12        594.73        28.55 o                         
  -5   1   3        581.24        577.72        24.28 o                         
  -4   1   3      12657.62      12818.41       139.89 o                         
  -3   1   3       7046.52       7405.58        69.30 o                         
  -2   1   3        256.22        224.02         6.03 o                         
  -1   1   3       4683.43       4922.18        57.86 o                         
   0   1   3       2467.28       2377.76        24.31 o                         
   1   1   3       2501.10       2398.28        25.35 o                         
   2   1   3       1389.49       1354.08        15.72 o                         
   3   1   3        148.48        151.71         8.53 o                         
   4   1   3        255.63        269.47        17.74 o                         
   5   1   3          1.31          3.34         2.17 o                         
   6   1   3        172.12        213.17        21.94 o                         
   7   1   3        302.51        308.34        28.41 o                         
   8   1   3         40.28         22.53         8.04 o                         
   9   1   3          6.35         16.08         9.42 o                         
 -11   2   3         78.58         69.10        10.03 o                         
 -10   2   3          0.29         -3.75         4.60 o                         
  -9   2   3          0.81          1.91         4.47 o                         
  -8   2   3        939.52        927.55        29.95 o                         
  -7   2   3       2394.27       2326.95        66.97 o                         
  -6   2   3         68.68        112.10        12.83 o                         
  -5   2   3       2790.96       2793.85        45.83 o                         
  -4   2   3         14.61         13.18         2.12 o                         
  -3   2   3       3052.80       3022.25        29.33 o                         
  -2   2   3         66.39         65.28         2.61 o                         
  -1   2   3       5553.47       5595.28        48.93 o                         
   0   2   3       6006.30       6183.36        47.25 o                         
   1   2   3        847.00        821.68        12.64 o                         
   2   2   3        988.22       1047.33        17.54 o                         
   3   2   3       1077.09       1247.46        46.10 o                         
   4   2   3       1620.22       1652.53        75.69 o                         
   5   2   3       1167.57       1180.29        50.95 o                         
   6   2   3        287.09        293.51        26.49 o                         
   7   2   3        113.47        122.11        18.41 o                         
   8   2   3        215.32        214.08        26.13 o                         
   9   2   3         30.70         33.48        12.24 o                         
 -11   3   3         32.22         25.02        10.89 o                         
 -10   3   3        278.94        267.43        17.99 o                         
  -9   3   3        111.33         91.81        10.05 o                         
  -8   3   3        603.02        597.52        33.00 o                         
  -7   3   3          4.44          8.87         4.31 o                         
  -6   3   3          1.31          4.06         1.97 o                         
  -5   3   3         35.89         26.34         3.61 o                         
  -4   3   3       3248.69       3617.68        67.15 o                         
  -3   3   3        191.36        188.83         4.72 o                         
  -2   3   3       2026.91       2044.51        27.81 o                         
  -1   3   3        147.42        144.07         4.98 o                         
   0   3   3       2354.54       2344.04        22.46 o                         
   1   3   3       6364.24       6690.06       101.37 o                         
   2   3   3       2136.50       2200.87        26.72 o                         
   3   3   3        763.07        733.49        24.26 o                         
   4   3   3         74.73         55.77        10.64 o                         
   5   3   3        600.11        647.52        38.40 o                         
   6   3   3        135.07        160.09        20.49 o                         
   7   3   3        248.30        280.91        28.84 o                         
   8   3   3         15.17          9.21         8.92 o                         
 -11   4   3        136.81        131.78        18.51 o                         
 -10   4   3         54.82         33.23         6.71 o                         
  -9   4   3        110.53        142.08        16.53 o                         
  -8   4   3        102.64         88.96        12.23 o                         
  -7   4   3        264.80        254.21        20.63 o                         
  -6   4   3        907.54        917.31        24.06 o                         
  -5   4   3        113.46        125.56         7.38 o                         
  -4   4   3         68.60         63.50         4.18 o                         
  -3   4   3        460.63        514.00        13.69 o                         
  -2   4   3        890.74        923.11        18.60 o                         
  -1   4   3         15.67         27.50         1.89 o                         
   0   4   3         10.50         14.70         1.94 o                         
   1   4   3        590.60        607.70        12.05 o                         
   2   4   3        330.75        330.97        11.43 o                         
   3   4   3        102.70        140.15        11.03 o                         
   4   4   3        297.68        289.42        30.10 o                         
   5   4   3         36.26         46.08         7.34 o                         
   6   4   3        364.85        377.64        56.03 o                         
   7   4   3        104.23         96.37        12.37 o                         
   8   4   3        125.42        129.67        15.28 o                         
 -11   5   3         14.30          5.17         9.11 o                         
 -10   5   3        323.60        346.83        35.95 o                         
  -9   5   3         43.46         33.11         7.93 o                         
  -8   5   3          9.66          2.39         3.37 o                         
  -7   5   3         39.45         41.90         7.64 o                         
  -6   5   3        326.61        325.55        13.15 o                         
  -5   5   3       1348.92       1367.02        25.58 o                         
  -4   5   3        318.64        359.82        15.25 o                         
  -3   5   3        548.07        542.94        20.25 o                         
  -2   5   3          0.54          3.01         1.69 o                         
  -1   5   3       1464.09       1414.09        22.14 o                         
   0   5   3        552.24        572.58        12.44 o                         
   1   5   3        107.19        112.73         5.09 o                         
   2   5   3        351.20        375.44        12.84 o                         
   3   5   3        303.95        310.12        23.15 o                         
   4   5   3         12.33         31.39        11.82 o                         
   5   5   3          3.32          4.06         3.37 o                         
   6   5   3         11.35         30.15         7.56 o                         
   7   5   3         32.52         46.97        17.32 o                         
 -10   6   3          0.20          3.22         5.01 o                         
  -9   6   3        210.57        196.76        20.82 o                         
  -8   6   3        396.46        401.84        28.97 o                         
  -7   6   3         21.01         15.93         6.33 o                         
  -6   6   3          5.54          4.53         6.46 o                         
  -5   6   3        743.13        832.54        39.44 o                         
  -4   6   3       1567.77       1624.55        56.28 o                         
  -3   6   3         48.89         50.58         9.40 o                         
  -2   6   3         28.16         27.30         4.71 o                         
  -1   6   3        251.11        230.03         7.67 o                         
   0   6   3        354.83        329.97         9.99 o                         
   1   6   3          2.55          3.63         1.66 o                         
   2   6   3        447.56        486.87        16.09 o                         
   3   6   3        144.34        137.26        12.40 o                         
   4   6   3        173.43        155.88        14.31 o                         
   5   6   3         41.36         39.97         9.75 o                         
   6   6   3        285.09        307.20        22.14 o                         
 -10   7   3         87.71        100.23        11.40 o                         
  -9   7   3          0.24         -1.43         4.54 o                         
  -8   7   3        153.84        142.38        18.13 o                         
  -7   7   3        225.54        253.74        23.21 o                         
  -6   7   3         66.40         70.27        11.82 o                         
  -5   7   3        118.26        119.63        15.37 o                         
  -4   7   3        119.08        112.47        14.96 o                         
  -3   7   3         51.10         44.86         9.81 o                         
  -2   7   3          7.64         12.49         2.76 o                         
  -1   7   3       1024.06       1075.66        19.07 o                         
   0   7   3         71.19         68.36         4.84 o                         
   1   7   3         10.36         13.82         3.05 o                         
   2   7   3        257.08        257.98        12.31 o                         
   3   7   3       1028.92       1085.69        60.15 o                         
   4   7   3        114.17        112.49        12.76 o                         
   5   7   3         15.94         19.04         6.03 o                         
 -10   8   3         15.39         19.94         7.81 o                         
  -9   8   3        110.67        125.36        22.41 o                         
  -8   8   3        269.17        264.22        18.45 o                         
  -7   8   3         81.15         82.12        10.43 o                         
  -6   8   3         99.25        104.92        16.45 o                         
  -5   8   3         28.99         29.96         6.07 o                         
  -4   8   3        916.14       1024.33        34.16 o                         
  -3   8   3         22.31         22.60         5.40 o                         
  -2   8   3        283.64        255.87        13.53 o                         
  -1   8   3         28.14         31.81         4.75 o                         
   0   8   3         85.73         76.21         6.88 o                         
   1   8   3         89.90         91.75         8.55 o                         
   2   8   3         56.42         55.04        11.97 o                         
   3   8   3        202.92        186.04        22.44 o                         
   4   8   3         46.83         45.65         8.81 o                         
   5   8   3         87.21         75.90        17.63 o                         
  -9   9   3         71.46         71.91        10.52 o                         
  -8   9   3        123.98        132.99        13.85 o                         
  -7   9   3        218.60        226.68        19.28 o                         
  -6   9   3         37.06         21.86         5.58 o                         
  -5   9   3        138.14        131.81        16.01 o                         
  -4   9   3        108.10        104.36        11.31 o                         
  -3   9   3        684.60        704.64        29.07 o                         
  -2   9   3        175.51        162.56        13.64 o                         
  -1   9   3        212.25        214.46        12.39 o                         
   0   9   3        109.82        113.50         9.01 o                         
   1   9   3        371.72        312.83        28.05 o                         
   2   9   3        383.44        387.40        32.80 o                         
   3   9   3         12.23         17.65         8.85 o                         
  -8  10   3        121.56        122.47        14.27 o                         
  -7  10   3         18.10          8.22         6.82 o                         
  -6  10   3        132.69        106.76        12.87 o                         
  -5  10   3         83.21        107.26        12.44 o                         
  -4  10   3          1.21         -1.55         3.03 o                         
  -3  10   3         96.84         79.59        12.11 o                         
  -2  10   3        855.87        867.62        33.72 o                         
  -1  10   3        147.13        145.59        13.66 o                         
   0  10   3          0.84          1.71         2.37 o                         
   1  10   3          2.33         -5.92         6.46 o                         
   2  10   3         49.58         54.50        13.48 o                         
  -7  11   3         21.58         45.75         9.03 o                         
  -6  11   3         10.70         14.28         6.31 o                         
  -5  11   3        123.92        126.86        13.98 o                         
  -4  11   3         46.72         69.61        10.30 o                         
  -3  11   3         29.21         13.01         4.35 o                         
  -2  11   3          0.21          5.05         3.63 o                         
  -1  11   3         10.80         11.05         4.12 o                         
   0  11   3        100.18        150.20        21.58 o                         
  -1 -12   4         21.84         33.31         7.55 o                         
   0 -12   4        203.23        216.02        17.73 o                         
   1 -12   4         22.15         12.13         6.63 o                         
   2 -12   4        159.86        155.74        20.74 o                         
   3 -12   4        250.21        263.40        27.70 o                         
   4 -12   4         43.87         52.69        14.46 o                         
   5 -12   4         27.46         22.18        10.56 o                         
   6 -12   4         75.29         91.66        18.19 o                         
  -3 -11   4         81.04         86.14        11.38 o                         
  -2 -11   4         67.01         61.95         9.61 o                         
  -1 -11   4        552.31        582.60        26.56 o                         
   0 -11   4        138.16        132.81        10.01 o                         
   1 -11   4        103.06        111.70        10.41 o                         
   2 -11   4         80.11         90.17        16.34 o                         
   3 -11   4        159.30        142.79        19.69 o                         
   4 -11   4        178.69        198.31        23.58 o                         
   5 -11   4        208.41        175.16        22.95 o                         
   6 -11   4        272.67        266.82        29.00 o                         
   7 -11   4         30.55         63.53        15.04 o                         
  -4 -10   4        338.93        331.46        33.55 o                         
  -3 -10   4         82.94         99.75        11.90 o                         
  -2 -10   4         11.18         16.02         4.93 o                         
  -1 -10   4        186.64        175.16        11.05 o                         
   0 -10   4         12.41         10.48         3.35 o                         
   1 -10   4          1.31         -3.52         3.52 o                         
   2 -10   4        182.66        167.03        17.02 o                         
   3 -10   4         19.62         23.82         8.00 o                         
   4 -10   4          0.68          2.65         3.78 o                         
   5 -10   4        238.41        259.20        15.50 o                         
   6 -10   4         52.24         58.49        13.72 o                         
   7 -10   4        156.79        147.07        21.98 o                         
   8 -10   4          3.14          3.63         5.71 o                         
  -5  -9   4         31.18         19.95         8.02 o                         
  -4  -9   4        230.87        233.80        17.79 o                         
  -3  -9   4         73.30         73.14         9.80 o                         
  -2  -9   4        383.36        395.24        20.71 o                         
  -1  -9   4        135.73        145.99         9.59 o                         
   0  -9   4        111.26        114.68         9.66 o                         
   1  -9   4         27.23         16.36         6.29 o                         
   2  -9   4        181.67        158.06        15.38 o                         
   3  -9   4          5.81          5.61         2.92 o                         
   4  -9   4        118.11        113.36         9.71 o                         
   5  -9   4          6.75          3.89         3.37 o                         
   6  -9   4          9.92          9.53         3.11 o                         
   7  -9   4         17.41         29.56        10.28 o                         
   8  -9   4         57.15         66.53        14.41 o                         
   9  -9   4          2.85          4.92         5.59 o                         
  -6  -8   4          7.50         10.34         4.12 o                         
  -5  -8   4        288.31        289.99        20.16 o                         
  -4  -8   4        162.73        195.06        20.70 o                         
  -3  -8   4          4.44          5.37         3.55 o                         
  -2  -8   4         90.34        113.96        19.02 o                         
  -1  -8   4        361.42        342.46        15.41 o                         
   0  -8   4        422.90        410.28        15.05 o                         
   1  -8   4       2525.07       2538.65        48.24 o                         
   2  -8   4         56.58         62.74         6.84 o                         
   3  -8   4        332.66        319.05        15.31 o                         
   4  -8   4        471.56        498.26        20.02 o                         
   5  -8   4        819.19        744.15        25.36 o                         
   6  -8   4        143.03        150.26        10.91 o                         
   7  -8   4          1.23         -1.98         5.71 o                         
   8  -8   4          4.21          2.75         3.72 o                         
   9  -8   4         29.97         25.22         6.32 o                         
  -7  -7   4         69.12         66.87         9.80 o                         
  -6  -7   4          4.29          2.50         5.56 o                         
  -5  -7   4          3.16          1.93         3.83 o                         
  -4  -7   4        302.89        273.65        34.30 o                         
  -3  -7   4        887.24        864.10        22.28 o                         
  -2  -7   4        279.97        272.88        12.20 o                         
  -1  -7   4         96.97        109.03         6.12 o                         
   0  -7   4        714.77        684.65        23.15 o                         
   1  -7   4          7.21          4.94         2.04 o                         
   2  -7   4       1220.53       1154.30        33.50 o                         
   3  -7   4          0.12          0.56         1.95 o                         
   4  -7   4        363.61        362.35        15.89 o                         
   5  -7   4          2.27          1.83         1.79 o                         
   6  -7   4        803.05        781.03        26.38 o                         
   7  -7   4         47.14         48.55         7.81 o                         
   8  -7   4         13.15          6.33        12.04 o                         
   9  -7   4        117.19        114.54        13.22 o                         
  -8  -6   4         47.10         52.60         9.01 o                         
  -7  -6   4         18.46         31.81         6.38 o                         
  -6  -6   4         85.20         94.05         9.24 o                         
  -5  -6   4        682.98        662.07        21.26 o                         
  -4  -6   4         35.44         36.59         4.41 o                         
  -3  -6   4          0.75          2.04         2.18 o                         
  -2  -6   4        201.61        198.41        10.56 o                         
  -1  -6   4       1852.74       1839.28        25.76 o                         
   0  -6   4         72.24         87.75         5.14 o                         
   1  -6   4         39.58         38.14         3.85 o                         
   2  -6   4       2806.75       2851.41        39.01 o                         
   3  -6   4         65.16         82.52         6.91 o                         
   4  -6   4        191.71        197.55        10.35 o                         
   5  -6   4       1432.81       1370.71        34.35 o                         
   6  -6   4        182.06        189.90         8.66 o                         
   7  -6   4        250.34        241.90         9.52 o                         
   8  -6   4          0.40         -1.04         3.20 o                         
   9  -6   4         20.24         32.34        11.43 o                         
  10  -6   4        227.28        226.71        18.93 o                         
  -9  -5   4        164.90        223.07        18.35 o                         
  -8  -5   4        167.16        205.94        16.50 o                         
  -7  -5   4        227.85        227.49        16.72 o                         
  -6  -5   4         61.17         71.09         8.80 o                         
  -5  -5   4       1004.85        964.69        21.68 o                         
  -4  -5   4       2248.11       2221.01        26.66 o                         
  -3  -5   4        336.91        359.33        11.25 o                         
  -2  -5   4         33.15         27.33         3.34 o                         
  -1  -5   4          8.50         13.65         1.59 o                         
   0  -5   4       1997.96       1984.22        21.24 o                         
   1  -5   4        823.61        770.13        16.81 o                         
   2  -5   4        141.52        147.87         6.87 o                         
   3  -5   4          0.40          2.05         2.48 o                         
   4  -5   4        950.86       1062.44        22.49 o                         
   5  -5   4        292.02        281.25        14.00 o                         
   6  -5   4        416.20        387.63        18.27 o                         
   7  -5   4         28.25         22.41         3.47 o                         
   8  -5   4          0.60          2.15         2.91 o                         
   9  -5   4        130.94         97.71        19.46 o                         
  10  -5   4         39.82         48.12         8.28 o                         
  -9  -4   4         12.20         17.59        13.11 o                         
  -8  -4   4        167.64        169.33        32.44 o                         
  -7  -4   4        195.66        190.01        17.32 o                         
  -6  -4   4        322.49        329.96        11.54 o                         
  -5  -4   4        556.64        549.59        16.48 o                         
  -4  -4   4         11.57          8.83         1.48 o                         
  -3  -4   4       1416.35       1407.45        17.63 o                         
  -2  -4   4         81.31         90.36         3.61 o                         
  -1  -4   4       4305.48       4453.67        31.87 o                         
   0  -4   4        659.84        643.02        10.29 o                         
   1  -4   4       6380.38       6699.35        52.27 o                         
   2  -4   4        205.79        181.41         6.99 o                         
   3  -4   4        543.00        467.49        10.88 o                         
   4  -4   4       1462.37       1498.14        33.42 o                         
   5  -4   4        245.65        236.78        13.23 o                         
   6  -4   4       1090.84       1034.45        59.49 o                         
   7  -4   4        205.36        206.01        14.10 o                         
   8  -4   4        107.65        109.34        10.89 o                         
   9  -4   4        189.66        203.94        15.81 o                         
  10  -4   4         51.66         39.98        12.14 o                         
 -10  -3   4         76.27         81.44        11.08 o                         
  -9  -3   4          5.57          0.89         3.44 o                         
  -8  -3   4         64.74         47.52         7.44 o                         
  -7  -3   4        109.67        118.50        16.64 o                         
  -6  -3   4        708.08        745.83        21.04 o                         
  -5  -3   4          8.19         18.29         3.14 o                         
  -4  -3   4        705.34        657.46        13.03 o                         
  -3  -3   4         27.63         19.32         1.90 o                         
  -2  -3   4        160.92        167.93         7.61 o                         
  -1  -3   4        283.58        307.52         7.13 o                         
   0  -3   4       5901.71       5623.13        44.00 o                         
   1  -3   4       2315.52       2328.39        29.26 o                         
   2  -3   4        167.25        170.51         5.03 o                         
   3  -3   4         62.85         56.70         5.59 o                         
   4  -3   4       2164.58       2173.83        32.67 o                         
   5  -3   4       1377.88       1389.06        32.91 o                         
   6  -3   4         26.66         33.54         6.85 o                         
   7  -3   4        123.43        121.99         5.32 o                         
   8  -3   4          0.05          1.37         2.95 o                         
   9  -3   4        143.26        180.40        21.98 o                         
  10  -3   4          9.10         18.17        11.13 o                         
 -10  -2   4         33.79         36.36        10.36 o                         
  -9  -2   4        308.52        350.61        28.85 o                         
  -8  -2   4         23.17         25.53         7.54 o                         
  -7  -2   4        498.32        488.77        29.01 o                         
  -6  -2   4        150.04        147.02        10.80 o                         
  -5  -2   4        240.37        240.63        10.10 o                         
  -4  -2   4       2250.53       2289.28        32.28 o                         
  -3  -2   4       1762.40       1681.30        20.94 o                         
  -2  -2   4       1216.87       1195.25        16.65 o                         
  -1  -2   4        217.81        253.21         6.36 o                         
   0  -2   4          3.25          7.63         1.15 o                         
   1  -2   4        905.00        901.59        13.17 o                         
   2  -2   4       1987.51       1816.06        33.67 o                         
   3  -2   4          4.56          3.34         2.06 o                         
   4  -2   4        205.29        208.43        25.56 o                         
   5  -2   4        286.10        273.17         7.22 o                         
   6  -2   4       1042.60        995.98        14.46 o                         
   7  -2   4        177.07        189.53         9.08 o                         
   8  -2   4         15.56         21.46         4.81 o                         
   9  -2   4          2.75         29.20        11.99 o                         
  10  -2   4        139.01        180.13        26.04 o                         
 -10  -1   4         53.89         49.81        12.31 o                         
  -9  -1   4         12.06          2.02         5.41 o                         
  -8  -1   4         87.46         61.36        11.10 o                         
  -7  -1   4         87.64         88.32        12.38 o                         
  -6  -1   4        729.16        709.34        23.00 o                         
  -5  -1   4        223.21        226.70        13.08 o                         
  -4  -1   4        146.24        115.05         5.96 o                         
  -3  -1   4         30.23         32.31         3.63 o                         
  -2  -1   4       5518.90       5715.03        55.29 o                         
  -1  -1   4       2366.21       2317.08        22.23 o                         
   0  -1   4        327.67        361.76        22.50 o                         
   1  -1   4        802.48        794.23        11.77 o                         
   2  -1   4         74.13         85.97         2.41 o                         
   3  -1   4       2025.65       2025.81        19.78 o                         
   4  -1   4        272.98        242.07         7.22 o                         
   5  -1   4         11.11         10.20         1.83 o                         
   6  -1   4         21.47         22.90         2.92 o                         
   7  -1   4        740.86        728.56        22.99 o                         
   8  -1   4          6.85         11.79         6.77 o                         
   9  -1   4         40.37         41.52        12.98 o                         
 -10   0   4         20.97         30.98         9.42 o                         
  -9   0   4        364.08        368.23        28.88 o                         
  -8   0   4        430.04        415.00        28.54 o                         
  -7   0   4         37.27         34.25         7.43 o                         
  -6   0   4        932.71        998.13        30.93 o                         
  -5   0   4        602.58        567.60        26.81 o                         
  -4   0   4       1935.44       2050.33        36.29 o                         
  -3   0   4         64.11         77.79         5.48 o                         
  -2   0   4        632.19        611.10        10.33 o                         
  -1   0   4          9.81          3.71         1.02 o                         
   0   0   4        467.72        496.88         8.79 o                         
   1   0   4       1713.93       1743.76        17.13 o                         
   2   0   4       2674.90       2659.81        27.27 o                         
   3   0   4        302.90        296.84         7.96 o                         
   4   0   4        798.43        737.39        14.17 o                         
   5   0   4          0.22          0.30         1.18 o                         
   6   0   4       1013.96       1072.16        19.89 o                         
   7   0   4         30.66         21.88         3.49 o                         
   8   0   4         15.21          5.14         6.82 o                         
   9   0   4         22.95         12.57         7.28 o                         
 -11   1   4         19.90         16.89         7.57 o                         
 -10   1   4         12.78          8.67         6.06 o                         
  -9   1   4         32.89         22.54         7.80 o                         
  -8   1   4         57.75         71.49        11.75 o                         
  -7   1   4         88.45        104.68        12.64 o                         
  -6   1   4        686.22        696.95        31.21 o                         
  -5   1   4       1477.53       1480.53        30.74 o                         
  -4   1   4         17.93         19.41         2.86 o                         
  -3   1   4       2032.20       1985.81        26.24 o                         
  -2   1   4        140.71        153.40         6.21 o                         
  -1   1   4       1486.09       1758.75        24.25 o                         
   0   1   4       1142.62       1188.17        16.44 o                         
   1   1   4       2782.54       2856.80        30.12 o                         
   2   1   4        690.53        754.52        10.91 o                         
   3   1   4        358.45        295.42         9.45 o                         
   4   1   4        231.72        247.18        12.30 o                         
   5   1   4         52.88         60.35         6.66 o                         
   6   1   4        191.23        200.81        21.68 o                         
   7   1   4        498.41        518.30        37.99 o                         
   8   1   4          0.24          5.61         7.08 o                         
   9   1   4          1.73         -0.70         7.31 o                         
 -11   2   4         81.14        101.72        11.85 o                         
 -10   2   4          9.59          3.25         3.41 o                         
  -9   2   4        536.00        473.86        31.80 o                         
  -8   2   4         53.56         53.05        13.36 o                         
  -7   2   4       2855.94       2826.48        77.32 o                         
  -6   2   4       1839.50       1791.91        56.40 o                         
  -5   2   4        325.26        332.98        10.82 o                         
  -4   2   4        804.37        840.80        16.09 o                         
  -3   2   4         59.67         45.39         2.79 o                         
  -2   2   4       5449.28       5558.95        47.08 o                         
  -1   2   4        749.48        822.01        10.64 o                         
   0   2   4        443.56        436.19         8.67 o                         
   1   2   4       1089.59       1022.65        21.89 o                         
   2   2   4       1242.67       1319.60        23.60 o                         
   3   2   4        153.13        151.04         9.96 o                         
   4   2   4        582.81        594.83        21.38 o                         
   5   2   4        327.25        341.49        27.63 o                         
   6   2   4         45.63         49.00        11.82 o                         
   7   2   4         14.52         30.69        10.37 o                         
   8   2   4         71.63         56.01        14.09 o                         
 -11   3   4        121.76         98.43        11.76 o                         
 -10   3   4        618.74        570.39        31.78 o                         
  -9   3   4        163.65        184.57        14.15 o                         
  -8   3   4          1.05          1.23         3.80 o                         
  -7   3   4         15.78         11.95         5.00 o                         
  -6   3   4        554.41        566.87        19.20 o                         
  -5   3   4       1082.70       1121.69        25.60 o                         
  -4   3   4       1513.24       1551.68        22.02 o                         
  -3   3   4       2211.47       2174.83        28.37 o                         
  -2   3   4        787.03        780.05        11.91 o                         
  -1   3   4       1736.26       1736.28        19.53 o                         
   0   3   4        911.19        928.09        16.28 o                         
   1   3   4       7702.85       7764.58        97.67 o                         
   2   3   4        360.61        354.03        12.63 o                         
   3   3   4         40.13         29.80         5.02 o                         
   4   3   4        507.83        562.75        34.66 o                         
   5   3   4        327.68        401.37        31.06 o                         
   6   3   4        914.75        980.99        52.84 o                         
   7   3   4         27.26         21.69        10.79 o                         
   8   3   4         26.99         41.86        12.41 o                         
 -11   4   4         35.16         31.31        14.71 o                         
 -10   4   4        320.58        304.41        19.42 o                         
  -9   4   4        138.74        128.02        16.42 o                         
  -8   4   4         27.03         31.34         8.03 o                         
  -7   4   4         99.80         75.65        11.86 o                         
  -6   4   4         15.62         18.52         3.45 o                         
  -5   4   4        402.05        426.57        13.92 o                         
  -4   4   4         76.81         79.67         4.72 o                         
  -3   4   4       1967.92       2046.66       107.85 o                         
  -2   4   4       2741.81       2595.61        37.98 o                         
  -1   4   4         32.74         50.95         3.99 o                         
   0   4   4        131.12        140.55         8.98 o                         
   1   4   4          9.05         14.37         2.80 o                         
   2   4   4       2314.26       2298.06        29.01 o                         
   3   4   4         91.39         79.08         9.70 o                         
   4   4   4        458.95        448.50        22.01 o                         
   5   4   4         43.21         44.39         8.32 o                         
   6   4   4        133.52        162.60        17.44 o                         
   7   4   4        134.99        137.23        15.13 o                         
 -11   5   4         14.69         10.22         8.62 o                         
 -10   5   4         57.75         79.20        13.67 o                         
  -9   5   4        206.91        176.59        20.19 o                         
  -8   5   4         65.74         61.39        11.42 o                         
  -7   5   4         13.43         20.42         4.84 o                         
  -6   5   4        113.51        110.44         7.36 o                         
  -5   5   4       1829.72       1943.82        31.73 o                         
  -4   5   4         92.98        101.88         8.01 o                         
  -3   5   4         61.21         60.31         6.05 o                         
  -2   5   4        115.26         91.87         3.69 o                         
  -1   5   4        532.26        520.71        11.36 o                         
   0   5   4          8.83          3.36         1.95 o                         
   1   5   4         12.83         12.11         1.80 o                         
   2   5   4          7.02         12.70         2.04 o                         
   3   5   4         22.55         35.38        10.05 o                         
   4   5   4          0.61          6.63         5.06 o                         
   5   5   4         98.16         94.39        14.07 o                         
   6   5   4         81.82         70.85        10.61 o                         
   7   5   4         42.25         57.56        12.84 o                         
 -10   6   4        114.32        110.52        16.74 o                         
  -9   6   4        185.06        187.31        20.88 o                         
  -8   6   4        416.20        392.69        29.85 o                         
  -7   6   4          4.11          1.78         1.60 o                         
  -6   6   4         12.00         14.88         2.32 o                         
  -5   6   4          2.76          9.58         6.22 o                         
  -4   6   4       1863.13       1774.37        61.41 o                         
  -3   6   4        101.44         99.65        13.58 o                         
  -2   6   4          9.57          3.48         0.97 o                         
  -1   6   4         32.32         32.20         3.45 o                         
   0   6   4        670.72        663.59        14.85 o                         
   1   6   4       1404.74       1393.95        26.95 o                         
   2   6   4          7.20          5.98         2.31 o                         
   3   6   4         11.15          5.86         4.34 o                         
   4   6   4        128.65        123.90        12.83 o                         
   5   6   4         37.40         39.59        11.36 o                         
   6   6   4         19.95         14.80         5.72 o                         
 -10   7   4          6.82          7.04         5.96 o                         
  -9   7   4         52.12         65.32        14.09 o                         
  -8   7   4         13.99         11.32         6.51 o                         
  -7   7   4        395.53        396.78        30.81 o                         
  -6   7   4        352.37        311.10        26.64 o                         
  -5   7   4         36.75         16.32         5.82 o                         
  -4   7   4        357.33        360.69        28.29 o                         
  -3   7   4        761.13        797.96        42.35 o                         
  -2   7   4        499.39        456.85        23.47 o                         
  -1   7   4        224.06        208.62         8.06 o                         
   0   7   4         12.99         22.48         3.48 o                         
   1   7   4        290.06        266.12        11.83 o                         
   2   7   4        208.51        215.44        22.09 o                         
   3   7   4        117.34         94.15        17.26 o                         
   4   7   4        346.15        375.71        27.29 o                         
   5   7   4         37.59         39.10         8.99 o                         
 -10   8   4        139.27        163.36        15.87 o                         
  -9   8   4          1.78          3.89         5.28 o                         
  -8   8   4        165.58        172.34        21.18 o                         
  -7   8   4          4.55         -3.33         5.06 o                         
  -6   8   4         27.06         34.91         8.88 o                         
  -5   8   4        195.81        179.95        21.00 o                         
  -4   8   4        573.02        617.67        39.21 o                         
  -3   8   4         85.33         86.65         9.75 o                         
  -2   8   4          3.07          5.39         2.80 o                         
  -1   8   4          1.97          0.96         1.99 o                         
   0   8   4        337.89        325.56        14.35 o                         
   1   8   4        827.90        844.46        23.24 o                         
   2   8   4          5.35          7.18         5.18 o                         
   3   8   4         88.33         87.84        15.97 o                         
   4   8   4         10.56         20.28         6.45 o                         
  -9   9   4        148.25        173.88        16.54 o                         
  -8   9   4          9.85          8.48         5.27 o                         
  -7   9   4        223.69        233.46        18.33 o                         
  -6   9   4        137.65        140.24        24.83 o                         
  -5   9   4        218.62        256.94        18.35 o                         
  -4   9   4         69.64         78.38        10.06 o                         
  -3   9   4        133.50        138.03        12.78 o                         
  -2   9   4        490.67        529.71        25.04 o                         
  -1   9   4          1.95          0.92         3.22 o                         
   0   9   4        257.40        231.05        13.49 o                         
   1   9   4          0.87          9.28         6.50 o                         
   2   9   4        103.67         86.05        15.52 o                         
   3   9   4         62.73         76.16        16.01 o                         
  -8  10   4        138.94        136.08        15.21 o                         
  -7  10   4          4.83          1.65         3.88 o                         
  -6  10   4         48.55         45.78         8.27 o                         
  -5  10   4        211.79        202.59        17.23 o                         
  -4  10   4         94.00         99.20        11.96 o                         
  -3  10   4         86.95         63.89         9.80 o                         
  -2  10   4        221.50        237.01        17.79 o                         
  -1  10   4        296.56        308.81        15.94 o                         
   0  10   4        183.33        174.94        16.31 o                         
   1  10   4         55.00         48.95        12.46 o                         
  -6  11   4          0.95         -1.88         4.14 o                         
  -5  11   4         81.57         85.81        11.91 o                         
  -4  11   4        209.84        195.32        17.70 o                         
  -3  11   4          7.25          0.86         3.71 o                         
  -2  11   4          0.75         -0.14         4.77 o                         
  -1  11   4         14.41         16.75         5.81 o                         
  -1 -12   5         53.98         64.07        11.25 o                         
   0 -12   5         25.35          5.99         4.23 o                         
   1 -12   5          0.32         -8.13         8.13 o                         
   2 -12   5         30.41         37.50        11.56 o                         
   3 -12   5        227.73        221.50        26.33 o                         
   4 -12   5         10.47         19.16         8.30 o                         
   5 -12   5         60.67         55.48        14.55 o                         
  -3 -11   5        341.47        359.61        48.21 o                         
  -2 -11   5          3.75          2.26         3.73 o                         
  -1 -11   5        135.95        124.19        10.11 o                         
   0 -11   5        550.57        558.16        20.89 o                         
   1 -11   5          3.23         -0.38         3.29 o                         
   2 -11   5        129.62        123.62        12.53 o                         
   3 -11   5        185.30        178.97        16.72 o                         
   4 -11   5        332.10        326.14        30.63 o                         
   5 -11   5        106.90         72.16        15.59 o                         
   6 -11   5         60.38         48.98        12.54 o                         
   7 -11   5         14.97          5.05         4.66 o                         
  -4 -10   5        384.74        392.88        24.19 o                         
  -3 -10   5        332.68        336.48        29.98 o                         
  -2 -10   5          1.56          5.32         4.08 o                         
  -1 -10   5          6.83          6.93         2.99 o                         
   0 -10   5        129.54        126.53         9.36 o                         
   1 -10   5        294.64        318.54        17.24 o                         
   2 -10   5         63.97         63.98         7.86 o                         
   3 -10   5        625.96        580.07        23.56 o                         
   4 -10   5        170.38        190.41        13.32 o                         
   5 -10   5        276.53        265.28        20.47 o                         
   6 -10   5          0.45         -0.29         3.04 o                         
   7 -10   5        170.02        157.28        22.12 o                         
   8 -10   5         72.29         78.27        23.25 o                         
  -5  -9   5        189.96        191.97        17.40 o                         
  -4  -9   5        243.13        256.80        18.70 o                         
  -3  -9   5          2.27          3.86         5.72 o                         
  -2  -9   5         23.19         25.66         8.31 o                         
  -1  -9   5         48.09         49.61         5.81 o                         
   0  -9   5          8.80          9.94         2.99 o                         
   1  -9   5         12.74         13.13         3.84 o                         
   2  -9   5        410.66        434.04        19.31 o                         
   3  -9   5        102.33         92.66        16.33 o                         
   4  -9   5         59.70         66.85         7.78 o                         
   5  -9   5         79.28         75.74         8.80 o                         
   6  -9   5         55.32         45.28        12.54 o                         
   7  -9   5         12.05         18.59         9.65 o                         
   8  -9   5         85.94         85.80        11.46 o                         
  -6  -8   5          0.85         -1.45         4.52 o                         
  -5  -8   5        401.20        418.36        23.78 o                         
  -4  -8   5         62.11         71.10         9.70 o                         
  -3  -8   5         46.20         33.22         6.52 o                         
  -2  -8   5         17.90         21.65         4.85 o                         
  -1  -8   5        428.01        436.46        13.18 o                         
   0  -8   5        865.20        847.20        30.78 o                         
   1  -8   5         46.11         45.97         8.03 o                         
   2  -8   5         66.08         69.62         7.46 o                         
   3  -8   5         29.30         29.82         5.12 o                         
   4  -8   5        429.33        440.67        19.60 o                         
   5  -8   5        363.54        367.23        28.46 o                         
   6  -8   5         27.09         27.53         8.86 o                         
   7  -8   5          0.65          3.71         3.34 o                         
   8  -8   5          0.39         11.94         5.38 o                         
   9  -8   5          0.07          7.98         7.93 o                         
  -7  -7   5         11.20         28.90        10.74 o                         
  -6  -7   5          0.61         -1.37         2.25 o                         
  -5  -7   5          4.36          4.14         2.31 o                         
  -4  -7   5        156.25        192.96        14.47 o                         
  -3  -7   5        212.57        219.72        17.02 o                         
  -2  -7   5       2460.04       2436.42        38.10 o                         
  -1  -7   5        536.94        536.29        13.66 o                         
   0  -7   5        140.11        136.87        12.35 o                         
   1  -7   5        284.96        329.39        15.28 o                         
   2  -7   5       1391.82       1410.89        37.68 o                         
   3  -7   5        296.58        275.78        11.21 o                         
   4  -7   5         60.79         67.42         6.84 o                         
   5  -7   5        211.74        253.01        22.47 o                         
   6  -7   5         44.47         39.03         6.90 o                         
   7  -7   5        356.51        324.17        19.86 o                         
   8  -7   5         46.69         50.05        15.16 o                         
   9  -7   5          4.75          8.93         4.65 o                         
  -8  -6   5         20.77         25.80        11.09 o                         
  -7  -6   5          2.23          1.55         2.39 o                         
  -6  -6   5         56.66         55.54         6.34 o                         
  -5  -6   5        243.37        262.76        12.60 o                         
  -4  -6   5          0.07          0.43         1.58 o                         
  -3  -6   5        158.95        134.12        10.22 o                         
  -2  -6   5        316.53        287.49        10.40 o                         
  -1  -6   5        805.97        748.49        20.34 o                         
   0  -6   5        412.90        359.88        12.67 o                         
   1  -6   5          0.95          1.95         1.72 o                         
   2  -6   5        124.48        123.07         7.00 o                         
   3  -6   5       1115.71       1131.81        26.88 o                         
   4  -6   5       1909.91       1950.19        36.04 o                         
   5  -6   5        323.94        333.17        10.68 o                         
   6  -6   5        304.12        353.59        18.88 o                         
   7  -6   5         23.06         12.82        11.38 o                         
   8  -6   5         87.99         85.93        13.94 o                         
   9  -6   5         34.88         39.97         8.11 o                         
  -9  -5   5         14.06         14.77         7.69 o                         
  -8  -5   5        106.95        105.97        11.72 o                         
  -7  -5   5          9.76          9.40         3.21 o                         
  -6  -5   5        292.21        291.11        17.01 o                         
  -5  -5   5          1.07          4.94         1.61 o                         
  -4  -5   5        407.39        379.11        10.49 o                         
  -3  -5   5       1390.30       1374.74        23.79 o                         
  -2  -5   5         16.29         22.57         2.64 o                         
  -1  -5   5        318.03        353.41         9.02 o                         
   0  -5   5       1408.10       1412.70        21.64 o                         
   1  -5   5       1148.13       1162.99        25.75 o                         
   2  -5   5        439.40        428.40        25.17 o                         
   3  -5   5         33.65         42.01         4.12 o                         
   4  -5   5         69.62         59.61         3.90 o                         
   5  -5   5        314.79        292.17        15.74 o                         
   6  -5   5         50.85         62.38         8.05 o                         
   7  -5   5        305.85        278.68        17.21 o                         
   8  -5   5          0.18         -2.91         2.91 o                         
   9  -5   5         97.81        110.94        15.97 o                         
  -9  -4   5        112.24        115.87        12.55 o                         
  -8  -4   5        241.71        233.86        16.42 o                         
  -7  -4   5        875.32        896.29        25.57 o                         
  -6  -4   5        316.09        321.48        13.79 o                         
  -5  -4   5         86.55         80.10         6.18 o                         
  -4  -4   5         23.64         24.46         2.87 o                         
  -3  -4   5       2484.13       2343.08        31.62 o                         
  -2  -4   5         50.76         37.97         4.56 o                         
  -1  -4   5       1533.99       1726.28        24.25 o                         
   0  -4   5        786.40        739.66        14.29 o                         
   1  -4   5        117.52        137.63         6.46 o                         
   2  -4   5       4933.08       5171.07        47.58 o                         
   3  -4   5        288.58        310.23         8.12 o                         
   4  -4   5        123.00        127.24         9.38 o                         
   5  -4   5          0.26          1.30         2.38 o                         
   6  -4   5        446.08        472.36        37.25 o                         
   7  -4   5          3.96          4.73         6.59 o                         
   8  -4   5         21.50         20.53         4.87 o                         
   9  -4   5         69.60         59.18         9.57 o                         
 -10  -3   5         84.93         85.28        11.06 o                         
  -9  -3   5         25.54         18.69         6.35 o                         
  -8  -3   5        102.29        123.88        11.67 o                         
  -7  -3   5          4.01          1.52         2.88 o                         
  -6  -3   5        898.29        877.21        22.39 o                         
  -5  -3   5          9.04          6.89         2.57 o                         
  -4  -3   5        191.88        185.30         7.93 o                         
  -3  -3   5         18.27         29.65         2.68 o                         
  -2  -3   5       4062.33       4050.63        68.07 o                         
  -1  -3   5       1352.20       1373.23        23.06 o                         
   0  -3   5       2272.82       2379.55        34.60 o                         
   1  -3   5       5875.28       5777.25        62.17 o                         
   2  -3   5        147.10        158.13         4.96 o                         
   3  -3   5       3364.66       3361.39        58.93 o                         
   4  -3   5         43.99         36.88         3.93 o                         
   5  -3   5        892.32        824.33        28.23 o                         
   6  -3   5        561.66        583.84        22.13 o                         
   7  -3   5         40.96         36.47         5.92 o                         
   8  -3   5          2.82         11.71         4.13 o                         
   9  -3   5         50.82         61.76        14.92 o                         
 -10  -2   5         11.69          8.08         4.48 o                         
  -9  -2   5        361.15        393.97        21.70 o                         
  -8  -2   5         27.59         26.93         7.34 o                         
  -7  -2   5        143.28        135.74         9.07 o                         
  -6  -2   5        118.40        107.43         7.32 o                         
  -5  -2   5        147.52        123.22         7.00 o                         
  -4  -2   5       1313.46       1230.27        21.17 o                         
  -3  -2   5        608.51        609.98        10.87 o                         
  -2  -2   5        505.03        491.18        10.05 o                         
  -1  -2   5        428.08        458.20         6.95 o                         
   0  -2   5        129.62        154.48         4.24 o                         
   1  -2   5       1076.89       1066.45        15.81 o                         
   2  -2   5       5176.16       5471.45        60.08 o                         
   3  -2   5         81.10         94.31         5.48 o                         
   4  -2   5        149.32        178.04         7.93 o                         
   5  -2   5        111.26         96.91         7.99 o                         
   6  -2   5        670.55        680.90        22.90 o                         
   7  -2   5         18.02         21.02         4.58 o                         
   8  -2   5        103.69        111.80        10.02 o                         
   9  -2   5         79.58         91.54        18.41 o                         
 -10  -1   5          8.29         10.04         7.29 o                         
  -9  -1   5         76.27         60.98        11.27 o                         
  -8  -1   5        326.08        332.77        24.88 o                         
  -7  -1   5        646.22        681.64        24.43 o                         
  -6  -1   5        139.39        156.29        18.05 o                         
  -5  -1   5        139.68        115.14         8.42 o                         
  -4  -1   5        481.26        482.24        16.87 o                         
  -3  -1   5        868.71        848.99        23.78 o                         
  -2  -1   5        534.15        575.22        11.66 o                         
  -1  -1   5        845.30        827.84        15.46 o                         
   0  -1   5       1714.60       1839.00        23.16 o                         
   1  -1   5         29.63         47.05         2.74 o                         
   2  -1   5        105.25        100.46         3.47 o                         
   3  -1   5       1487.39       1434.82        17.51 o                         
   4  -1   5         57.86         64.00         3.20 o                         
   5  -1   5         14.41         14.81         2.93 o                         
   6  -1   5          8.92          8.66         2.17 o                         
   7  -1   5        895.48        892.95        25.66 o                         
   8  -1   5         49.62         41.36        12.35 o                         
   9  -1   5          9.28          1.59         5.32 o                         
 -10   0   5        126.56        107.49        16.38 o                         
  -9   0   5          0.56         -5.47         5.47 o                         
  -8   0   5          4.59          1.63         3.05 o                         
  -7   0   5         59.95         63.65         7.13 o                         
  -6   0   5         23.60         22.91         4.02 o                         
  -5   0   5        499.16        459.09        24.27 o                         
  -4   0   5       4916.95       4942.51        67.38 o                         
  -3   0   5        108.41        132.54         9.13 o                         
  -2   0   5       1947.52       1910.67        22.39 o                         
  -1   0   5        867.92        965.82        18.82 o                         
   0   0   5       4295.97       4436.40        61.34 o                         
   1   0   5       1001.34        960.28        14.44 o                         
   2   0   5       1429.07       1549.70        17.36 o                         
   3   0   5         24.44         41.86         3.16 o                         
   4   0   5        363.57        387.72        13.86 o                         
   5   0   5        477.30        500.51        17.36 o                         
   6   0   5          3.94          9.07         2.67 o                         
   7   0   5        178.31        198.84        24.46 o                         
   8   0   5         40.49         46.72        12.16 o                         
   9   0   5         40.07         29.45        11.31 o                         
 -11   1   5         80.57         78.87        11.11 o                         
 -10   1   5         82.87         58.18        11.69 o                         
  -9   1   5         16.73         14.34         5.46 o                         
  -8   1   5        220.81        188.21        18.50 o                         
  -7   1   5       1214.70       1183.07        45.95 o                         
  -6   1   5         15.77         19.71         5.46 o                         
  -5   1   5          2.43          5.52         1.78 o                         
  -4   1   5       1203.32       1231.94        21.75 o                         
  -3   1   5        595.70        572.41        12.92 o                         
  -2   1   5        176.12        196.76         8.66 o                         
  -1   1   5        250.69        256.16         8.65 o                         
   0   1   5         32.33         55.96         3.53 o                         
   1   1   5        143.12        114.13         5.06 o                         
   2   1   5        147.96        136.03         5.00 o                         
   3   1   5       1328.34       1317.89        20.13 o                         
   4   1   5        765.25        801.31        23.51 o                         
   5   1   5        186.30        208.99        12.46 o                         
   6   1   5        154.13        134.76        18.68 o                         
   7   1   5        240.68        245.10        26.97 o                         
   8   1   5          8.48         13.21         8.90 o                         
 -11   2   5        100.64         94.43        11.68 o                         
 -10   2   5        161.80        159.92        14.10 o                         
  -9   2   5        232.33        215.77        15.22 o                         
  -8   2   5         80.58         62.21        11.07 o                         
  -7   2   5         36.90         52.42        10.17 o                         
  -6   2   5        895.88        956.40        26.81 o                         
  -5   2   5        929.51        924.77        19.19 o                         
  -4   2   5       1140.85       1221.33        20.87 o                         
  -3   2   5         17.83         15.01         1.83 o                         
  -2   2   5       1484.07       1430.19        20.43 o                         
  -1   2   5       4075.03       4213.90        39.86 o                         
   0   2   5        209.12        205.67         6.13 o                         
   1   2   5         88.58         90.46         6.14 o                         
   2   2   5        649.55        720.72        17.47 o                         
   3   2   5         97.35         89.34         7.83 o                         
   4   2   5          2.49          7.06         6.65 o                         
   5   2   5         27.93         13.14         7.07 o                         
   6   2   5         29.44         26.60         9.54 o                         
   7   2   5         61.58         47.46        12.25 o                         
   8   2   5        175.39        215.38        28.22 o                         
 -11   3   5         10.40         20.61         5.80 o                         
 -10   3   5        185.44        190.86        15.30 o                         
  -9   3   5       1268.17       1190.04        54.14 o                         
  -8   3   5         27.73         37.48         8.99 o                         
  -7   3   5        521.59        485.52        30.51 o                         
  -6   3   5        609.97        635.64        20.75 o                         
  -5   3   5       2414.95       2389.58        32.91 o                         
  -4   3   5        501.59        429.05        10.55 o                         
  -3   3   5       2169.32       2168.42        27.62 o                         
  -2   3   5        132.18        115.18         4.21 o                         
  -1   3   5       1200.84       1155.30        15.47 o                         
   0   3   5       3296.80       3326.07        37.26 o                         
   1   3   5         69.53         89.44         6.06 o                         
   2   3   5       1554.13       1538.03        29.28 o                         
   3   3   5        110.61        110.09         9.89 o                         
   4   3   5        244.92        291.50        25.91 o                         
   5   3   5         28.61         55.67        12.24 o                         
   6   3   5        243.62        261.45        27.73 o                         
   7   3   5          0.43          4.38         5.77 o                         
 -11   4   5          1.07         -3.96         4.85 o                         
 -10   4   5        123.17        115.97        16.74 o                         
  -9   4   5        176.31        149.77        18.49 o                         
  -8   4   5         34.89         38.99         9.16 o                         
  -7   4   5          2.32          4.93         4.87 o                         
  -6   4   5        127.84        120.18         8.29 o                         
  -5   4   5        135.60        141.76         8.02 o                         
  -4   4   5       2513.71       2506.12        36.36 o                         
  -3   4   5         23.72         21.76         4.12 o                         
  -2   4   5       1094.71       1117.05        18.10 o                         
  -1   4   5       2860.65       3100.94        46.52 o                         
   0   4   5        776.94        748.82        22.02 o                         
   1   4   5        216.31        233.61        10.87 o                         
   2   4   5       1418.19       1402.99        33.46 o                         
   3   4   5       1379.13       1409.71        39.36 o                         
   4   4   5        121.57        114.01        17.31 o                         
   5   4   5        185.64        195.46        15.94 o                         
   6   4   5         79.51         66.65        10.02 o                         
   7   4   5        161.21        173.39        25.99 o                         
 -11   5   5          0.51         -7.79         8.69 o                         
 -10   5   5         10.81         21.23         8.23 o                         
  -9   5   5        189.43        240.08        24.17 o                         
  -8   5   5          1.89          2.37         3.19 o                         
  -7   5   5        253.78        270.70        13.21 o                         
  -6   5   5         25.02         24.09         3.62 o                         
  -5   5   5        682.51        722.89        23.19 o                         
  -4   5   5        439.16        427.43        24.72 o                         
  -3   5   5         63.49         61.03         6.04 o                         
  -2   5   5        108.70        117.71         9.65 o                         
  -1   5   5        530.64        517.21        14.72 o                         
   0   5   5        373.64        348.41        16.06 o                         
   1   5   5         38.33         45.39         5.49 o                         
   2   5   5          5.61          6.52         1.47 o                         
   3   5   5        318.63        328.30        32.11 o                         
   4   5   5        537.41        556.45        53.73 o                         
   5   5   5          0.38         -0.66         3.89 o                         
   6   5   5         95.25         81.96        17.28 o                         
 -10   6   5         87.38        107.42        17.69 o                         
  -9   6   5         13.74         22.67         8.10 o                         
  -8   6   5        336.34        418.92        32.07 o                         
  -7   6   5        376.21        396.87        30.25 o                         
  -6   6   5          1.94          7.58         4.99 o                         
  -5   6   5        131.63        166.39        18.77 o                         
  -4   6   5        552.24        584.97        34.60 o                         
  -3   6   5        230.74        218.31        12.65 o                         
  -2   6   5        329.75        303.37        17.65 o                         
  -1   6   5        115.03        105.74         6.38 o                         
   0   6   5          5.44          4.59         1.94 o                         
   1   6   5         17.26         25.43         3.67 o                         
   2   6   5        327.11        316.26        10.62 o                         
   3   6   5          3.96          2.05         3.45 o                         
   4   6   5         13.35          8.72        11.01 o                         
   5   6   5        109.37        109.59        13.70 o                         
 -10   7   5          1.82          4.57         4.89 o                         
  -9   7   5         80.40         61.25        12.52 o                         
  -8   7   5         39.11         29.11         8.68 o                         
  -7   7   5        313.97        314.07        28.05 o                         
  -6   7   5        334.87        276.47        25.82 o                         
  -5   7   5          3.08          2.12         5.31 o                         
  -4   7   5          1.54         -4.15         4.31 o                         
  -3   7   5        443.82        461.33        32.93 o                         
  -2   7   5       1579.42       1603.96        25.00 o                         
  -1   7   5         74.83         67.00         4.66 o                         
   0   7   5          2.01         -0.71         1.52 o                         
   1   7   5        183.74        164.75         9.35 o                         
   2   7   5        386.91        375.98        21.55 o                         
   3   7   5         72.00         79.01        12.00 o                         
   4   7   5         62.30         38.05        18.35 o                         
   5   7   5          0.77         10.23         6.32 o                         
  -9   8   5        155.90        184.31        23.63 o                         
  -8   8   5         27.98         27.07         9.56 o                         
  -7   8   5          9.58          5.73         6.15 o                         
  -6   8   5        174.06        178.47        22.16 o                         
  -5   8   5        473.21        453.07        34.70 o                         
  -4   8   5         31.50         33.89        10.51 o                         
  -3   8   5          3.79          3.21         4.94 o                         
  -2   8   5        162.54        146.63        11.79 o                         
  -1   8   5        451.45        431.68        17.97 o                         
   0   8   5         19.06         20.05         4.46 o                         
   1   8   5        643.95        602.96        27.79 o                         
   2   8   5          4.72          2.52         4.12 o                         
   3   8   5         11.97         15.86         5.89 o                         
   4   8   5         42.62         40.07         8.26 o                         
  -9   9   5         63.66         80.81        12.19 o                         
  -8   9   5        230.11        263.87        29.03 o                         
  -7   9   5         72.73         66.06        14.70 o                         
  -6   9   5        200.85        219.97        25.85 o                         
  -5   9   5          7.44          8.32         4.71 o                         
  -4   9   5         26.07         31.58         6.89 o                         
  -3   9   5         23.51         25.90         7.18 o                         
  -2   9   5        886.27        946.29        76.55 o                         
  -1   9   5         23.53         28.28         5.43 o                         
   0   9   5         44.29         42.83        17.80 o                         
   1   9   5         23.35         15.23         5.76 o                         
   2   9   5         78.46         77.30        15.16 o                         
  -8  10   5        114.23        142.12        15.84 o                         
  -7  10   5        244.06        243.61        20.07 o                         
  -6  10   5          6.21         10.92         6.82 o                         
  -5  10   5        160.95        202.60        17.47 o                         
  -4  10   5          0.09         -0.26         4.45 o                         
  -3  10   5        211.62        196.16        16.64 o                         
  -2  10   5         10.44          3.89         4.87 o                         
  -1  10   5        130.38        135.36        10.82 o                         
   0  10   5        361.01        320.70        22.16 o                         
   1  10   5         20.61          6.87         4.42 o                         
  -6  11   5         75.43         66.23        12.16 o                         
  -5  11   5         17.17         17.77         6.26 o                         
  -4  11   5        114.13        115.04        13.99 o                         
  -3  11   5         53.35         45.28         8.59 o                         
  -2  11   5         42.26         43.63        10.92 o                         
  -1 -12   6          4.40          3.26         3.65 o                         
   0 -12   6          0.16          0.18         3.81 o                         
   1 -12   6         50.99         45.33        11.86 o                         
   2 -12   6          2.86          0.78         4.62 o                         
   3 -12   6        316.71        363.66        33.43 o                         
   4 -12   6          0.19         -7.08         7.08 o                         
   5 -12   6         46.73         48.15        12.87 o                         
  -3 -11   6        104.23         76.72        19.42 o                         
  -2 -11   6         63.16         66.27         9.68 o                         
  -1 -11   6         12.33         11.80         3.56 o                         
   0 -11   6        173.09        195.95        15.02 o                         
   1 -11   6         35.14         33.10         6.14 o                         
   2 -11   6        137.28        160.05        21.15 o                         
   3 -11   6         27.53         29.88         5.89 o                         
   4 -11   6         56.15         75.47         9.18 o                         
   5 -11   6        398.11        359.38        33.30 o                         
   6 -11   6         27.87         32.64        11.09 o                         
  -4 -10   6        100.06        121.83        13.64 o                         
  -3 -10   6        584.39        561.95        27.77 o                         
  -2 -10   6         29.93         34.65         7.32 o                         
  -1 -10   6         39.80         40.34         5.53 o                         
   0 -10   6          2.62          6.07         3.67 o                         
   1 -10   6        894.82        905.63        30.69 o                         
   2 -10   6        688.80        707.98        26.94 o                         
   3 -10   6         71.51         70.10         8.44 o                         
   4 -10   6          8.82          6.14         3.17 o                         
   5 -10   6         63.27         71.08         8.81 o                         
   6 -10   6        174.71        174.09        14.54 o                         
   7 -10   6          0.05         -2.30         4.87 o                         
  -6  -9   6        181.41        204.44        18.45 o                         
  -5  -9   6        269.98        257.17        27.36 o                         
  -4  -9   6          3.57         13.05         5.77 o                         
  -3  -9   6        282.10        310.98        19.59 o                         
  -2  -9   6        371.53        402.42        21.44 o                         
  -1  -9   6         44.40         39.99         7.47 o                         
   0  -9   6        214.24        221.76        12.19 o                         
   1  -9   6        176.56        157.33        15.20 o                         
   2  -9   6        301.14        312.75        17.18 o                         
   3  -9   6          2.01         10.10         3.81 o                         
   4  -9   6         55.83         52.94         7.15 o                         
   5  -9   6        488.87        514.90        23.77 o                         
   6  -9   6         10.55         13.93         6.54 o                         
   7  -9   6         69.15         60.46        11.58 o                         
   8  -9   6         67.11         48.67         9.23 o                         
  -6  -8   6         59.78         62.47         9.72 o                         
  -5  -8   6         47.81         63.92         9.50 o                         
  -4  -8   6        195.62        214.02        22.21 o                         
  -3  -8   6          8.34          5.32         3.39 o                         
  -2  -8   6          0.86          3.40         7.05 o                         
  -1  -8   6        130.64        121.02         6.80 o                         
   0  -8   6        792.04        788.48        22.18 o                         
   1  -8   6         21.80         26.75         4.96 o                         
   2  -8   6         14.99         23.65         6.54 o                         
   3  -8   6         70.42         80.30         8.46 o                         
   4  -8   6          3.01          2.66         3.47 o                         
   5  -8   6         99.97         98.66        15.46 o                         
   6  -8   6         67.62         74.66         9.37 o                         
   7  -8   6          2.89          5.80         4.31 o                         
   8  -8   6         67.77         76.27        11.36 o                         
  -7  -7   6         47.64         56.97         9.65 o                         
  -6  -7   6         32.17         37.89         9.61 o                         
  -5  -7   6          3.59          6.95         4.45 o                         
  -4  -7   6        448.38        414.87        21.53 o                         
  -3  -7   6        724.15        734.28        27.53 o                         
  -2  -7   6        247.70        269.01        10.61 o                         
  -1  -7   6        415.27        418.97        11.93 o                         
   0  -7   6         33.79         32.00         4.20 o                         
   1  -7   6       1379.97       1431.03        66.10 o                         
   2  -7   6        192.59        188.32         9.50 o                         
   3  -7   6         46.42         60.41         5.40 o                         
   4  -7   6         73.85         75.50         6.89 o                         
   5  -7   6         76.86         68.59         8.51 o                         
   6  -7   6         16.33         12.45         4.54 o                         
   7  -7   6        189.86        195.17        15.67 o                         
   8  -7   6          7.86          8.25         4.26 o                         
   9  -7   6         19.22          7.55         4.53 o                         
  -8  -6   6         49.48         42.28        12.02 o                         
  -7  -6   6         40.78         40.06         7.49 o                         
  -6  -6   6          1.49          1.13         2.02 o                         
  -5  -6   6        769.69        839.74        43.69 o                         
  -4  -6   6        507.51        483.68        14.43 o                         
  -3  -6   6         78.31         93.51         8.51 o                         
  -2  -6   6         56.66         50.48         3.91 o                         
  -1  -6   6        646.78        584.14        19.66 o                         
   0  -6   6       2782.59       2563.75        41.43 o                         
   1  -6   6         23.99         23.74         3.38 o                         
   2  -6   6        578.40        538.43        15.61 o                         
   3  -6   6         87.65        101.84         7.40 o                         
   4  -6   6       1265.04       1222.20        22.50 o                         
   5  -6   6        335.31        368.88        18.54 o                         
   6  -6   6         15.91         14.53         5.36 o                         
   7  -6   6         64.27         57.57         8.74 o                         
   8  -6   6         86.59         82.39        10.46 o                         
   9  -6   6         30.22         46.39        23.37 o                         
  -9  -5   6          4.81         23.90         9.31 o                         
  -8  -5   6        102.94        121.56         9.98 o                         
  -7  -5   6          6.56         10.50         4.89 o                         
  -6  -5   6        284.03        298.92        13.41 o                         
  -5  -5   6        148.15        143.67         8.49 o                         
  -4  -5   6         40.69         33.34         4.24 o                         
  -3  -5   6        623.07        550.28        27.07 o                         
  -2  -5   6         25.00         13.47         7.22 o                         
  -1  -5   6       1044.65       1112.18        26.21 o                         
   0  -5   6       1680.74       1687.16        35.69 o                         
   1  -5   6       3077.22       3262.13       115.88 o                         
   2  -5   6        193.00        212.02         8.41 o                         
   3  -5   6         76.86         84.60         4.98 o                         
   4  -5   6        453.67        446.00        18.74 o                         
   5  -5   6       1170.09       1079.44        33.31 o                         
   6  -5   6        213.17        219.79        14.76 o                         
   7  -5   6        409.52        394.26        40.14 o                         
   8  -5   6         93.57        104.90        11.56 o                         
   9  -5   6         11.13          6.47         3.56 o                         
  -9  -4   6        141.70        157.03        21.82 o                         
  -8  -4   6         27.43         31.72         5.20 o                         
  -7  -4   6         61.77         62.54         6.51 o                         
  -6  -4   6        722.58        786.52        23.40 o                         
  -5  -4   6         87.91         77.76         5.90 o                         
  -4  -4   6        158.69        144.35         6.95 o                         
  -3  -4   6        105.77        111.77         8.68 o                         
  -2  -4   6       1505.96       1436.74        25.79 o                         
  -1  -4   6        242.38        213.12         8.63 o                         
   0  -4   6        301.52        365.22         9.82 o                         
   1  -4   6        231.52        290.46         8.58 o                         
   2  -4   6        616.37        589.30        13.06 o                         
   3  -4   6         38.05         35.29         2.40 o                         
   4  -4   6        116.04        100.98        12.01 o                         
   5  -4   6          1.11          0.85         2.35 o                         
   6  -4   6        334.01        321.04        17.21 o                         
   7  -4   6        329.46        328.07        18.41 o                         
   8  -4   6         65.51         76.62         9.60 o                         
   9  -4   6         22.00         26.63        11.31 o                         
 -10  -3   6        144.00        157.59        22.12 o                         
  -9  -3   6        198.67        201.19        15.47 o                         
  -8  -3   6         90.02         87.13         8.11 o                         
  -7  -3   6         20.54         17.93         3.62 o                         
  -6  -3   6       1101.72       1124.86        25.17 o                         
  -5  -3   6        908.91        843.34        20.18 o                         
  -4  -3   6          2.12          2.88         1.23 o                         
  -3  -3   6       2039.90       2039.45        31.05 o                         
  -2  -3   6         53.43         63.23         3.99 o                         
  -1  -3   6       4176.60       4310.08        39.49 o                         
   0  -3   6        514.80        521.25        18.26 o                         
   1  -3   6       1002.89       1030.97        33.44 o                         
   2  -3   6        814.74        903.91        18.68 o                         
   3  -3   6        635.91        661.58        17.25 o                         
   4  -3   6        399.22        391.65        16.47 o                         
   5  -3   6          1.36          3.79         2.25 o                         
   6  -3   6         77.01         86.87         8.58 o                         
   7  -3   6         11.31         19.60         5.22 o                         
   8  -3   6         98.37        104.32        10.55 o                         
   9  -3   6          0.77         -2.80         5.83 o                         
 -10  -2   6          0.31         -2.03         5.16 o                         
  -9  -2   6         87.20         77.69         9.31 o                         
  -8  -2   6        273.42        282.22        13.95 o                         
  -7  -2   6         12.76         11.84         3.32 o                         
  -6  -2   6         12.84         23.31         3.45 o                         
  -5  -2   6       1226.62       1180.00        22.56 o                         
  -4  -2   6       1869.09       1903.71        27.18 o                         
  -3  -2   6         16.40         14.19         1.86 o                         
  -2  -2   6       1153.94       1138.66        16.57 o                         
  -1  -2   6        511.36        551.87         8.75 o                         
   0  -2   6       1066.04       1150.48        20.94 o                         
   1  -2   6        712.61        692.02        11.91 o                         
   2  -2   6       2044.92       1920.68        20.26 o                         
   3  -2   6        876.38        812.31        17.70 o                         
   4  -2   6         10.04          9.59         2.65 o                         
   5  -2   6         90.40         97.15         8.25 o                         
   6  -2   6        431.88        448.82        38.63 o                         
   7  -2   6        827.47        862.54        27.56 o                         
   8  -2   6          1.93         13.52         8.38 o                         
   9  -2   6          1.69         15.75         9.75 o                         
 -10  -1   6          0.24          0.57         3.62 o                         
  -9  -1   6        257.21        230.35        22.09 o                         
  -8  -1   6        336.80        329.23        18.06 o                         
  -7  -1   6        294.39        304.94        15.75 o                         
  -6  -1   6          0.24          3.36         2.27 o                         
  -5  -1   6        343.65        330.27        14.68 o                         
  -4  -1   6        640.60        663.67        18.74 o                         
  -3  -1   6        109.80         87.17         6.63 o                         
  -2  -1   6       1790.67       1777.68        17.49 o                         
  -1  -1   6        958.17       1009.70        20.54 o                         
   0  -1   6        298.08        306.03         8.74 o                         
   1  -1   6          1.77          7.34         1.29 o                         
   2  -1   6         14.49         10.10         1.57 o                         
   3  -1   6       1636.96       1700.81        23.85 o                         
   4  -1   6         25.73         14.67         2.54 o                         
   5  -1   6        179.82        164.48         7.73 o                         
   6  -1   6          4.19          4.87         2.46 o                         
   7  -1   6         47.51         47.72        12.68 o                         
   8  -1   6        265.50        293.29        31.01 o                         
   9  -1   6         33.02         17.72         9.21 o                         
 -10   0   6        139.44        155.85        20.03 o                         
  -9   0   6        142.24        106.15        14.08 o                         
  -8   0   6         54.28         57.35        14.12 o                         
  -7   0   6         40.96         35.69         5.48 o                         
  -6   0   6       1069.03       1046.81        41.23 o                         
  -5   0   6        342.06        328.42        20.56 o                         
  -4   0   6       1145.90       1171.26        35.14 o                         
  -3   0   6         24.51         14.75         1.91 o                         
  -2   0   6         52.48         39.08         4.37 o                         
  -1   0   6        209.54        271.54         7.62 o                         
   0   0   6        964.03        998.22        15.78 o                         
   1   0   6        321.37        250.96         7.44 o                         
   2   0   6         14.93         17.99         2.31 o                         
   3   0   6         34.24         42.03         2.85 o                         
   4   0   6        132.56        123.17         5.85 o                         
   5   0   6       1095.48       1219.67        51.97 o                         
   6   0   6         35.59         34.91         9.85 o                         
   7   0   6         51.42         69.22        14.83 o                         
   8   0   6         41.10         60.46        15.14 o                         
 -11   1   6          0.64          3.23         3.64 o                         
 -10   1   6         35.54         23.63         6.62 o                         
  -9   1   6        371.14        351.70        26.61 o                         
  -8   1   6        302.81        244.25        20.59 o                         
  -7   1   6        248.23        258.30        20.51 o                         
  -6   1   6          2.61          4.28         3.90 o                         
  -5   1   6          8.53          7.48         2.20 o                         
  -4   1   6        289.99        342.95        11.07 o                         
  -3   1   6       2665.10       2686.53        34.92 o                         
  -2   1   6       2055.97       2153.38        30.25 o                         
  -1   1   6        117.45        110.54         6.10 o                         
   0   1   6          2.15         10.36         2.10 o                         
   1   1   6       3061.73       3211.57        40.57 o                         
   2   1   6       4904.28       5135.62        48.01 o                         
   3   1   6        137.60        145.72         6.18 o                         
   4   1   6        404.75        414.02        20.78 o                         
   5   1   6         56.48         61.09         6.74 o                         
   6   1   6         28.56         32.76        10.06 o                         
   7   1   6          8.99          7.05         6.79 o                         
   8   1   6         11.46         21.08        11.51 o                         
 -11   2   6        100.74         74.30        13.10 o                         
 -10   2   6        302.70        317.89        19.92 o                         
  -9   2   6        265.48        275.57        17.40 o                         
  -8   2   6        133.72        130.40        17.04 o                         
  -7   2   6        112.56        139.20        10.84 o                         
  -6   2   6        654.38        603.00        22.12 o                         
  -5   2   6       1073.56       1088.37        21.59 o                         
  -4   2   6         72.40         78.86         4.99 o                         
  -3   2   6         17.26         26.91         2.24 o                         
  -2   2   6        198.81        209.98         7.47 o                         
  -1   2   6        378.17        365.71         9.05 o                         
   0   2   6       1304.58       1485.76        27.16 o                         
   1   2   6         12.65         22.08         3.17 o                         
   2   2   6         14.50         10.62         2.34 o                         
   3   2   6        774.55        743.38        13.46 o                         
   4   2   6          0.01         -0.71         4.30 o                         
   5   2   6        403.72        360.08        30.49 o                         
   6   2   6          0.31         -5.59         5.59 o                         
   7   2   6        268.26        312.85        32.51 o                         
   8   2   6          0.11          8.71         7.13 o                         
 -11   3   6         96.41         96.30        11.93 o                         
 -10   3   6         52.07         35.24         7.51 o                         
  -9   3   6       1041.27       1099.45        52.84 o                         
  -8   3   6        144.79        124.35        16.73 o                         
  -7   3   6         16.02         43.51         9.83 o                         
  -6   3   6         61.94         63.37         5.12 o                         
  -5   3   6        547.03        551.47        14.04 o                         
  -4   3   6       4828.52       5086.21        54.59 o                         
  -3   3   6         50.23         66.59         3.81 o                         
  -2   3   6        303.55        275.53         7.90 o                         
  -1   3   6        360.77        374.35        12.67 o                         
   0   3   6       2285.17       2294.29        34.45 o                         
   1   3   6        160.02        170.33         8.69 o                         
   2   3   6        133.14        153.64         8.94 o                         
   3   3   6         19.04         13.79         3.20 o                         
   4   3   6        112.72        133.39        18.19 o                         
   5   3   6          0.28         -0.51         5.07 o                         
   6   3   6        293.20        268.62        29.13 o                         
   7   3   6        134.96        143.85        23.47 o                         
 -11   4   6          7.61         -0.85         4.35 o                         
 -10   4   6         44.38         28.61         9.37 o                         
  -9   4   6          0.28         -0.24         6.14 o                         
  -8   4   6        655.18        566.56        36.72 o                         
  -7   4   6        579.26        558.80        20.63 o                         
  -6   4   6        205.15        211.11        11.29 o                         
  -5   4   6        155.41        149.70         6.48 o                         
  -4   4   6       1715.97       1841.59        26.06 o                         
  -3   4   6       3144.68       2998.56        35.83 o                         
  -2   4   6        139.63        153.96        10.68 o                         
  -1   4   6       2268.84       2234.37        40.53 o                         
   0   4   6          3.14          4.12         1.72 o                         
   1   4   6        716.59        665.88        19.13 o                         
   2   4   6        412.31        411.57        22.29 o                         
   3   4   6        187.76        200.08        12.10 o                         
   4   4   6        498.67        514.07        25.67 o                         
   5   4   6        101.72        104.81        14.24 o                         
   6   4   6        171.86        167.63        16.36 o                         
 -10   5   6         33.55         47.97        11.38 o                         
  -9   5   6         49.27         43.36        10.09 o                         
  -8   5   6         15.59         16.05         8.48 o                         
  -7   5   6        299.59        289.84        13.94 o                         
  -6   5   6          1.12          1.23         1.68 o                         
  -5   5   6         91.23         63.86         6.63 o                         
  -4   5   6        543.39        541.77        23.32 o                         
  -3   5   6        506.04        476.62        10.91 o                         
  -2   5   6        368.19        385.09        12.11 o                         
  -1   5   6        162.48        153.57        10.20 o                         
   0   5   6       1807.85       1783.54        39.91 o                         
   1   5   6        245.21        283.40        13.35 o                         
   2   5   6        242.70        264.24        10.27 o                         
   3   5   6         38.58         41.33         7.22 o                         
   4   5   6        359.06        411.54        23.42 o                         
   5   5   6        302.68        292.43        24.40 o                         
   6   5   6          1.54          0.33         5.21 o                         
 -10   6   6         79.75         76.25        14.61 o                         
  -9   6   6         67.02         65.62        14.38 o                         
  -8   6   6         76.51         71.45        13.84 o                         
  -7   6   6        467.35        473.22        35.14 o                         
  -6   6   6         11.19         12.40         6.12 o                         
  -5   6   6         18.14         11.93         4.80 o                         
  -4   6   6         69.28         75.10         9.43 o                         
  -3   6   6        337.89        308.90        15.15 o                         
  -2   6   6        254.93        262.78         9.18 o                         
  -1   6   6         47.76         51.40         5.55 o                         
   0   6   6        367.16        359.76        13.61 o                         
   1   6   6        496.87        483.86        15.61 o                         
   2   6   6          4.67          1.70         3.47 o                         
   3   6   6         22.58         16.69         4.82 o                         
   4   6   6         32.82         15.75         5.49 o                         
   5   6   6        199.36        213.14        18.80 o                         
 -10   7   6          9.89         14.91         7.72 o                         
  -9   7   6          0.67          1.26         5.61 o                         
  -8   7   6        396.00        396.15        33.71 o                         
  -7   7   6         29.65         51.12        12.33 o                         
  -6   7   6        106.50        120.50        17.64 o                         
  -5   7   6         43.62         32.06         9.65 o                         
  -4   7   6         49.99         58.43        11.75 o                         
  -3   7   6          0.49          9.51         6.29 o                         
  -2   7   6        333.13        317.26        16.99 o                         
  -1   7   6          5.24          0.81         2.23 o                         
   0   7   6         12.02          9.44         2.80 o                         
   1   7   6         19.89         18.65         3.35 o                         
   2   7   6        112.10        113.05        11.76 o                         
   3   7   6         64.87         81.36        10.96 o                         
   4   7   6          1.27         10.32         4.21 o                         
  -9   8   6        119.51        109.86        18.99 o                         
  -8   8   6         13.34         15.80         8.00 o                         
  -7   8   6        103.71         95.95        17.19 o                         
  -6   8   6        169.26        187.84        23.27 o                         
  -5   8   6        143.26        138.25        19.81 o                         
  -4   8   6        280.24        275.46        27.66 o                         
  -3   8   6         10.51          5.63         5.95 o                         
  -2   8   6         51.60         41.62         6.87 o                         
  -1   8   6       1131.45       1148.30        28.92 o                         
   0   8   6        297.35        296.74        14.10 o                         
   1   8   6         45.39         31.47         6.52 o                         
   2   8   6         13.16          6.74         4.33 o                         
   3   8   6          0.28         -1.83         5.57 o                         
  -8   9   6        545.27        538.57        42.89 o                         
  -7   9   6         28.32         53.80        14.13 o                         
  -6   9   6         21.71         20.80         8.24 o                         
  -5   9   6         41.80         37.84        11.66 o                         
  -4   9   6        235.69        262.24        28.72 o                         
  -3   9   6        149.62        139.61        13.69 o                         
  -2   9   6        481.37        487.71        25.02 o                         
  -1   9   6          1.21          0.68         2.08 o                         
   0   9   6          0.59          1.29         9.55 o                         
   1   9   6        124.84        112.19        28.13 o                         
   2   9   6         29.62         31.03         9.93 o                         
  -7  10   6        189.34        234.64        20.21 o                         
  -6  10   6          1.43          8.17         4.87 o                         
  -5  10   6         61.75         84.42        11.88 o                         
  -4  10   6        361.58        392.38        24.62 o                         
  -3  10   6         75.01         74.44        10.97 o                         
  -2  10   6        131.13        109.84        12.57 o                         
  -1  10   6         14.84          4.81         4.58 o                         
   0  10   6        120.64        127.77        14.08 o                         
  -1 -12   7         28.09         43.22         7.96 o                         
   0 -12   7         44.75         51.10        10.44 o                         
   1 -12   7         51.37         52.50         8.17 o                         
   2 -12   7         28.13         13.51         5.76 o                         
   3 -12   7        187.64        175.66        24.06 o                         
   4 -12   7         78.09         83.48        17.19 o                         
   5 -12   7         42.37         52.45        14.90 o                         
  -3 -11   7          5.83          7.68         4.00 o                         
  -2 -11   7         52.66         50.82         8.58 o                         
  -1 -11   7         22.49         10.51         5.07 o                         
   0 -11   7         16.07         23.98         5.72 o                         
   1 -11   7         39.64         33.88         6.62 o                         
   2 -11   7        162.33        165.85        16.08 o                         
   3 -11   7         70.74         77.09         9.60 o                         
   4 -11   7          1.10         -3.32         3.32 o                         
   5 -11   7        296.54        328.99        20.34 o                         
   6 -11   7          6.63          6.00         6.73 o                         
  -4 -10   7         33.76         32.84         7.46 o                         
  -3 -10   7        128.87        105.28        12.51 o                         
  -2 -10   7        117.76        127.26        12.73 o                         
  -1 -10   7         73.48         55.87         8.46 o                         
   0 -10   7        156.10        175.15        13.78 o                         
   1 -10   7         36.61         55.78         7.85 o                         
   2 -10   7        514.16        514.33        28.42 o                         
   3 -10   7          1.10         -3.95         3.95 o                         
   4 -10   7          0.82          2.47         4.49 o                         
   5 -10   7         15.49         18.68         5.49 o                         
   6 -10   7        238.81        246.91        14.76 o                         
   7 -10   7         36.52         29.77         5.31 o                         
  -6  -9   7        101.64        134.57        27.82 o                         
  -5  -9   7        166.91        170.06        16.00 o                         
  -4  -9   7         12.61         14.76         5.09 o                         
  -3  -9   7         54.88         43.53         7.93 o                         
  -2  -9   7        970.14        920.75        33.33 o                         
  -1  -9   7        977.52        970.07        33.09 o                         
   0  -9   7         72.82         65.87         8.37 o                         
   1  -9   7         45.09         38.71         6.40 o                         
   2  -9   7        295.93        311.31        23.70 o                         
   3  -9   7        691.73        740.02        28.09 o                         
   4  -9   7         98.98         88.38        10.11 o                         
   5  -9   7        126.97        125.01        16.23 o                         
   6  -9   7         10.48          3.36         9.23 o                         
   7  -9   7         92.66         98.75        24.11 o                         
   8  -9   7          4.61         10.01         5.81 o                         
  -6  -8   7         12.45          8.83         4.64 o                         
  -5  -8   7         72.85         86.03        10.99 o                         
  -4  -8   7         69.64         56.69         8.81 o                         
  -3  -8   7          3.84         -1.12         2.95 o                         
  -2  -8   7          1.94         11.04         3.69 o                         
  -1  -8   7        156.51        161.69        14.10 o                         
   0  -8   7        227.58        259.85        15.37 o                         
   1  -8   7          5.48          7.50         3.34 o                         
   2  -8   7        136.77        115.59        10.50 o                         
   3  -8   7        207.80        166.23        18.39 o                         
   4  -8   7        209.06        264.91        16.50 o                         
   5  -8   7          7.62         18.38         5.59 o                         
   6  -8   7        384.11        413.87        44.40 o                         
   7  -8   7        121.10        135.48        15.47 o                         
   8  -8   7         55.74         42.11         8.58 o                         
  -7  -7   7         55.88         74.48        10.89 o                         
  -6  -7   7          2.72          5.55         4.40 o                         
  -5  -7   7        214.35        240.20        17.28 o                         
  -4  -7   7         20.44         10.48         4.91 o                         
  -3  -7   7        944.41        967.40        32.06 o                         
  -2  -7   7        215.65        195.60        10.09 o                         
  -1  -7   7         13.91         14.95         2.45 o                         
   0  -7   7        107.61        131.56        18.51 o                         
   1  -7   7         32.09         38.24         5.77 o                         
   2  -7   7         20.44         18.87         3.05 o                         
   3  -7   7         34.57         28.64         3.35 o                         
   4  -7   7         86.29         99.68         9.70 o                         
   5  -7   7         79.79         84.88         9.67 o                         
   6  -7   7        125.20        114.40        19.98 o                         
   7  -7   7         64.39         76.59        11.26 o                         
   8  -7   7          6.49          4.62         3.15 o                         
  -8  -6   7          1.53          1.28         3.99 o                         
  -7  -6   7        344.14        385.90        23.38 o                         
  -6  -6   7        788.87        818.60        22.59 o                         
  -5  -6   7         44.80         46.31         7.73 o                         
  -4  -6   7        330.22        320.24        17.89 o                         
  -3  -6   7         11.80         13.67         5.45 o                         
  -2  -6   7        801.73        802.75        25.37 o                         
  -1  -6   7        237.14        226.35        10.91 o                         
   0  -6   7        829.61        832.30        25.92 o                         
   1  -6   7        548.01        504.91        14.67 o                         
   2  -6   7        138.20        162.21         7.17 o                         
   3  -6   7        550.01        595.92        15.50 o                         
   4  -6   7         70.02         74.22         4.65 o                         
   5  -6   7        233.29        247.47        15.59 o                         
   6  -6   7         34.82         40.24         7.50 o                         
   7  -6   7         21.41         14.07         6.29 o                         
   8  -6   7         42.74         44.51         7.63 o                         
   9  -6   7          3.89         11.25         5.14 o                         
  -9  -5   7         15.34         29.37        10.90 o                         
  -8  -5   7         32.92         25.01         6.85 o                         
  -7  -5   7         70.45         74.30         7.00 o                         
  -6  -5   7          2.53          6.30         2.36 o                         
  -5  -5   7        190.21        188.83         9.20 o                         
  -4  -5   7          0.02          2.13         3.16 o                         
  -3  -5   7        758.87        723.73        27.55 o                         
  -2  -5   7         60.87         65.34         6.86 o                         
  -1  -5   7        929.59        853.60        23.64 o                         
   0  -5   7         33.80         35.29         4.82 o                         
   1  -5   7       3154.85       3188.74        42.37 o                         
   2  -5   7       2297.75       2120.02        31.23 o                         
   3  -5   7        105.60         85.89         8.06 o                         
   4  -5   7         11.80          9.42         3.06 o                         
   5  -5   7        207.76        242.24        20.74 o                         
   6  -5   7        867.63        834.02        72.31 o                         
   7  -5   7          4.73         12.33         9.09 o                         
   8  -5   7         98.94        100.11        11.53 o                         
   9  -5   7          6.13          5.28         4.51 o                         
  -9  -4   7         19.19         15.99         7.83 o                         
  -8  -4   7        403.89        389.74        20.24 o                         
  -7  -4   7         17.94         16.38         3.12 o                         
  -6  -4   7        230.50        226.68        11.47 o                         
  -5  -4   7         13.83         10.84         2.20 o                         
  -4  -4   7          5.63          6.56         1.33 o                         
  -3  -4   7         78.77         93.75         8.12 o                         
  -2  -4   7        744.69        756.53        18.00 o                         
  -1  -4   7        147.43        124.06         6.76 o                         
   0  -4   7        106.47         89.80         5.12 o                         
   1  -4   7        179.79        187.23         7.22 o                         
   2  -4   7       2187.72       2115.92        40.13 o                         
   3  -4   7       1951.11       1926.36        39.84 o                         
   4  -4   7        228.06        208.29        12.62 o                         
   5  -4   7        122.40        131.98        10.73 o                         
   6  -4   7        103.80        109.59        10.39 o                         
   7  -4   7        488.58        532.27        23.89 o                         
   8  -4   7          5.69         11.30         4.47 o                         
   9  -4   7         89.57        116.99        21.09 o                         
 -10  -3   7         18.81         23.73         8.17 o                         
  -9  -3   7         78.29         96.17         9.01 o                         
  -8  -3   7         12.32          7.70         2.59 o                         
  -7  -3   7         65.21         65.48         6.30 o                         
  -6  -3   7          0.43          1.63         1.65 o                         
  -5  -3   7        895.52        810.73        26.22 o                         
  -4  -3   7        917.18        803.14        33.76 o                         
  -3  -3   7       1109.21       1124.00        21.79 o                         
  -2  -3   7        416.77        453.09        12.43 o                         
  -1  -3   7        778.32        708.02        19.30 o                         
   0  -3   7        755.86        731.65        15.61 o                         
   1  -3   7         16.83         21.46         3.43 o                         
   2  -3   7       1505.41       1559.19        20.50 o                         
   3  -3   7         23.02         19.00         5.24 o                         
   4  -3   7        361.16        348.01        29.16 o                         
   5  -3   7        207.60        203.66        12.99 o                         
   6  -3   7          4.86          4.47         2.99 o                         
   7  -3   7          5.19          4.95         4.68 o                         
   8  -3   7        356.08        342.02        33.36 o                         
   9  -3   7          3.14          0.46         5.97 o                         
 -10  -2   7         12.86         12.39         5.71 o                         
  -9  -2   7          5.68         10.87         3.15 o                         
  -8  -2   7        690.61        691.91        21.67 o                         
  -7  -2   7         11.70         10.78         2.85 o                         
  -6  -2   7        389.15        395.16        13.42 o                         
  -5  -2   7         53.84         49.90         4.28 o                         
  -4  -2   7       2051.13       1925.70        43.65 o                         
  -3  -2   7       2825.88       2847.56        44.01 o                         
  -2  -2   7        239.37        234.30         5.50 o                         
  -1  -2   7        105.65         91.78         3.75 o                         
   0  -2   7        741.29        699.58        14.51 o                         
   1  -2   7       3385.40       3552.75        36.09 o                         
   2  -2   7        101.22        132.34         5.69 o                         
   3  -2   7       1746.63       1767.27        36.62 o                         
   4  -2   7         36.87         39.37         4.11 o                         
   5  -2   7        160.01        165.15         9.45 o                         
   6  -2   7         23.50         21.41         4.84 o                         
   7  -2   7         69.61         67.67         7.67 o                         
   8  -2   7         28.99         20.78        10.07 o                         
 -10  -1   7         66.64         78.38         9.98 o                         
  -9  -1   7         48.95         37.53         8.60 o                         
  -8  -1   7        303.25        283.20        24.87 o                         
  -7  -1   7        189.70        187.41        12.21 o                         
  -6  -1   7        695.12        677.53        17.49 o                         
  -5  -1   7          2.06          4.14         2.16 o                         
  -4  -1   7         96.95         97.87         6.85 o                         
  -3  -1   7       3624.87       4004.99        45.47 o                         
  -2  -1   7         57.05         43.18         2.19 o                         
  -1  -1   7         94.39         73.98         3.48 o                         
   0  -1   7        131.67        116.79         5.84 o                         
   1  -1   7        128.78        134.52         5.61 o                         
   2  -1   7        396.76        342.36        10.00 o                         
   3  -1   7        650.83        686.77        11.75 o                         
   4  -1   7       1100.91       1110.55        19.17 o                         
   5  -1   7        357.28        342.95        11.47 o                         
   6  -1   7         11.20         24.36         9.02 o                         
   7  -1   7         87.45         68.51        15.16 o                         
   8  -1   7        306.69        262.18        30.22 o                         
 -10   0   7         94.55        109.65        16.06 o                         
  -9   0   7        408.40        343.47        25.57 o                         
  -8   0   7        315.56        299.27        16.66 o                         
  -7   0   7         47.03         45.22         8.92 o                         
  -6   0   7        320.38        326.26        22.50 o                         
  -5   0   7        488.00        490.41        25.74 o                         
  -4   0   7        117.61        123.92         7.02 o                         
  -3   0   7       1286.76       1228.75        17.06 o                         
  -2   0   7         74.70         77.86         8.40 o                         
   0   0   7        407.56        450.15        17.97 o                         
   1   0   7          2.89          2.12         1.86 o                         
   2   0   7        150.56        163.53         6.04 o                         
   3   0   7        684.64        668.70        12.78 o                         
   4   0   7        108.19        104.92         5.71 o                         
   5   0   7        270.56        250.75        24.60 o                         
   6   0   7         22.82         13.40         7.08 o                         
   7   0   7          0.52         -2.47         6.71 o                         
   8   0   7          4.42         12.31         6.66 o                         
 -11   1   7          0.99        -10.09        11.64 o                         
 -10   1   7          2.26          7.95         4.19 o                         
  -9   1   7        526.85        521.99        24.10 o                         
  -8   1   7         25.99         33.50         6.22 o                         
  -7   1   7         93.76         88.04         9.06 o                         
  -6   1   7        248.90        218.68        13.26 o                         
  -5   1   7        116.42        117.91         9.09 o                         
  -4   1   7        978.22       1026.90        20.95 o                         
  -3   1   7       2992.59       3339.12        53.00 o                         
  -1   1   7         42.85         45.92         2.38 o                         
   0   1   7        934.72        912.39        23.80 o                         
   1   1   7         32.45         42.03         5.91 o                         
   2   1   7       1363.35       1397.90        20.75 o                         
   3   1   7        449.99        459.03        11.15 o                         
   4   1   7         66.72         53.73         5.68 o                         
   5   1   7         25.33         25.62         8.57 o                         
   6   1   7         16.91         17.25         7.77 o                         
   7   1   7          2.13          5.16         6.57 o                         
   8   1   7         93.86         68.79        16.45 o                         
 -11   2   7          2.09         -3.23         3.23 o                         
 -10   2   7         83.35         60.95        16.45 o                         
  -9   2   7        462.21        481.89        35.33 o                         
  -8   2   7        147.90        127.20        17.22 o                         
  -7   2   7         45.70         31.94         5.58 o                         
  -6   2   7        180.69        192.15        11.98 o                         
  -5   2   7        433.69        428.66        13.35 o                         
  -4   2   7         53.03         41.42         3.82 o                         
  -3   2   7        619.31        588.62        18.37 o                         
  -2   2   7       1967.06       2185.18        33.19 o                         
  -1   2   7       3283.36       3211.23        68.98 o                         
   0   2   7       1476.58       1589.31        26.08 o                         
   1   2   7        347.09        308.48        14.99 o                         
   2   2   7        110.40        130.56         6.70 o                         
   3   2   7        712.20        681.23        24.12 o                         
   4   2   7         90.56         92.15        15.05 o                         
   5   2   7         72.50         86.98        15.88 o                         
   6   2   7          0.71         -3.25         5.87 o                         
   7   2   7        123.83        163.19        25.02 o                         
 -11   3   7         80.34         79.68        18.62 o                         
 -10   3   7        125.96        111.04        17.56 o                         
  -9   3   7        159.62        153.22        20.05 o                         
  -8   3   7        565.35        560.14        37.29 o                         
  -7   3   7        104.34        108.51         9.60 o                         
  -6   3   7        129.37        135.24         7.64 o                         
  -5   3   7         40.05         40.82         3.90 o                         
  -4   3   7       2074.79       2100.49        28.63 o                         
  -3   3   7          0.20          4.65         1.31 o                         
  -2   3   7         21.70         24.28         3.67 o                         
  -1   3   7         22.52         43.14         4.36 o                         
   0   3   7        606.65        601.57        16.22 o                         
   1   3   7        210.60        197.31         9.73 o                         
   2   3   7        190.55        192.85        10.29 o                         
   3   3   7         86.86         87.89         7.30 o                         
   4   3   7        248.94        322.28        29.61 o                         
   5   3   7        269.40        306.75        30.76 o                         
   6   3   7        142.92        146.20        22.48 o                         
   7   3   7        124.36        194.42        27.65 o                         
 -10   4   7         64.69         65.19        13.70 o                         
  -9   4   7         80.73         69.73        13.50 o                         
  -8   4   7        215.06        271.60        25.80 o                         
  -7   4   7       1089.40       1154.15        54.21 o                         
  -6   4   7         77.59         54.11         4.54 o                         
  -5   4   7        312.41        309.59        10.13 o                         
  -4   4   7          4.47          3.30         1.37 o                         
  -3   4   7       2853.09       2921.92        38.36 o                         
  -2   4   7       1928.85       1978.18        63.88 o                         
  -1   4   7        176.70        178.66        10.07 o                         
   0   4   7        134.89        119.92         7.80 o                         
   1   4   7          0.60          2.76         2.38 o                         
   2   4   7        531.67        611.10        19.88 o                         
   3   4   7        109.46        114.57         8.85 o                         
   4   4   7        495.42        477.68        24.94 o                         
   5   4   7          1.33         15.18         5.49 o                         
   6   4   7         11.75          4.08         3.59 o                         
 -10   5   7         42.48         41.22        11.36 o                         
  -9   5   7          0.47          4.25         3.94 o                         
  -8   5   7        287.18        277.59        27.55 o                         
  -7   5   7        425.98        406.81        32.07 o                         
  -6   5   7        840.73        849.17        52.61 o                         
  -5   5   7        488.52        461.30        11.92 o                         
  -4   5   7        704.68        724.81        22.84 o                         
  -3   5   7          6.03          1.44         1.24 o                         
  -2   5   7       1152.29       1172.68        27.14 o                         
  -1   5   7       1094.49       1114.68        29.64 o                         
   0   5   7         60.60         60.42         8.61 o                         
   1   5   7        889.01        841.27        24.15 o                         
   2   5   7        188.34        192.29        12.00 o                         
   3   5   7        414.81        401.19        22.38 o                         
   4   5   7         77.58         75.60        10.55 o                         
   5   5   7        181.92        203.84        18.09 o                         
 -10   6   7        112.27        115.60        19.02 o                         
  -9   6   7         73.88         63.90        14.47 o                         
  -8   6   7         58.38         88.81        16.42 o                         
  -7   6   7        195.51        192.57        22.90 o                         
  -6   6   7         12.33          9.80         7.73 o                         
  -5   6   7          1.61          3.95         2.70 o                         
  -4   6   7         30.10         30.52         4.89 o                         
  -3   6   7       1009.65        980.08        17.79 o                         
  -2   6   7        257.09        258.41        14.09 o                         
  -1   6   7        228.57        233.65        14.13 o                         
   0   6   7         78.92         72.23         8.26 o                         
   1   6   7         16.25         20.61         4.42 o                         
   2   6   7        551.23        560.24        21.63 o                         
   3   6   7          0.54          1.77         3.44 o                         
   4   6   7         90.96         90.57        12.14 o                         
 -10   7   7          0.51          7.00         5.95 o                         
  -9   7   7         53.87         33.67         9.67 o                         
  -8   7   7        296.88        354.32        33.55 o                         
  -7   7   7         20.28         16.40         7.74 o                         
  -6   7   7         83.38         87.82        16.02 o                         
  -5   7   7        165.07        210.79        23.58 o                         
  -4   7   7        111.84         68.34        13.78 o                         
  -3   7   7          7.31         17.61         7.47 o                         
  -2   7   7        242.14        249.08        15.25 o                         
  -1   7   7         31.77         46.66         7.03 o                         
   0   7   7        171.91        175.04        10.31 o                         
   1   7   7          0.97          0.19         3.65 o                         
   2   7   7        169.76        161.49        14.52 o                         
   3   7   7         69.59         68.95        10.45 o                         
  -9   8   7         11.65         32.44        12.23 o                         
  -8   8   7          2.96          3.25         6.65 o                         
  -7   8   7        142.59        134.96        21.26 o                         
  -6   8   7         54.81         34.70        10.95 o                         
  -5   8   7         27.60          7.86         7.27 o                         
  -4   8   7        219.99        221.24        26.10 o                         
  -3   8   7        250.52        265.24        28.09 o                         
  -2   8   7         25.10         34.11         8.03 o                         
  -1   8   7        181.96        167.86        10.83 o                         
   0   8   7         84.80         98.97        14.62 o                         
   1   8   7        233.90        224.36        17.24 o                         
   2   8   7          0.85         -2.45         5.65 o                         
  -8   9   7        290.16        260.02        30.62 o                         
  -7   9   7         23.86         17.23         9.58 o                         
  -6   9   7         14.19         -0.23         6.31 o                         
  -5   9   7         41.87         36.81        11.76 o                         
  -4   9   7        112.14         90.02        18.21 o                         
  -3   9   7        707.60        678.85        48.31 o                         
  -2   9   7         57.53         48.55        11.97 o                         
  -1   9   7          0.70         -1.65         4.22 o                         
   0   9   7         24.34         22.42         6.77 o                         
   1   9   7        240.18        236.78        18.71 o                         
  -6  10   7        300.76        338.09        36.13 o                         
  -5  10   7         14.86         16.18         7.61 o                         
  -4  10   7        209.03        219.48        18.99 o                         
  -3  10   7         56.40         55.81         9.80 o                         
  -2  10   7         57.99         50.28         8.59 o                         
  -1  10   7          6.00          8.30         4.42 o                         
  -1 -12   8          7.99         10.20         6.49 o                         
   0 -12   8         20.91         12.48         4.70 o                         
   1 -12   8          0.26          1.19         6.17 o                         
   2 -12   8        141.16        158.70        14.30 o                         
   3 -12   8          3.68         10.79         8.32 o                         
   4 -12   8         43.65         50.01        13.12 o                         
  -3 -11   8          4.74          5.29         3.83 o                         
  -2 -11   8         46.23         41.39        11.76 o                         
  -1 -11   8         75.01         81.81        10.54 o                         
   0 -11   8          9.30         10.55         4.67 o                         
   1 -11   8        317.61        320.37        20.79 o                         
   2 -11   8          0.03          0.37         4.03 o                         
   3 -11   8        146.99        175.56        16.45 o                         
   4 -11   8          5.12          2.16         6.01 o                         
   5 -11   8        218.63        257.33        28.32 o                         
   6 -11   8        153.10        159.38        24.61 o                         
  -4 -10   8         68.91         63.51        10.07 o                         
  -3 -10   8          1.37          2.43         2.96 o                         
  -2 -10   8        133.46        139.11        15.66 o                         
  -1 -10   8         51.70         64.92         9.20 o                         
   0 -10   8        187.93        171.78        14.04 o                         
   1 -10   8         98.64         85.91        10.16 o                         
   2 -10   8         99.65         82.11        10.21 o                         
   3 -10   8          0.19          0.63         3.83 o                         
   4 -10   8         51.58         69.29         9.16 o                         
   5 -10   8        120.12        114.24         9.78 o                         
   6 -10   8         63.08         73.12         9.59 o                         
   7 -10   8         61.58         71.52        31.43 o                         
  -5  -9   8        150.25        154.26        15.20 o                         
  -4  -9   8         98.42        107.18        12.34 o                         
  -3  -9   8         99.88        104.89        11.62 o                         
  -2  -9   8         20.13         34.17        16.28 o                         
  -1  -9   8        683.86        745.28        29.09 o                         
   0  -9   8        498.87        467.63        50.24 o                         
   1  -9   8         68.99         75.53         9.04 o                         
   2  -9   8         60.81         59.51         8.51 o                         
   3  -9   8        115.21        100.47        10.79 o                         
   4  -9   8        243.89        228.64        15.23 o                         
   5  -9   8          6.57          5.85         3.22 o                         
   6  -9   8          8.48          9.92         4.95 o                         
   7  -9   8         79.27         90.96        11.95 o                         
  -6  -8   8          1.65          6.58         4.11 o                         
  -5  -8   8        151.65        139.80        15.90 o                         
  -4  -8   8        286.63        286.61        19.18 o                         
  -3  -8   8        138.69        144.15        13.05 o                         
  -2  -8   8         38.30         50.01         7.47 o                         
  -1  -8   8        390.61        439.32        21.23 o                         
   0  -8   8       1750.63       1750.39        43.94 o                         
   1  -8   8        770.17        757.69        27.71 o                         
   2  -8   8         13.77         19.33         5.08 o                         
   3  -8   8          1.70          1.38         2.52 o                         
   4  -8   8        248.87        254.34        13.32 o                         
   5  -8   8        311.45        311.40        19.17 o                         
   6  -8   8         24.67         24.62         6.31 o                         
   7  -8   8        224.68        232.52        18.33 o                         
   8  -8   8         12.78         12.93         5.16 o                         
  -7  -7   8         86.83         92.88        11.95 o                         
  -6  -7   8         50.48         32.74         7.18 o                         
  -5  -7   8        234.58        238.02        21.42 o                         
  -4  -7   8          9.45          9.67         3.93 o                         
  -3  -7   8          1.57          4.00         5.50 o                         
  -2  -7   8          5.89          5.09         5.37 o                         
  -1  -7   8          0.50          0.22         0.96 o                         
   0  -7   8         95.48         85.52        14.38 o                         
   1  -7   8        346.61        301.38        12.09 o                         
   2  -7   8        209.66        214.42         8.93 o                         
   3  -7   8         79.90         76.75         5.36 o                         
   4  -7   8         38.28         50.18         7.44 o                         
   5  -7   8         56.10         33.01         6.31 o                         
   6  -7   8        293.14        300.64        19.11 o                         
   7  -7   8          0.00         -2.95         3.83 o                         
   8  -7   8          9.75          9.44         4.93 o                         
  -8  -6   8         87.62        108.29        13.17 o                         
  -7  -6   8         35.70         25.08        14.45 o                         
  -6  -6   8        460.12        487.21        24.80 o                         
  -5  -6   8        488.54        525.83        24.56 o                         
  -4  -6   8          2.58          2.50         3.11 o                         
  -3  -6   8        452.31        508.10        21.79 o                         
  -2  -6   8         10.85          7.59         3.12 o                         
  -1  -6   8        637.12        639.42        22.20 o                         
   0  -6   8        101.46         99.40        12.73 o                         
   1  -6   8        164.90        168.30         8.55 o                         
   2  -6   8         24.46         23.12         3.38 o                         
   3  -6   8        109.38        111.80         6.51 o                         
   4  -6   8          3.11          2.31         3.99 o                         
   5  -6   8         26.21         17.80         4.31 o                         
   6  -6   8          2.16         -2.19         3.09 o                         
   7  -6   8          5.16          7.98         4.29 o                         
   8  -6   8          8.81          6.15         6.49 o                         
  -9  -5   8        118.95        139.31        15.44 o                         
  -8  -5   8        154.00        155.20        15.16 o                         
  -7  -5   8        140.55        148.34        17.19 o                         
  -6  -5   8          2.53          2.30         1.85 o                         
  -5  -5   8       1398.18       1336.09        55.47 o                         
  -4  -5   8        431.17        440.01        42.31 o                         
  -3  -5   8        312.00        328.52        16.33 o                         
  -2  -5   8        169.64        169.35        11.12 o                         
  -1  -5   8        496.76        535.50        18.96 o                         
   0  -5   8       1038.10       1069.37        26.36 o                         
   1  -5   8          0.34          4.73         3.26 o                         
   2  -5   8       1830.83       1843.02        28.94 o                         
   3  -5   8        381.89        374.32        10.53 o                         
   4  -5   8         11.75         22.37        12.80 o                         
   5  -5   8          3.52          4.69         3.02 o                         
   6  -5   8        324.16        308.46        18.83 o                         
   7  -5   8         29.98         30.56         8.38 o                         
   8  -5   8         24.95         26.80         6.63 o                         
  -9  -4   8          2.18         -2.06         3.57 o                         
  -8  -4   8        256.89        273.03        19.27 o                         
  -7  -4   8          2.45          6.74         2.36 o                         
  -6  -4   8          2.43          3.03         1.79 o                         
  -5  -4   8          7.39          6.05         1.92 o                         
  -4  -4   8        387.51        371.67        17.37 o                         
  -3  -4   8        428.65        421.40        31.06 o                         
  -2  -4   8        602.19        646.80        22.01 o                         
  -1  -4   8       1408.15       1424.37        29.71 o                         
   0  -4   8        191.08        180.59         9.86 o                         
   1  -4   8        480.83        250.94       216.86 o                         
   2  -4   8        485.85        509.57        18.50 o                         
   3  -4   8       2675.02       2614.02        49.32 o                         
   4  -4   8         22.21         29.07         5.18 o                         
   5  -4   8         19.84         25.04         4.97 o                         
   6  -4   8          0.44          2.25         6.24 o                         
   7  -4   8        571.51        581.58        29.56 o                         
   8  -4   8        351.48        368.67        20.99 o                         
  -9  -3   8          3.56         10.56         4.81 o                         
  -8  -3   8        117.29        118.76         8.88 o                         
  -7  -3   8         78.97         75.39         6.52 o                         
  -6  -3   8         66.03         59.00         5.08 o                         
  -5  -3   8        687.15        696.23        35.54 o                         
  -4  -3   8       1413.61       1376.73        40.52 o                         
  -3  -3   8         27.26         26.17         4.45 o                         
  -2  -3   8          1.18          2.87         1.47 o                         
  -1  -3   8         51.79         48.21         4.56 o                         
   0  -3   8       1023.14       1025.64        16.21 o                         
   1  -3   8         10.13          8.44         3.23 o                         
   2  -3   8        363.74        342.71        11.45 o                         
   3  -3   8          9.57          7.01         3.92 o                         
   4  -3   8        447.31        454.20        18.87 o                         
   5  -3   8         35.12         41.44         6.14 o                         
   6  -3   8        431.59        417.70        19.79 o                         
   7  -3   8        130.47        125.78        11.45 o                         
   8  -3   8        152.55        134.18        21.84 o                         
 -10  -2   8         35.49         34.54        10.39 o                         
  -9  -2   8         55.86         59.26         8.14 o                         
  -8  -2   8        605.95        582.54        19.48 o                         
  -7  -2   8          4.97          5.90         2.19 o                         
  -6  -2   8         50.19         59.99         5.04 o                         
  -5  -2   8        775.71        745.42        16.64 o                         
  -4  -2   8        157.16        144.42         9.84 o                         
  -3  -2   8       4582.14       4578.36        82.69 o                         
  -2  -2   8          9.05         17.89         1.79 o                         
  -1  -2   8        525.60        542.58        10.49 o                         
   0  -2   8       2121.46       2308.87        31.14 o                         
   1  -2   8       2143.21       2258.01        31.56 o                         
   2  -2   8       1249.93       1190.53        24.39 o                         
   3  -2   8          1.51          2.08         1.89 o                         
   4  -2   8         20.04         15.38         6.83 o                         
   5  -2   8          0.78          8.65         6.76 o                         
   6  -2   8        252.85        247.16        25.93 o                         
   7  -2   8         11.11         24.51        10.71 o                         
   8  -2   8         31.41         27.99        10.84 o                         
 -10  -1   8         93.33         97.18        10.63 o                         
  -9  -1   8          3.60          1.21         2.45 o                         
  -8  -1   8         38.93         32.34         4.64 o                         
  -7  -1   8        221.89        228.73        11.22 o                         
  -6  -1   8       1034.78        986.42        27.81 o                         
  -5  -1   8         41.77         46.86         5.24 o                         
  -4  -1   8        382.63        409.44        14.21 o                         
  -3  -1   8        895.93        852.76        15.51 o                         
  -2  -1   8       1500.86       1304.29        19.29 o                         
  -1  -1   8       2992.17       3306.51        32.02 o                         
   0  -1   8        408.26        356.28        11.30 o                         
   1  -1   8         14.26         10.20         2.41 o                         
   2  -1   8        983.79        946.70        18.87 o                         
   3  -1   8        565.27        533.02        13.39 o                         
   4  -1   8        143.85        153.95         6.72 o                         
   5  -1   8        474.13        494.44        34.94 o                         
   6  -1   8          0.66         -1.47         5.72 o                         
   7  -1   8        129.52        110.16        18.94 o                         
   8  -1   8         26.47         37.85        12.53 o                         
 -10   0   8        104.54         98.31        14.25 o                         
  -9   0   8        406.52        411.16        33.86 o                         
  -8   0   8          3.50          0.76         2.25 o                         
  -7   0   8         96.35         71.39        11.76 o                         
  -6   0   8         12.66         15.75         5.62 o                         
  -5   0   8       1324.28       1348.46        28.70 o                         
  -4   0   8        483.24        555.90        13.45 o                         
  -3   0   8        124.48        150.29         4.80 o                         
  -2   0   8       1368.39       1448.06        27.78 o                         
  -1   0   8        591.55        721.62        11.92 o                         
   0   0   8        126.32        117.13         7.08 o                         
   1   0   8       3056.23       3192.52        60.80 o                         
   2   0   8          8.86          8.15         1.63 o                         
   3   0   8        336.51        332.43         9.28 o                         
   4   0   8         40.38         48.10         5.57 o                         
   5   0   8          9.95         15.42         6.82 o                         
   6   0   8        444.87        508.61        39.10 o                         
   7   0   8         17.00          9.88         5.44 o                         
 -10   1   8         21.75         21.50         5.65 o                         
  -9   1   8        130.78        128.63        10.07 o                         
  -8   1   8        478.56        520.53        23.98 o                         
  -7   1   8        240.02        241.14        15.23 o                         
  -6   1   8        109.29        140.83        10.91 o                         
  -5   1   8        158.15        177.47        11.64 o                         
  -4   1   8        780.44        683.41        19.04 o                         
  -3   1   8        203.54        167.70         8.49 o                         
  -2   1   8        393.29        468.97        14.20 o                         
  -1   1   8        261.29        205.50        13.66 o                         
   0   1   8        311.21        400.60        13.21 o                         
   1   1   8         35.12         43.79         4.34 o                         
   2   1   8        223.42        232.22        14.30 o                         
   3   1   8          9.27         13.05         2.06 o                         
   4   1   8         47.01         45.63         6.06 o                         
   5   1   8         13.20          5.40         6.68 o                         
   6   1   8        113.13        122.13        20.30 o                         
   7   1   8         44.12         42.57        13.83 o                         
 -10   2   8          0.86          3.22         5.67 o                         
  -9   2   8          4.68          7.79         5.25 o                         
  -8   2   8          1.78          6.23         3.00 o                         
  -7   2   8        157.14        166.29        22.68 o                         
  -6   2   8          4.56         10.27         9.39 o                         
  -5   2   8        858.49        845.54        20.01 o                         
  -4   2   8          4.99          4.21         1.02 o                         
  -3   2   8       1026.11       1052.93        27.10 o                         
  -2   2   8          7.46         15.33         3.60 o                         
  -1   2   8        368.39        286.02         9.70 o                         
   0   2   8       1393.35       1371.50        24.61 o                         
   1   2   8         30.45         30.67         5.13 o                         
   2   2   8         70.81         76.07         5.61 o                         
   3   2   8        157.66        172.12        12.63 o                         
   4   2   8         27.97         30.61         9.10 o                         
   5   2   8          6.23         -5.53         5.53 o                         
   6   2   8        113.64        117.62        20.17 o                         
   7   2   8          0.07          9.24         8.91 o                         
 -10   3   8         76.51         96.12        17.04 o                         
  -9   3   8         13.40          8.85         7.16 o                         
  -8   3   8        302.09        299.89        17.28 o                         
  -7   3   8        197.47        210.96        13.57 o                         
  -6   3   8         76.43         83.17         8.07 o                         
  -5   3   8        231.08        226.08        12.45 o                         
  -4   3   8       1699.16       1580.81        28.28 o                         
  -3   3   8        646.75        649.89        20.36 o                         
  -2   3   8          4.33          3.29         1.82 o                         
  -1   3   8        238.75        213.38         9.92 o                         
   0   3   8        664.29        702.81        18.29 o                         
   1   3   8        350.53        363.66        13.79 o                         
   2   3   8        254.41        235.20        11.80 o                         
   3   3   8          7.51          2.33         2.30 o                         
   4   3   8        126.49        134.43        16.71 o                         
   5   3   8       1048.54       1171.13        63.28 o                         
   6   3   8          8.81          2.25         7.11 o                         
 -10   4   8         15.19         19.18         9.05 o                         
  -9   4   8         47.14         41.90        10.17 o                         
  -8   4   8        330.51        314.62        29.04 o                         
  -7   4   8        858.96        889.20        27.77 o                         
  -6   4   8        391.44        394.77        14.03 o                         
  -5   4   8         49.23         55.96         4.22 o                         
  -4   4   8        192.44        202.59         8.54 o                         
  -3   4   8        274.07        277.21         9.14 o                         
  -2   4   8        753.69        746.82        38.75 o                         
  -1   4   8         64.90         63.43        10.26 o                         
   0   4   8        140.89        135.66         8.39 o                         
   1   4   8        108.60        149.18         9.49 o                         
   2   4   8       1338.28       1282.42        35.74 o                         
   3   4   8         75.86         81.30         7.87 o                         
   4   4   8        100.54        120.93        12.79 o                         
   5   4   8         13.67          4.17         4.11 o                         
 -10   5   8        102.95         89.04        17.18 o                         
  -9   5   8         28.73         21.95         6.93 o                         
  -8   5   8        417.35        437.58        35.29 o                         
  -7   5   8         91.06         84.31        15.23 o                         
  -6   5   8        521.57        565.34        18.61 o                         
  -5   5   8        797.96        796.09        16.76 o                         
  -4   5   8          1.34          2.10         1.05 o                         
  -3   5   8        637.94        676.12        15.25 o                         
  -2   5   8        336.20        333.33        42.91 o                         
  -1   5   8       1654.19       1618.48        37.10 o                         
   0   5   8         69.01         83.46         8.29 o                         
   1   5   8        641.06        605.23        20.63 o                         
   2   5   8        188.29        196.52        12.32 o                         
   3   5   8         23.45         24.51         4.97 o                         
   4   5   8        137.66        116.47        13.24 o                         
   5   5   8          2.27          1.44         3.94 o                         
 -10   6   8         59.05         60.93        14.92 o                         
  -9   6   8         94.79         88.14        17.12 o                         
  -8   6   8        630.77        666.53        45.45 o                         
  -7   6   8        111.42         94.71        16.41 o                         
  -6   6   8          9.59          7.52         5.22 o                         
  -5   6   8        439.99        444.62        34.28 o                         
  -4   6   8        621.61        569.36        38.09 o                         
  -3   6   8         16.64         11.97         5.11 o                         
  -2   6   8        348.11        348.05        16.54 o                         
  -1   6   8         92.49         80.88         8.37 o                         
   0   6   8        387.91        374.60        19.00 o                         
   1   6   8        589.00        556.79        24.50 o                         
   2   6   8        738.43        684.26        24.55 o                         
   3   6   8         70.31         85.15        17.04 o                         
   4   6   8          5.60         -0.96         5.94 o                         
  -9   7   8          4.01         10.75         8.42 o                         
  -8   7   8        212.57        190.15        25.04 o                         
  -7   7   8         45.39         46.59        11.35 o                         
  -6   7   8         27.59         39.96        10.78 o                         
  -5   7   8         46.17         66.93        14.45 o                         
  -4   7   8         85.41         72.70        14.84 o                         
  -3   7   8         62.72         67.08        14.13 o                         
  -2   7   8        454.19        487.02        24.24 o                         
  -1   7   8        154.56        141.61        18.57 o                         
   0   7   8         38.85         34.97         6.80 o                         
   1   7   8        121.75        117.39        11.90 o                         
   2   7   8         14.35          6.55         4.33 o                         
   3   7   8        219.27        227.50        19.15 o                         
  -8   8   8        100.69        123.87        21.23 o                         
  -7   8   8          0.11         -3.94         5.79 o                         
  -6   8   8         62.16         85.30        17.07 o                         
  -5   8   8          7.26          4.51         6.31 o                         
  -4   8   8         46.77         31.14        10.44 o                         
  -3   8   8          4.32          2.45         4.21 o                         
  -2   8   8          3.24          4.14         5.03 o                         
  -1   8   8         11.21          4.28         3.62 o                         
   0   8   8          3.48          3.42         3.56 o                         
   1   8   8         87.43        116.90        18.40 o                         
   2   8   8         45.87         40.23         8.34 o                         
  -7   9   8          1.58         -0.55         5.18 o                         
  -6   9   8          2.98         13.84        10.30 o                         
  -5   9   8        122.31        112.44        20.34 o                         
  -4   9   8         12.82          2.30         5.76 o                         
  -3   9   8        309.25        323.83        34.03 o                         
  -2   9   8         14.05          8.89         8.37 o                         
  -1   9   8          9.37          9.77         7.03 o                         
   0   9   8         13.20         23.52        11.33 o                         
  -5  10   8         11.58          9.59         8.65 o                         
  -4  10   8         30.21         22.17         6.59 o                         
  -3  10   8          7.57          2.57         4.24 o                         
   0 -12   9          8.46         12.27         6.91 o                         
   1 -12   9         12.88         17.83         7.94 o                         
   2 -12   9         46.73         49.79         8.36 o                         
   3 -12   9         50.81         64.93        10.11 o                         
  -3 -11   9          2.40          4.63         7.03 o                         
  -2 -11   9         23.90         27.72         6.57 o                         
  -1 -11   9        446.70        436.27        33.60 o                         
   0 -11   9        205.68        225.16        23.76 o                         
   1 -11   9         51.77         49.32        13.41 o                         
   2 -11   9         46.34         60.95        14.57 o                         
   3 -11   9         55.88         49.67        14.38 o                         
   4 -11   9        153.45        150.38        11.57 o                         
   5 -11   9          0.64         -1.41         2.79 o                         
  -4 -10   9         55.45         71.48        10.77 o                         
  -3 -10   9          1.81         -0.71         6.87 o                         
  -2 -10   9        166.00        145.52        14.25 o                         
  -1 -10   9         12.39         12.12         5.79 o                         
   0 -10   9        100.94         91.67        14.71 o                         
   1 -10   9        109.19        118.62        12.15 o                         
   2 -10   9        119.33        107.50        25.03 o                         
   3 -10   9        222.09        219.34        12.80 o                         
   4 -10   9         12.36         13.82         4.32 o                         
   5 -10   9        153.72        144.50        11.52 o                         
   6 -10   9          0.08          3.07         4.16 o                         
  -5  -9   9         89.70         88.80        12.34 o                         
  -4  -9   9          0.47         -1.13         3.34 o                         
  -3  -9   9         53.18         58.94         9.08 o                         
  -2  -9   9        425.46        415.11        32.04 o                         
  -1  -9   9         30.73         44.64        10.74 o                         
   0  -9   9        255.60        238.31        22.71 o                         
   1  -9   9         23.19         20.65         5.50 o                         
   2  -9   9         35.19         34.90         4.76 o                         
   3  -9   9          1.81         -1.14         3.87 o                         
   4  -9   9        119.01        129.01        10.06 o                         
   5  -9   9         29.07         19.59         4.51 o                         
   6  -9   9         64.08         62.99         9.74 o                         
   7  -9   9          2.62          6.43         7.78 o                         
  -6  -8   9        246.51        298.94        26.63 o                         
  -5  -8   9         58.92         58.51         9.42 o                         
  -4  -8   9        258.41        294.58        19.56 o                         
  -3  -8   9        317.51        322.65        19.59 o                         
  -2  -8   9         56.09         57.45         8.51 o                         
  -1  -8   9         87.60         93.90        14.49 o                         
   0  -8   9        160.00        135.28        17.03 o                         
   1  -8   9        608.36        611.55        27.11 o                         
   2  -8   9        293.06        264.95        12.58 o                         
   3  -8   9          0.78         -0.69         2.10 o                         
   4  -8   9         66.78         51.37         6.57 o                         
   5  -8   9        584.30        603.41        27.21 o                         
   6  -8   9        135.21        118.08        13.10 o                         
   7  -8   9         44.93         46.26        10.84 o                         
  -7  -7   9        181.60        190.62        29.40 o                         
  -6  -7   9          9.62         20.44         6.65 o                         
  -5  -7   9          0.64         -0.36         2.70 o                         
  -4  -7   9        122.92        117.99        11.67 o                         
  -3  -7   9         47.22         55.35         7.75 o                         
  -2  -7   9        650.02        629.09        25.43 o                         
  -1  -7   9          0.21          0.13         0.65 o                         
   0  -7   9          6.12          4.00         2.04 o                         
   1  -7   9        669.86        656.28        18.48 o                         
   2  -7   9        868.33        916.07        19.53 o                         
   3  -7   9         32.59         33.08         5.33 o                         
   4  -7   9        407.32        387.40        19.93 o                         
   5  -7   9          0.93          7.40         8.78 o                         
   6  -7   9        126.24        142.56        13.41 o                         
   7  -7   9         96.91         87.49        11.08 o                         
   8  -7   9          0.19          4.81         4.00 o                         
  -8  -6   9         19.50          9.02         5.44 o                         
  -7  -6   9         78.06         89.26        11.09 o                         
  -6  -6   9         12.89         19.81         5.60 o                         
  -5  -6   9        346.70        321.68        20.53 o                         
  -4  -6   9         47.28         42.17         6.54 o                         
  -3  -6   9         33.91         39.16         6.23 o                         
  -2  -6   9         60.76         55.65         7.06 o                         
  -1  -6   9         42.31         12.01        23.18 o                         
   0  -6   9         62.54         61.65         5.54 o                         
   1  -6   9         17.31         19.86         3.75 o                         
   2  -6   9          4.89          0.50         1.18 o                         
   3  -6   9         96.32         90.38        10.94 o                         
   4  -6   9         37.51         32.87         6.28 o                         
   5  -6   9          3.62          2.90         2.56 o                         
   6  -6   9          8.90          0.55         3.82 o                         
   7  -6   9         55.00         55.96        15.47 o                         
   8  -6   9         16.98         14.04         6.11 o                         
  -8  -5   9        512.06        529.85        27.78 o                         
  -7  -5   9        195.44        208.99        37.99 o                         
  -6  -5   9          6.95          8.39         3.75 o                         
  -5  -5   9         37.45         41.27         6.64 o                         
  -4  -5   9        368.96        350.69        17.95 o                         
  -3  -5   9        480.35        470.75        20.07 o                         
  -2  -5   9        548.06        531.70        20.58 o                         
  -1  -5   9         80.57         25.08        39.73 o                         
   0  -5   9        277.12        300.48        12.38 o                         
   1  -5   9        622.42        581.58        48.49 o                         
   2  -5   9         12.22         10.35         4.29 o                         
   3  -5   9         73.23         62.69         3.20 o                         
   4  -5   9          0.49          1.72         2.89 o                         
   5  -5   9         30.55         32.67         6.01 o                         
   6  -5   9         37.08         44.79         7.43 o                         
   7  -5   9          1.79          2.78         3.20 o                         
   8  -5   9         26.67         29.89         7.91 o                         
  -9  -4   9         24.01         28.53         6.97 o                         
  -8  -4   9        201.24        186.94        27.60 o                         
  -7  -4   9        144.19        166.48        13.86 o                         
  -6  -4   9         30.44         29.71         3.42 o                         
  -5  -4   9        174.47        160.55        17.37 o                         
  -4  -4   9        599.14        572.54        21.75 o                         
  -3  -4   9       2741.04       2852.97        52.08 o                         
  -2  -4   9          0.55         -0.87         1.46 o                         
  -1  -4   9        627.03        599.38        16.04 o                         
   0  -4   9          2.89          3.25         1.20 o                         
   1  -4   9       1178.33       1152.67        29.06 o                         
   2  -4   9        105.10         98.02         6.41 o                         
   3  -4   9        665.73        589.97        14.10 o                         
   4  -4   9        911.56        867.07        28.41 o                         
   5  -4   9         33.70         28.34         5.45 o                         
   6  -4   9        129.10        130.81        11.81 o                         
   7  -4   9         82.70         66.91         9.04 o                         
   8  -4   9        240.01        293.40        32.87 o                         
  -9  -3   9         59.67         55.51         9.07 o                         
  -8  -3   9        117.25        124.36        16.49 o                         
  -7  -3   9        859.70        809.65        38.38 o                         
  -6  -3   9        227.78        204.20         9.76 o                         
  -5  -3   9         27.19         25.01         3.47 o                         
  -4  -3   9         86.98         85.62         7.69 o                         
  -3  -3   9         22.50         19.13         2.73 o                         
  -2  -3   9        384.28        396.37         9.37 o                         
  -1  -3   9        382.47        389.38         8.99 o                         
   0  -3   9       1749.97       1768.87        24.11 o                         
   1  -3   9        394.82        398.65        11.76 o                         
   2  -3   9        899.10        905.80        21.12 o                         
   3  -3   9        119.45        119.77         5.21 o                         
   4  -3   9       1042.46       1065.34        48.10 o                         
   5  -3   9       1058.87       1053.53        51.63 o                         
   6  -3   9          5.78         10.62         6.98 o                         
   7  -3   9         54.44         39.97        11.93 o                         
   8  -3   9          4.88          4.91         5.23 o                         
 -10  -2   9         11.21         17.57         9.33 o                         
  -9  -2   9        211.29        217.68        16.64 o                         
  -8  -2   9         14.75          9.89         3.27 o                         
  -7  -2   9        214.11        241.35        18.26 o                         
  -6  -2   9        185.23        182.26         8.62 o                         
  -5  -2   9        638.32        607.40        14.53 o                         
  -4  -2   9         15.53         11.34         1.94 o                         
  -3  -2   9       1520.32       1556.98        35.64 o                         
  -2  -2   9        639.83        645.72        21.66 o                         
  -1  -2   9          9.83         15.66         1.75 o                         
   0  -2   9        719.35        761.72        17.45 o                         
   1  -2   9        894.56        836.78        21.85 o                         
   2  -2   9          1.07          2.58         1.50 o                         
   3  -2   9        228.70        215.20         9.06 o                         
   4  -2   9        409.48        408.35        29.62 o                         
   5  -2   9         30.10         31.31         9.62 o                         
   6  -2   9        365.66        347.62        31.70 o                         
   7  -2   9         62.43         67.15        15.40 o                         
   8  -2   9         44.29         45.38        13.75 o                         
 -10  -1   9         70.73         72.06         9.76 o                         
  -9  -1   9          1.91          2.56         2.67 o                         
  -8  -1   9        397.34        426.62        20.63 o                         
  -7  -1   9        144.20        140.23        16.80 o                         
  -6  -1   9       1034.95       1062.00        28.77 o                         
  -5  -1   9        274.08        285.54        17.42 o                         
  -4  -1   9        920.58        848.76        28.00 o                         
  -3  -1   9       1069.15       1217.38        26.55 o                         
  -2  -1   9        784.80        776.53        19.00 o                         
  -1  -1   9       3103.22       3285.98        72.74 o                         
   0  -1   9         37.27         29.46         3.45 o                         
   1  -1   9        149.72        151.35         9.39 o                         
   2  -1   9        114.91        107.65         7.70 o                         
   3  -1   9       1184.07       1218.20        22.87 o                         
   4  -1   9        303.39        331.93        27.56 o                         
   5  -1   9         93.88         90.38        15.40 o                         
   6  -1   9          3.15         15.19         8.30 o                         
   7  -1   9         31.89         10.88         5.49 o                         
 -10   0   9         33.51         36.07         6.54 o                         
  -9   0   9        262.54        272.47        13.58 o                         
  -8   0   9        388.07        379.93        14.84 o                         
  -7   0   9         40.97         29.71         4.96 o                         
  -6   0   9         52.85         58.54         6.16 o                         
  -5   0   9        528.09        521.32        17.09 o                         
  -4   0   9        479.19        424.95         9.88 o                         
  -3   0   9         18.29         31.60         3.95 o                         
  -2   0   9          9.67          6.40         2.64 o                         
  -1   0   9        687.94        687.68        11.32 o                         
   0   0   9       3201.68       3338.89        66.71 o                         
   1   0   9        287.65        275.36         9.10 o                         
   2   0   9        188.51        211.15         7.85 o                         
   3   0   9          8.18          7.92         2.01 o                         
   4   0   9        468.41        469.46        34.68 o                         
   5   0   9        377.45        349.20        31.71 o                         
   6   0   9        267.47        293.23        30.49 o                         
   7   0   9          4.79         16.25         9.75 o                         
 -10   1   9         14.77         17.94         5.32 o                         
  -9   1   9          1.21          2.48         3.31 o                         
  -8   1   9         66.14        111.77        55.99 o                         
  -7   1   9        705.11        701.95        27.07 o                         
  -6   1   9          6.18          5.33         4.23 o                         
  -5   1   9        233.51        207.01         9.31 o                         
  -4   1   9         90.88         87.42         8.06 o                         
  -3   1   9        207.09        213.96        12.30 o                         
  -2   1   9         68.48         61.18         6.48 o                         
  -1   1   9        458.98        464.48        10.36 o                         
   0   1   9        744.01        707.26        51.29 o                         
   1   1   9         14.60         13.79         3.48 o                         
   2   1   9         62.56         69.81         5.54 o                         
   3   1   9        185.47        171.29        11.88 o                         
   4   1   9        108.45        107.34        17.03 o                         
   5   1   9         59.26         36.03        11.75 o                         
   6   1   9         34.86         49.09        14.10 o                         
   7   1   9         52.35         51.95        14.24 o                         
 -10   2   9          1.13          1.85         6.26 o                         
  -9   2   9          0.64          1.93         4.29 o                         
  -8   2   9        168.28        167.28        13.48 o                         
  -7   2   9        929.51        900.38        30.29 o                         
  -6   2   9         67.98         63.94         7.62 o                         
  -5   2   9        103.24        116.73        16.75 o                         
  -4   2   9         62.68         69.37         7.13 o                         
  -3   2   9        241.27        267.45        13.76 o                         
  -2   2   9       1311.68       1339.38        32.55 o                         
  -1   2   9        199.70        182.35         7.71 o                         
   0   2   9        756.43        753.24        20.39 o                         
   1   2   9        225.97        222.35        10.31 o                         
   2   2   9         93.20        107.14         6.98 o                         
   3   2   9         95.21         91.62         9.60 o                         
   4   2   9          3.29         -4.21         6.12 o                         
   5   2   9         20.30         18.20         8.73 o                         
   6   2   9         64.57         60.82        16.30 o                         
 -10   3   9         49.74         48.08        12.85 o                         
  -9   3   9         17.70         17.85         7.53 o                         
  -8   3   9         13.77         16.56         5.09 o                         
  -7   3   9        263.66        255.34        15.34 o                         
  -6   3   9        711.62        765.83        35.15 o                         
  -5   3   9         24.45         22.90         2.58 o                         
  -4   3   9         98.58        105.01         8.50 o                         
  -3   3   9       1870.77       1902.78        40.05 o                         
  -2   3   9         27.77         25.71         4.31 o                         
  -1   3   9        378.37        415.94        22.16 o                         
   0   3   9        307.51        297.22        12.63 o                         
   1   3   9         21.75         32.70         5.03 o                         
   2   3   9         86.23         75.74         7.12 o                         
   3   3   9        321.47        291.91        14.30 o                         
   4   3   9        109.66        117.36        12.45 o                         
   5   3   9        128.06         99.50        12.44 o                         
   6   3   9         28.35         46.76         9.03 o                         
 -10   4   9          2.63         17.75         9.04 o                         
  -9   4   9         18.22         29.14         9.95 o                         
  -8   4   9        507.61        534.87        23.15 o                         
  -7   4   9        794.78        769.44        26.22 o                         
  -6   4   9        367.66        347.08        16.09 o                         
  -5   4   9         56.04         69.96         4.62 o                         
  -4   4   9        128.50        127.63         5.52 o                         
  -3   4   9          0.10          5.81         3.76 o                         
  -2   4   9       1034.29       1023.26        28.60 o                         
  -1   4   9         22.71         22.38         3.76 o                         
   0   4   9         61.18         71.01         7.09 o                         
   1   4   9        101.24         95.42         7.83 o                         
   2   4   9       1381.89       1356.99        32.23 o                         
   3   4   9        157.98        172.58        11.53 o                         
   4   4   9          5.61          9.44         8.03 o                         
   5   4   9         10.38         25.22         7.12 o                         
 -10   5   9         31.67         34.00        11.16 o                         
  -9   5   9        167.69        161.34        22.54 o                         
  -8   5   9         13.77         24.09        10.58 o                         
  -7   5   9        579.45        669.05        44.23 o                         
  -6   5   9          9.65          6.60         5.09 o                         
  -5   5   9        487.50        514.95        17.83 o                         
  -4   5   9        337.89        320.10        13.89 o                         
  -3   5   9        315.49        335.39        14.92 o                         
  -2   5   9        103.64        101.22        15.54 o                         
  -1   5   9        624.83        679.21        35.23 o                         
   0   5   9        327.59        329.25        16.92 o                         
   1   5   9         10.09          1.27         2.49 o                         
   2   5   9         49.89         46.97         6.36 o                         
   3   5   9         55.69         64.56         7.72 o                         
   4   5   9         68.77         63.95        10.26 o                         
  -9   6   9         24.31         23.61         7.71 o                         
  -8   6   9        635.64        624.87        45.28 o                         
  -7   6   9        120.74        152.27        22.08 o                         
  -6   6   9        324.59        291.37        29.78 o                         
  -5   6   9         31.44         45.46        12.19 o                         
  -4   6   9        347.11        368.11        31.59 o                         
  -3   6   9        830.59        818.50        47.29 o                         
  -2   6   9        994.08        963.10        51.44 o                         
  -1   6   9        219.52        222.85        13.98 o                         
   0   6   9         22.12         16.02         4.74 o                         
   1   6   9        800.20        790.57        45.54 o                         
   2   6   9          2.08          0.69         4.34 o                         
   3   6   9          7.05         11.27        10.36 o                         
  -9   7   9          0.97         -1.36         5.95 o                         
  -8   7   9         97.42         97.97        17.80 o                         
  -7   7   9        342.78        315.78        32.40 o                         
  -6   7   9        251.57        241.65        27.85 o                         
  -5   7   9        109.37         76.24        15.58 o                         
  -4   7   9         41.89         30.24         9.94 o                         
  -3   7   9        531.47        537.86        40.62 o                         
  -2   7   9        141.05        127.76        19.55 o                         
  -1   7   9         75.11         77.64         8.92 o                         
   0   7   9        253.33        250.56        16.91 o                         
   1   7   9          5.05          8.41         5.41 o                         
   2   7   9         27.23         19.18        12.07 o                         
  -8   8   9          2.25         11.98         8.00 o                         
  -7   8   9          1.88         -4.82         7.59 o                         
  -6   8   9         72.48         68.48        16.03 o                         
  -5   8   9          0.62         -9.83         9.83 o                         
  -4   8   9          1.00          2.15         5.78 o                         
  -3   8   9         58.93         38.75        11.50 o                         
  -2   8   9         25.22         32.24        11.37 o                         
  -1   8   9          2.83          0.25         5.34 o                         
   0   8   9         86.33         97.23        18.68 o                         
   1   8   9        102.61        107.65        19.41 o                         
  -6   9   9         65.09         60.83        15.35 o                         
  -5   9   9        126.31        148.08        23.69 o                         
  -4   9   9          4.06         10.87         6.09 o                         
  -3   9   9          0.75          1.84         4.97 o                         
  -2   9   9         31.00         51.96         9.00 o                         
  -1   9   9          0.30         -5.94         6.57 o                         
   1 -12  10          0.72          1.00         3.37 o                         
  -2 -11  10          7.39         14.58         5.56 o                         
  -1 -11  10        136.43        113.47        18.06 o                         
   0 -11  10        323.48        343.36        30.07 o                         
   1 -11  10         93.72        103.08        12.04 o                         
   2 -11  10          0.42          0.53         3.68 o                         
   3 -11  10          5.27          3.43         3.81 o                         
   4 -11  10        115.86        128.49        10.76 o                         
  -4 -10  10        233.37        254.16        24.33 o                         
  -3 -10  10        107.97        120.92        13.51 o                         
  -2 -10  10          9.33          7.72         8.83 o                         
  -1 -10  10        120.59        127.68        18.12 o                         
   0 -10  10        148.76        149.04        19.53 o                         
   1 -10  10        602.76        623.11        28.73 o                         
   2 -10  10         86.30         89.34        11.04 o                         
   3 -10  10        211.41        206.19        12.91 o                         
   4 -10  10         26.24         23.87         4.84 o                         
   5 -10  10         75.83         76.88         8.67 o                         
  -5  -9  10         12.24         16.13         9.23 o                         
  -4  -9  10        170.45        165.46        15.44 o                         
  -3  -9  10          1.37         12.16         4.93 o                         
  -2  -9  10        166.15        154.77        13.97 o                         
  -1  -9  10        108.89         86.35        14.83 o                         
   0  -9  10        286.71        268.11        25.72 o                         
   1  -9  10          0.24          0.55         2.06 o                         
   2  -9  10         60.67         70.23         7.02 o                         
   3  -9  10         67.42         67.18         7.15 o                         
   4  -9  10        194.24        193.46        12.67 o                         
   5  -9  10          6.09          3.18         3.16 o                         
   6  -9  10        109.41         98.81        12.18 o                         
  -6  -8  10        261.95        258.77        21.32 o                         
  -5  -8  10        290.41        303.60        20.79 o                         
  -4  -8  10         61.93         61.71         9.80 o                         
  -3  -8  10        117.17        125.26        12.43 o                         
  -2  -8  10          9.03          5.66         3.17 o                         
  -1  -8  10        228.11        210.47        21.81 o                         
   0  -8  10         60.95         45.36         9.48 o                         
   1  -8  10        128.05        147.10        10.40 o                         
   2  -8  10        297.89        294.86        27.82 o                         
   3  -8  10         62.50         65.03         6.85 o                         
   4  -8  10          3.25         -3.19         3.19 o                         
   5  -8  10        306.86        314.72        19.84 o                         
   6  -8  10        184.33        182.10        15.92 o                         
   7  -8  10          4.09          5.01         4.30 o                         
  -7  -7  10         21.13         29.10         7.37 o                         
  -6  -7  10          5.02          1.48         3.60 o                         
  -5  -7  10          5.13          1.67         4.94 o                         
  -4  -7  10        399.94        381.89        21.12 o                         
  -3  -7  10         21.45         29.10         7.91 o                         
  -2  -7  10        884.86        885.62        30.78 o                         
  -1  -7  10         18.09         11.05         6.34 o                         
   0  -7  10         58.57         57.97         5.59 o                         
   1  -7  10          3.41          0.84         2.29 o                         
   2  -7  10        980.25        914.53        24.13 o                         
   3  -7  10       1522.62       1498.45        38.28 o                         
   4  -7  10          5.59          3.80         3.90 o                         
   5  -7  10          9.99          8.93         4.24 o                         
   6  -7  10         10.20          6.79         4.28 o                         
   7  -7  10        166.12        173.31        16.24 o                         
  -8  -6  10          0.50         -3.72         4.45 o                         
  -7  -6  10         51.77         63.77        10.76 o                         
  -6  -6  10         39.78         39.65         7.53 o                         
  -5  -6  10         36.04         35.54        10.98 o                         
  -4  -6  10        135.96        116.74        13.10 o                         
  -3  -6  10         35.77         30.14        10.32 o                         
  -2  -6  10        329.92        341.32        17.60 o                         
  -1  -6  10        261.16        291.53        23.93 o                         
   0  -6  10         22.07         19.84         4.94 o                         
   1  -6  10        227.84        244.96        19.22 o                         
   2  -6  10        331.00        334.04        16.67 o                         
   3  -6  10        156.69        184.11        13.07 o                         
   4  -6  10        351.00        362.32        19.36 o                         
   5  -6  10          2.50          9.03         4.55 o                         
   6  -6  10          0.53          1.01         2.89 o                         
   7  -6  10         11.39         20.09         6.05 o                         
  -8  -5  10        256.60        265.35        23.30 o                         
  -7  -5  10          0.84          2.36         3.73 o                         
  -6  -5  10        108.93        102.71        11.42 o                         
  -5  -5  10        203.65        201.39        14.53 o                         
  -4  -5  10        473.29        484.11        21.26 o                         
  -3  -5  10        987.97        972.86        29.84 o                         
  -2  -5  10        182.23        202.92        12.62 o                         
  -1  -5  10        190.54        128.18        36.55 o                         
   0  -5  10        195.30        200.28        11.17 o                         
   1  -5  10        214.50        228.02        12.70 o                         
   2  -5  10          0.15          0.65         2.65 o                         
   3  -5  10         39.36         35.53         7.68 o                         
   4  -5  10         27.48         31.00         7.70 o                         
   5  -5  10         42.91         41.07         6.71 o                         
   6  -5  10         31.24         17.21         4.79 o                         
   7  -5  10         94.64         95.16        11.25 o                         
  -9  -4  10         66.08         77.36        18.73 o                         
  -8  -4  10         36.76         36.30         7.98 o                         
  -7  -4  10        377.06        383.70        21.20 o                         
  -6  -4  10         15.65         18.30         4.69 o                         
  -5  -4  10        276.22        301.51        30.92 o                         
  -4  -4  10         74.86         83.88         8.27 o                         
  -3  -4  10        658.88        660.99        31.39 o                         
  -2  -4  10        973.04        932.01        26.74 o                         
  -1  -4  10        222.30        221.24         8.48 o                         
   0  -4  10        124.70        133.45         8.97 o                         
   1  -4  10          0.61         -0.43         2.04 o                         
   2  -4  10        303.44        328.46        12.90 o                         
   3  -4  10        114.86        118.29         5.55 o                         
   4  -4  10         29.98         29.20         8.71 o                         
   5  -4  10         14.94          1.77         5.39 o                         
   6  -4  10         44.79         30.76         9.41 o                         
   7  -4  10          0.93          0.41         6.43 o                         
  -9  -3  10         64.01         83.66        10.92 o                         
  -8  -3  10         28.65         26.76         5.79 o                         
  -7  -3  10        414.01        412.03        20.88 o                         
  -6  -3  10        173.61        127.74        19.53 o                         
  -5  -3  10        417.52        398.48         9.95 o                         
  -4  -3  10        289.34        277.27        13.84 o                         
  -3  -3  10         68.36         75.38         5.26 o                         
  -2  -3  10       3484.10       3525.94        41.63 o                         
  -1  -3  10        415.85        401.95         9.91 o                         
   0  -3  10         19.75         24.66         2.78 o                         
   1  -3  10       2111.70       2084.16        38.49 o                         
   2  -3  10        100.82        104.85        12.77 o                         
   3  -3  10        476.11        454.06        12.66 o                         
   4  -3  10          0.15          3.54         4.14 o                         
   5  -3  10        493.31        524.09        36.80 o                         
   6  -3  10        320.55        287.19        29.98 o                         
   7  -3  10          0.75         -3.54         6.57 o                         
 -10  -2  10          8.31         11.77         5.08 o                         
  -9  -2  10        338.09        360.66        21.12 o                         
  -8  -2  10        172.46        204.28        14.90 o                         
  -7  -2  10         28.73         26.73         3.56 o                         
  -6  -2  10          3.85          3.87         1.87 o                         
  -5  -2  10        458.77        454.16        12.95 o                         
  -4  -2  10        244.84        229.01         8.28 o                         
  -3  -2  10        469.44        509.09        14.90 o                         
  -2  -2  10        664.55        654.42        23.40 o                         
  -1  -2  10         78.93         84.08         4.16 o                         
   0  -2  10         47.31         45.63         4.26 o                         
   1  -2  10        814.04        826.20        22.99 o                         
   2  -2  10       1036.86       1018.51        25.11 o                         
   3  -2  10        111.10        117.96         7.26 o                         
   4  -2  10        175.18        171.02        20.31 o                         
   5  -2  10          0.07         -6.12         6.12 o                         
   6  -2  10        419.67        394.57        35.11 o                         
   7  -2  10          0.29         -7.73         7.73 o                         
 -10  -1  10        126.23        138.10        13.45 o                         
  -9  -1  10         54.55         51.33         7.93 o                         
  -8  -1  10        158.43        139.85        10.34 o                         
  -7  -1  10        317.31        321.52        18.70 o                         
  -6  -1  10        300.74        310.41        14.82 o                         
  -5  -1  10        419.70        405.79        15.25 o                         
  -4  -1  10          1.93          2.17         1.67 o                         
  -3  -1  10       1255.01       1208.07        33.01 o                         
  -2  -1  10          0.04          1.24         1.55 o                         
  -1  -1  10        616.10        557.45        10.93 o                         
   0  -1  10        104.72        110.84         8.64 o                         
   1  -1  10        294.54        284.02        22.03 o                         
   2  -1  10        273.40        245.87        12.40 o                         
   3  -1  10        252.87        269.74        12.87 o                         
   4  -1  10          0.51         -3.74         7.06 o                         
   5  -1  10         83.88         68.29        14.47 o                         
   6  -1  10          3.49          3.91         7.99 o                         
   7  -1  10         48.68         66.44        16.17 o                         
 -10   0  10         10.99          4.12         3.11 o                         
  -9   0  10        131.34        121.73         8.05 o                         
  -8   0  10        314.35        303.62        14.39 o                         
  -7   0  10        103.14        115.07         8.24 o                         
  -6   0  10        130.74        136.23         8.01 o                         
  -5   0  10        173.73        153.58         7.42 o                         
  -4   0  10       2618.98       2741.49        41.91 o                         
  -3   0  10        338.69        392.21        13.81 o                         
  -2   0  10       1146.20       1209.21        28.23 o                         
  -1   0  10        180.34        158.98         9.13 o                         
   0   0  10       1743.12       1752.68        53.79 o                         
   1   0  10        548.43        555.63        20.60 o                         
   2   0  10          0.84          0.34         1.41 o                         
   3   0  10        322.56        333.09        22.31 o                         
   4   0  10         83.67         96.93        16.26 o                         
   5   0  10        376.27        400.17        34.78 o                         
   6   0  10         18.57         23.63        10.81 o                         
 -10   1  10         13.94         16.29         4.00 o                         
  -9   1  10         39.87         44.19         7.43 o                         
  -8   1  10          3.55          1.06         2.25 o                         
  -7   1  10       1297.07       1278.69        38.77 o                         
  -6   1  10          1.84         -0.22         1.35 o                         
  -5   1  10        702.05        693.42        19.54 o                         
  -4   1  10         86.39         83.77         8.15 o                         
  -3   1  10       1179.50       1188.48        32.00 o                         
  -2   1  10         61.67         79.43        19.92 o                         
  -1   1  10        148.86        148.47         5.60 o                         
   0   1  10        169.22        156.46        11.37 o                         
   1   1  10        228.55        239.83        18.71 o                         
   2   1  10       1641.33       1632.51        38.47 o                         
   3   1  10        392.11        388.98        18.81 o                         
   4   1  10          1.23         -2.66         4.67 o                         
   5   1  10         71.55         88.81        17.58 o                         
   6   1  10         91.42        106.32        20.05 o                         
 -10   2  10         13.17         17.34         8.39 o                         
  -9   2  10         29.39         26.68         6.39 o                         
  -8   2  10         64.14         70.72         8.98 o                         
  -7   2  10        107.84        143.80        12.09 o                         
  -6   2  10          2.11          9.63         2.71 o                         
  -5   2  10         81.75         88.50        15.93 o                         
  -4   2  10        181.89        203.31        12.72 o                         
  -3   2  10        266.43        256.95        14.23 o                         
  -2   2  10       1873.59       1839.62        53.32 o                         
  -1   2  10         97.81        101.80         6.22 o                         
   0   2  10        192.77        176.50         8.70 o                         
   1   2  10         81.66         86.02         7.46 o                         
   2   2  10         23.92         19.41         5.00 o                         
   3   2  10          2.51         -0.70         2.26 o                         
   4   2  10        225.74        189.48        24.61 o                         
   5   2  10        100.48         83.92        17.37 o                         
   6   2  10          0.18         -0.29         6.95 o                         
 -10   3  10         63.10         76.27        15.53 o                         
  -9   3  10        110.63        121.01        12.07 o                         
  -8   3  10         42.72         29.32         5.61 o                         
  -7   3  10        372.32        382.36        19.30 o                         
  -6   3  10        533.81        542.17        23.39 o                         
  -5   3  10        260.15        267.10        39.46 o                         
  -4   3  10        465.56        475.95        19.57 o                         
  -3   3  10        123.92        118.02        10.76 o                         
  -2   3  10        260.50        239.65        14.01 o                         
  -1   3  10         36.65         41.56         4.24 o                         
   0   3  10         48.61         68.41         5.86 o                         
   1   3  10         45.80         50.96         5.42 o                         
   2   3  10        437.41        411.13        20.52 o                         
   3   3  10        144.21        124.29         9.47 o                         
   4   3  10          0.37         -2.44         3.40 o                         
   5   3  10         30.92         21.99         5.73 o                         
 -10   4  10          1.83         -1.47         6.12 o                         
  -9   4  10         40.34         34.31        11.46 o                         
  -8   4  10        384.02        338.98        32.28 o                         
  -7   4  10         24.41         20.18         4.56 o                         
  -6   4  10          6.00          3.47         2.68 o                         
  -5   4  10         83.39         75.82         7.56 o                         
  -4   4  10         38.00         37.36         7.32 o                         
  -3   4  10        143.30        154.81        11.04 o                         
  -2   4  10       1604.30       1647.08        39.33 o                         
  -1   4  10         62.34         50.28         5.45 o                         
   0   4  10         63.74         49.56         5.87 o                         
   1   4  10        169.01        187.04        11.14 o                         
   2   4  10         78.48         57.10         8.47 o                         
   3   4  10        290.08        318.52        16.29 o                         
   4   4  10          0.00          2.60         3.68 o                         
  -9   5  10        151.47        138.60        21.85 o                         
  -8   5  10         28.89         22.62        11.52 o                         
  -7   5  10        356.90        406.51        35.83 o                         
  -6   5  10         19.37         26.67         9.46 o                         
  -5   5  10        113.90         98.42        17.06 o                         
  -4   5  10         37.76         34.34         6.99 o                         
  -3   5  10          0.47          0.01         4.63 o                         
  -2   5  10         12.65         14.86         4.34 o                         
  -1   5  10        712.17        710.39        32.35 o                         
   0   5  10        413.27        388.30        18.47 o                         
   1   5  10         60.49         65.81         7.26 o                         
   2   5  10         76.73         72.98         8.07 o                         
   3   5  10         59.83         57.88         7.58 o                         
  -9   6  10          2.63         10.73         7.77 o                         
  -8   6  10        256.86        297.12        31.90 o                         
  -7   6  10         75.34         78.83        16.65 o                         
  -6   6  10         19.80         27.01         8.79 o                         
  -5   6  10        176.27        165.63        22.78 o                         
  -4   6  10        184.41        150.55        20.71 o                         
  -3   6  10        942.20        960.43        53.10 o                         
  -2   6  10         52.03         53.15        13.40 o                         
  -1   6  10         33.23         32.70         9.68 o                         
   0   6  10         12.58          7.90         7.42 o                         
   1   6  10        187.74        189.98        23.45 o                         
   2   6  10         25.48         36.47         6.03 o                         
  -8   7  10          0.45          4.54         9.07 o                         
  -7   7  10        313.34        332.48        34.42 o                         
  -6   7  10        423.38        429.19        38.33 o                         
  -5   7  10        178.89        150.94        22.14 o                         
  -4   7  10        115.51        129.85        20.58 o                         
  -3   7  10          3.06          4.83         4.51 o                         
  -2   7  10        514.09        541.41        41.63 o                         
  -1   7  10         21.34         21.63         9.45 o                         
   0   7  10        111.99        106.15        19.41 o                         
   1   7  10          2.79         13.60         8.82 o                         
  -7   8  10          0.28         -3.31         5.67 o                         
  -6   8  10        164.65        201.04        27.66 o                         
  -5   8  10        223.56        214.51        28.27 o                         
  -4   8  10          9.64         24.92         9.84 o                         
  -3   8  10         29.21         28.94        10.67 o                         
  -2   8  10         25.56         25.19        10.99 o                         
  -1   8  10        102.81        133.60        22.36 o                         
  -2 -11  11          0.60          2.47         4.75 o                         
  -1 -11  11          1.28          4.06         6.54 o                         
   0 -11  11         39.59         21.86         9.11 o                         
   1 -11  11         58.88         61.46        12.84 o                         
   2 -11  11         10.64          0.16         6.72 o                         
   3 -11  11          6.03          6.46         4.77 o                         
  -4 -10  11         20.35         17.57         6.84 o                         
  -3 -10  11        243.98        232.91        18.90 o                         
  -2 -10  11        134.02        118.21        18.69 o                         
  -1 -10  11         71.64         89.86        16.45 o                         
   0 -10  11          1.43         -1.23         5.11 o                         
   1 -10  11        281.29        291.59        28.14 o                         
   2 -10  11        469.90        461.41        59.11 o                         
   3 -10  11         10.82          4.10         4.23 o                         
   4 -10  11          1.65         -4.35         4.35 o                         
   5 -10  11          6.70          4.51         5.88 o                         
  -5  -9  11         16.99         25.49        13.09 o                         
  -4  -9  11        131.63        133.87        14.04 o                         
  -3  -9  11         52.07         50.28         8.87 o                         
  -2  -9  11        385.47        405.06        33.23 o                         
  -1  -9  11         48.12         65.24        13.22 o                         
   0  -9  11        131.13        118.23        17.63 o                         
   1  -9  11        175.16        161.20        20.25 o                         
   2  -9  11         79.61         97.25         8.43 o                         
   3  -9  11        174.07        183.67        14.68 o                         
   4  -9  11         78.89         75.89         8.19 o                         
   5  -9  11         78.44         62.56         7.94 o                         
   6  -9  11          0.83          0.63         5.00 o                         
  -6  -8  11         26.65         36.76         8.06 o                         
  -5  -8  11         58.90         73.41        25.20 o                         
  -4  -8  11        217.67        210.22        16.84 o                         
  -3  -8  11        191.10        173.37        14.73 o                         
  -2  -8  11        128.09        106.55        16.52 o                         
  -1  -8  11         49.06         57.21        11.91 o                         
   0  -8  11         15.25         25.68         7.78 o                         
   1  -8  11          9.71          8.75         3.92 o                         
   2  -8  11         79.84         75.66        16.95 o                         
   3  -8  11        349.28        316.26        15.52 o                         
   4  -8  11        108.57        103.99         9.32 o                         
   5  -8  11         22.33         16.27         4.94 o                         
   6  -8  11        130.92        143.92        14.72 o                         
  -7  -7  11         31.85         38.14         8.58 o                         
  -6  -7  11          7.08          9.73         4.60 o                         
  -5  -7  11         61.35         63.80         9.79 o                         
  -4  -7  11        714.16        675.22        28.89 o                         
  -3  -7  11        309.70        315.82        18.79 o                         
  -2  -7  11         12.98         11.36         4.88 o                         
  -1  -7  11         23.51         29.11         8.84 o                         
   0  -7  11         22.43         20.07         4.21 o                         
   1  -7  11        607.57        574.10        64.68 o                         
   2  -7  11         76.33         94.40        16.95 o                         
   3  -7  11        621.84        659.52        34.28 o                         
   4  -7  11        134.92        122.70        11.72 o                         
   5  -7  11          3.72         -0.36         3.20 o                         
   6  -7  11          8.07          6.73         4.35 o                         
  -7  -6  11        125.90        116.50        12.88 o                         
  -6  -6  11          4.77          4.09         3.65 o                         
  -5  -6  11         16.39         10.56         4.37 o                         
  -4  -6  11        123.06        112.64        11.12 o                         
  -3  -6  11        435.43        439.92        20.99 o                         
  -2  -6  11         75.13         66.46        12.02 o                         
  -1  -6  11        534.41        500.66        33.14 o                         
   0  -6  11       1232.64       1223.18        28.95 o                         
   1  -6  11        169.69        155.69        11.01 o                         
   2  -6  11        440.15        444.38        20.32 o                         
   3  -6  11          3.50          6.12         4.87 o                         
   4  -6  11        186.05        175.24        20.93 o                         
   5  -6  11        127.29        112.92        17.85 o                         
   6  -6  11          4.78         -2.03         3.00 o                         
   7  -6  11          3.06          8.16         8.79 o                         
  -8  -5  11          4.34          2.45         4.57 o                         
  -7  -5  11         32.58         32.68         6.78 o                         
  -6  -5  11         52.21         45.79         7.52 o                         
  -5  -5  11         58.91         50.12         7.28 o                         
  -4  -5  11        258.80        296.33        16.87 o                         
  -3  -5  11         51.75         47.09         6.70 o                         
  -2  -5  11          0.45          1.90         4.37 o                         
  -1  -5  11        221.38        225.53         9.61 o                         
   0  -5  11        152.05        144.00         9.52 o                         
   1  -5  11        544.00        569.82        27.26 o                         
   2  -5  11        100.20        101.32         7.51 o                         
   3  -5  11          2.77          4.89         4.52 o                         
   4  -5  11         39.36         22.49         7.52 o                         
   5  -5  11         82.46        101.84        16.11 o                         
   6  -5  11         68.69         79.80        15.66 o                         
   7  -5  11        176.25        182.73        25.35 o                         
  -9  -4  11         16.01         29.31         7.36 o                         
  -8  -4  11          3.90          2.59         3.03 o                         
  -7  -4  11         80.94         83.60        10.32 o                         
  -6  -4  11        433.86        468.53        30.66 o                         
  -5  -4  11        118.14        118.42        10.49 o                         
  -4  -4  11        250.42        248.86        14.43 o                         
  -3  -4  11          9.79         17.31         3.93 o                         
  -2  -4  11        219.41        197.73        12.07 o                         
  -1  -4  11        633.18        637.21        21.79 o                         
   0  -4  11        137.00        144.79        10.02 o                         
   1  -4  11          4.49          3.56         1.74 o                         
   2  -4  11          1.39          4.86         2.06 o                         
   3  -4  11         61.88         81.61        12.56 o                         
   4  -4  11         89.88         81.43        14.37 o                         
   5  -4  11          2.49          3.64         3.60 o                         
   6  -4  11          0.34         -1.89         5.18 o                         
   7  -4  11          6.75         -7.87         7.87 o                         
  -9  -3  11         33.54         37.96        11.34 o                         
  -8  -3  11          3.94         -2.93         3.01 o                         
  -7  -3  11         33.21         36.03         6.34 o                         
  -6  -3  11        395.39        381.07        18.57 o                         
  -5  -3  11        936.33        950.86        28.45 o                         
  -4  -3  11         19.38         20.14         3.99 o                         
  -3  -3  11        175.56        181.73        16.60 o                         
  -2  -3  11        161.85        174.49         8.01 o                         
  -1  -3  11        358.96        379.52        10.27 o                         
   0  -3  11       1010.87       1075.57        17.47 o                         
   1  -3  11        217.48        218.73        11.57 o                         
   2  -3  11         96.31         88.02         7.04 o                         
   3  -3  11        391.70        350.38        26.91 o                         
   4  -3  11        411.29        466.01        33.64 o                         
   5  -3  11         69.16         68.69        14.35 o                         
   6  -3  11         98.78        110.95        18.66 o                         
   7  -3  11          0.03         -7.03         7.03 o                         
  -9  -2  11        222.47        202.64        15.85 o                         
  -8  -2  11         97.50        110.62        12.21 o                         
  -7  -2  11         77.70         85.48         9.08 o                         
  -6  -2  11         31.67         27.60         3.32 o                         
  -5  -2  11       1189.53       1217.50        22.60 o                         
  -4  -2  11        736.57        738.84        18.12 o                         
  -3  -2  11          0.03          1.22         1.75 o                         
  -2  -2  11        452.06        467.97        11.30 o                         
  -1  -2  11        137.33        147.79         9.12 o                         
   0  -2  11        957.58        982.36        20.43 o                         
   1  -2  11         60.64         46.44         5.54 o                         
   2  -2  11        865.17        899.22        24.67 o                         
   3  -2  11        867.29        855.23        22.71 o                         
   4  -2  11        116.68        100.91        16.36 o                         
   5  -2  11         76.08         78.00        15.70 o                         
   6  -2  11         35.61         38.43        11.57 o                         
 -10  -1  11         29.61         28.66         6.80 o                         
  -9  -1  11         22.19         17.95         4.94 o                         
  -8  -1  11         25.22         20.17         4.74 o                         
  -7  -1  11        619.46        605.91        22.70 o                         
  -6  -1  11         40.94         33.55         4.85 o                         
  -5  -1  11        170.19        158.95         7.46 o                         
  -4  -1  11        204.77        232.48        10.59 o                         
  -3  -1  11        470.43        446.83        21.03 o                         
  -2  -1  11          4.01          2.17         0.85 o                         
  -1  -1  11        470.17        504.75        11.77 o                         
   0  -1  11        133.12        136.63         9.98 o                         
   1  -1  11         52.28         69.86         7.14 o                         
   2  -1  11         24.94         26.57         5.89 o                         
   3  -1  11        914.37        890.77        25.68 o                         
   4  -1  11         47.80         75.59        14.94 o                         
   5  -1  11         16.91         18.13         9.24 o                         
   6  -1  11        152.43        148.50        23.27 o                         
 -10   0  11        104.33        112.97        13.50 o                         
  -9   0  11          7.91          8.59         2.44 o                         
  -8   0  11        284.05        288.72        13.88 o                         
  -7   0  11        113.82        121.85        11.53 o                         
  -6   0  11       1023.15       1034.49        22.77 o                         
  -5   0  11         16.77         10.40         1.85 o                         
  -4   0  11        195.33        182.62        19.29 o                         
  -3   0  11        264.99        253.97        19.46 o                         
  -2   0  11        752.51        736.57        25.46 o                         
  -1   0  11         89.75         73.77         9.27 o                         
   0   0  11          2.09          3.90         4.15 o                         
   1   0  11        551.81        531.80        20.99 o                         
   2   0  11         42.66         41.55         9.98 o                         
   3   0  11        330.84        327.52        16.54 o                         
   4   0  11        131.41        126.84        19.35 o                         
   5   0  11         66.27         71.40        14.93 o                         
   6   0  11          0.87          8.85         7.24 o                         
 -10   1  11         42.63         40.34         8.32 o                         
  -9   1  11        148.37        135.69        13.80 o                         
  -8   1  11         57.49         62.73         6.31 o                         
  -7   1  11        489.18        435.90        14.96 o                         
  -6   1  11         34.95         34.59         3.59 o                         
  -5   1  11         19.72         20.55         4.62 o                         
  -4   1  11          0.48          3.31         2.85 o                         
  -3   1  11       1693.30       1661.43        40.49 o                         
  -2   1  11       2481.60       2467.56        50.62 o                         
  -1   1  11        368.74        352.62         9.69 o                         
   0   1  11        251.35        288.11        16.23 o                         
   1   1  11          0.23          0.30         2.92 o                         
   2   1  11       1380.07       1399.89        38.32 o                         
   3   1  11          3.07          8.63         3.52 o                         
   4   1  11          1.24         -3.70         8.28 o                         
   5   1  11         38.28         19.08         8.36 o                         
 -10   2  11         55.09         79.20        10.91 o                         
  -9   2  11         72.39         67.40         9.99 o                         
  -8   2  11          9.54         12.44         4.47 o                         
  -7   2  11          1.70          3.52         3.65 o                         
  -6   2  11        204.49        195.95        15.30 o                         
  -5   2  11        462.55        430.93        20.22 o                         
  -4   2  11         22.63         26.91         5.11 o                         
  -3   2  11         81.21         53.13         8.87 o                         
  -2   2  11        929.33        985.90        30.51 o                         
  -1   2  11        114.86        102.31         6.64 o                         
   0   2  11        283.63        270.88        11.08 o                         
   1   2  11         80.76         84.78         7.87 o                         
   2   2  11         81.82         87.53         9.75 o                         
   3   2  11        745.03        753.13        38.15 o                         
   4   2  11          2.36         10.20         7.78 o                         
   5   2  11         21.05         31.29        11.55 o                         
 -10   3  11         18.19          7.79         5.47 o                         
  -9   3  11         44.60         63.49        14.19 o                         
  -8   3  11         29.31         43.23         7.35 o                         
  -7   3  11        129.91        132.33        11.64 o                         
  -6   3  11          5.03          9.57         4.45 o                         
  -5   3  11          1.11          3.23         2.31 o                         
  -4   3  11        511.33        522.83        21.48 o                         
  -3   3  11        290.68        296.21        16.09 o                         
  -2   3  11        174.49        176.25        12.50 o                         
  -1   3  11        172.96        170.32         8.71 o                         
   0   3  11          3.13          0.03         1.82 o                         
   1   3  11         41.70         55.77         6.00 o                         
   2   3  11        331.84        332.80        15.60 o                         
   3   3  11         36.58         43.65         5.97 o                         
   4   3  11          0.34          3.77         3.93 o                         
  -9   4  11         61.33         40.84        13.26 o                         
  -8   4  11        272.91        296.03        31.35 o                         
  -7   4  11        313.69        268.69        28.90 o                         
  -6   4  11         18.74         10.35         4.77 o                         
  -5   4  11        465.50        450.97        19.82 o                         
  -4   4  11        104.63        115.57         9.94 o                         
  -3   4  11         30.27         22.63         5.62 o                         
  -2   4  11         85.86         90.45         9.15 o                         
  -1   4  11         65.78         72.60        12.71 o                         
   0   4  11         47.79         30.61         9.25 o                         
   1   4  11        190.09        192.04        11.60 o                         
   2   4  11         21.19         18.22         3.98 o                         
   3   4  11         94.39         82.54         8.71 o                         
  -9   5  11          3.26          2.79         4.45 o                         
  -8   5  11          3.64          0.76         4.13 o                         
  -7   5  11         60.00         59.09        14.87 o                         
  -6   5  11         50.55         43.01        12.03 o                         
  -5   5  11          0.69         -1.13         4.99 o                         
  -4   5  11          0.95         -0.26         5.18 o                         
  -3   5  11        188.84        198.91        13.00 o                         
  -2   5  11        388.92        390.07        19.22 o                         
  -1   5  11         39.62         35.85        10.26 o                         
   0   5  11        371.52        394.29        32.53 o                         
   1   5  11        102.27        116.54        18.37 o                         
   2   5  11         21.45         22.47        10.39 o                         
   3   5  11          5.03         -1.46         3.75 o                         
  -8   6  11          0.60          5.40         6.61 o                         
  -7   6  11        102.12        122.20        20.75 o                         
  -6   6  11         14.80         10.68         7.70 o                         
  -5   6  11        347.06        330.37        32.39 o                         
  -4   6  11        103.09         96.70        17.18 o                         
  -3   6  11        231.51        249.86        27.71 o                         
  -2   6  11        157.22        128.05        20.25 o                         
  -1   6  11          3.31          7.44         4.20 o                         
   0   6  11          1.12          0.45         4.31 o                         
   1   6  11         54.20         70.84        15.59 o                         
  -7   7  11         33.40         47.81        14.06 o                         
  -6   7  11        574.38        699.23        50.76 o                         
  -5   7  11         11.49          4.78         5.71 o                         
  -4   7  11         89.53         84.29        17.89 o                         
  -3   7  11         42.53         36.04        10.32 o                         
  -2   7  11        167.62        116.50        20.01 o                         
  -1   7  11        201.99        206.21        26.48 o                         
   0   7  11         32.74         29.07        10.07 o                         
  -6   8  11         29.12         25.39        10.68 o                         
  -5   8  11        393.30        431.40        41.52 o                         
  -4   8  11         63.81         54.82        15.35 o                         
  -3   8  11         14.99         12.68         5.26 o                         
  -2   8  11          6.62          3.35         6.08 o                         
  -1 -11  12          2.81          6.58         7.00 o                         
   0 -11  12         36.04         48.17        12.49 o                         
   1 -11  12         16.87         25.21        10.74 o                         
   2 -11  12          0.35         -5.83         7.29 o                         
  -3 -10  12         12.92         13.48         5.31 o                         
  -2 -10  12         91.30         84.10        16.51 o                         
  -1 -10  12          1.68         -8.05         8.05 o                         
   0 -10  12          0.38         -5.31         5.31 o                         
   1 -10  12          0.63         -6.95         6.95 o                         
   2 -10  12        140.62        158.12        21.88 o                         
   3 -10  12         68.76         64.40         9.87 o                         
   4 -10  12         41.86         52.38         9.60 o                         
  -4  -9  12         33.94         27.36         7.00 o                         
  -3  -9  12         14.73         21.55         7.34 o                         
  -2  -9  12        194.12        195.10        24.18 o                         
  -1  -9  12        540.13        588.51        40.89 o                         
   0  -9  12         18.74         18.89         8.03 o                         
   1  -9  12        127.03        133.02        19.60 o                         
   2  -9  12          3.26          4.88         5.12 o                         
   3  -9  12        143.87        147.39        21.01 o                         
   4  -9  12         57.98         79.66         8.59 o                         
   5  -9  12         13.42         16.64         5.08 o                         
  -6  -8  12          8.64          1.69         4.59 o                         
  -5  -8  12         78.93         90.67        11.43 o                         
  -4  -8  12        394.65        396.80        23.31 o                         
  -3  -8  12         17.94         20.32         6.31 o                         
  -2  -8  12         27.76         23.94         8.11 o                         
  -1  -8  12        119.02        129.45        18.69 o                         
   0  -8  12         33.14         42.80        10.96 o                         
   1  -8  12         40.03         30.70        10.24 o                         
   2  -8  12        835.30        705.12        60.43 o                         
   3  -8  12         10.18          7.85         3.45 o                         
   4  -8  12        107.86        107.21        17.22 o                         
   5  -8  12        105.46         91.51        11.37 o                         
  -6  -7  12         11.88         13.47         4.71 o                         
  -5  -7  12        137.52        147.92        14.49 o                         
  -4  -7  12         18.98         25.65         5.94 o                         
  -3  -7  12        156.56        164.15        13.44 o                         
  -2  -7  12         97.97        102.00        16.38 o                         
  -1  -7  12         13.49         17.51         6.65 o                         
   0  -7  12        110.60        103.30        16.05 o                         
   1  -7  12        764.07        693.86        24.40 o                         
   2  -7  12          1.18          6.40         3.89 o                         
   3  -7  12        113.31        116.55        11.53 o                         
   4  -7  12        108.47        111.01        16.04 o                         
   5  -7  12         16.55          7.55         6.59 o                         
   6  -7  12         29.76         27.80         9.92 o                         
  -7  -6  12        157.95        158.45        15.03 o                         
  -6  -6  12        270.42        276.56        18.97 o                         
  -5  -6  12          4.79         10.70         4.71 o                         
  -4  -6  12        147.37        157.25        13.09 o                         
  -3  -6  12        141.95        145.78        12.01 o                         
  -2  -6  12        597.47        580.17        37.68 o                         
  -1  -6  12        145.72        141.66        18.86 o                         
   0  -6  12        409.74        440.70        17.20 o                         
   1  -6  12        629.64        615.24        23.07 o                         
   2  -6  12        214.24        229.99        15.18 o                         
   3  -6  12         61.70         60.60        11.39 o                         
   4  -6  12          0.25         -6.25         6.25 o                         
   5  -6  12        180.47        218.16        23.87 o                         
   6  -6  12          1.91          2.70         4.71 o                         
  -8  -5  12         72.41         75.89        14.73 o                         
  -7  -5  12          1.30          3.39         3.55 o                         
  -6  -5  12         52.56         34.67         6.10 o                         
  -5  -5  12        139.06        150.93        20.10 o                         
  -4  -5  12         44.04         39.84        11.98 o                         
  -3  -5  12        363.58        370.38        29.53 o                         
  -2  -5  12        292.18        259.85        24.15 o                         
  -1  -5  12        198.39        153.87        48.37 o                         
   0  -5  12         61.09         58.89         6.38 o                         
   1  -5  12        634.53        619.81        23.70 o                         
   2  -5  12         89.49         89.94        11.57 o                         
   3  -5  12          9.21         -0.24         3.86 o                         
   4  -5  12         67.89         46.73        11.73 o                         
   5  -5  12         61.12         55.49        12.64 o                         
   6  -5  12        368.90        396.28        35.86 o                         
  -8  -4  12         19.49         22.12         5.83 o                         
  -7  -4  12         72.17         80.56        12.68 o                         
  -6  -4  12        310.57        306.98        17.89 o                         
  -5  -4  12          1.09         -1.29         2.68 o                         
  -4  -4  12         30.25         37.13         7.77 o                         
  -3  -4  12         73.19         82.80        13.97 o                         
  -2  -4  12          5.17          4.53         4.35 o                         
  -1  -4  12        168.00        135.84        27.55 o                         
   0  -4  12         43.35         34.38         3.80 o                         
   1  -4  12        174.18        161.93        13.45 o                         
   2  -4  12        297.37        300.86        13.32 o                         
   3  -4  12         51.44         56.31        10.95 o                         
   4  -4  12         96.16        119.90        16.97 o                         
   5  -4  12         51.63         40.83        11.80 o                         
   6  -4  12          4.97         -9.11         9.11 o                         
  -9  -3  12         69.72         64.56         9.50 o                         
  -8  -3  12        100.75        103.22        11.16 o                         
  -7  -3  12         97.29         97.26        10.02 o                         
  -6  -3  12          5.68          1.77         2.49 o                         
  -5  -3  12        207.18        197.24        12.50 o                         
  -4  -3  12        426.58        394.52        16.62 o                         
  -3  -3  12         25.13         33.26         3.76 o                         
  -2  -3  12        235.76        229.63         9.15 o                         
  -1  -3  12         32.51         21.90         3.40 o                         
   0  -3  12        161.97        147.26         7.19 o                         
   1  -3  12          0.29          0.98         1.56 o                         
   2  -3  12          1.39          0.95         1.77 o                         
   3  -3  12        153.83        142.69        18.35 o                         
   4  -3  12         27.05         21.52         9.10 o                         
   5  -3  12         34.03         35.42        11.26 o                         
   6  -3  12          4.85          8.85         8.32 o                         
  -9  -2  12         14.29         12.97         7.54 o                         
  -8  -2  12        117.80        122.01        15.18 o                         
  -7  -2  12        321.51        313.64        16.93 o                         
  -6  -2  12        256.57        240.98        13.69 o                         
  -5  -2  12        994.63        885.30        25.12 o                         
  -4  -2  12        468.97        467.48        16.69 o                         
  -3  -2  12       1080.44       1177.05        33.38 o                         
  -2  -2  12         39.12         32.89         2.96 o                         
  -1  -2  12        139.63        142.47         6.73 o                         
   0  -2  12        882.36        848.28        17.88 o                         
   1  -2  12       1512.62       1485.18        35.39 o                         
   2  -2  12        424.94        403.50        19.91 o                         
   3  -2  12        186.37        171.27        20.46 o                         
   4  -2  12          5.80          6.60         5.42 o                         
   5  -2  12          1.56          3.65         5.23 o                         
   6  -2  12         38.95         59.65        15.43 o                         
  -9  -1  12          1.53          2.56         5.79 o                         
  -8  -1  12         16.17         12.37         8.39 o                         
  -7  -1  12        637.89        615.19        22.43 o                         
  -6  -1  12         92.56         90.61         6.89 o                         
  -5  -1  12         12.52         11.30         2.32 o                         
  -4  -1  12         42.88         37.82         4.52 o                         
  -3  -1  12        772.11        797.77        34.59 o                         
  -2  -1  12        486.97        413.89        30.47 o                         
  -1  -1  12        819.96        860.23        16.45 o                         
   0  -1  12        198.10        177.62        13.38 o                         
   1  -1  12         33.12         21.74         5.34 o                         
   2  -1  12        254.05        260.03        14.30 o                         
   3  -1  12          0.03          7.31         6.09 o                         
   4  -1  12        335.07        377.07        32.78 o                         
   5  -1  12         50.42         47.49        13.04 o                         
   6  -1  12         67.75         81.31        18.19 o                         
  -9   0  12         21.59         22.81         6.15 o                         
  -8   0  12        118.84        118.31        12.94 o                         
  -7   0  12        496.91        485.61        25.20 o                         
  -6   0  12        267.10        256.85        17.12 o                         
  -5   0  12          0.78         -0.87         3.51 o                         
  -4   0  12          7.30          2.69         3.48 o                         
  -3   0  12        408.89        419.76        22.73 o                         
  -2   0  12         56.78         41.09         6.75 o                         
  -1   0  12        141.81        140.26         9.75 o                         
   0   0  12         63.03         62.14         7.52 o                         
   1   0  12        193.42        179.66        14.23 o                         
   2   0  12          0.84          2.09         2.41 o                         
   3   0  12        152.72        147.08        20.60 o                         
   4   0  12        123.09        121.78        19.87 o                         
   5   0  12         61.45         82.92        17.03 o                         
  -9   1  12        127.22        118.37        13.06 o                         
  -8   1  12        279.92        278.84        18.96 o                         
  -7   1  12         62.66         73.02         9.41 o                         
  -6   1  12        116.67        128.26        11.98 o                         
  -5   1  12        140.35        166.48        25.21 o                         
  -4   1  12        758.98        755.81        65.43 o                         
  -3   1  12         45.09         31.56         5.61 o                         
  -2   1  12       1301.13       1371.45        69.38 o                         
  -1   1  12          0.42         -2.56         3.34 o                         
   0   1  12          0.86         -0.93         1.75 o                         
   1   1  12        164.34        145.32        12.06 o                         
   2   1  12        304.63        325.11        23.69 o                         
   3   1  12         78.08         90.38        16.53 o                         
   4   1  12          0.46          2.47         7.32 o                         
   5   1  12         16.70         36.53        13.12 o                         
  -9   2  12          2.56         -0.72         3.38 o                         
  -8   2  12         30.56         24.87         5.83 o                         
  -7   2  12        142.02        146.73        13.01 o                         
  -6   2  12        244.67        244.11        16.24 o                         
  -5   2  12        442.48        450.17        31.08 o                         
  -4   2  12         24.70         23.43         5.56 o                         
  -3   2  12        102.51         90.93         9.45 o                         
  -2   2  12        108.11        102.05         9.99 o                         
  -1   2  12       1334.57       1331.21        54.74 o                         
   0   2  12        322.35        331.05        19.17 o                         
   1   2  12         81.30         79.75         6.94 o                         
   2   2  12          2.84          2.69         1.83 o                         
   3   2  12        179.57        213.67        26.50 o                         
   4   2  12        124.30        145.92        23.42 o                         
  -9   3  12         32.91         29.18        11.46 o                         
  -8   3  12         60.36         65.93        14.56 o                         
  -7   3  12         25.18         25.09         6.11 o                         
  -6   3  12        141.03        142.42        12.18 o                         
  -5   3  12          2.14          2.96         3.11 o                         
  -4   3  12        556.63        617.39        24.80 o                         
  -3   3  12        159.35        151.08        11.97 o                         
  -2   3  12         20.08         15.12         4.32 o                         
  -1   3  12        176.74        139.72        18.26 o                         
   0   3  12        169.25        148.82        13.66 o                         
   1   3  12        151.88        130.50        12.91 o                         
   2   3  12         43.43         47.00        13.66 o                         
   3   3  12          0.39          0.04         5.25 o                         
  -9   4  12          2.41         15.60         8.22 o                         
  -8   4  12         44.87         44.92        13.27 o                         
  -7   4  12        408.25        488.36        40.21 o                         
  -6   4  12        241.76        284.56        29.62 o                         
  -5   4  12          6.33          8.56         3.88 o                         
  -4   4  12         72.62         56.03        10.75 o                         
  -3   4  12          1.84          3.37         3.09 o                         
  -2   4  12        202.53        224.04        15.06 o                         
  -1   4  12        193.24        162.07        20.13 o                         
   0   4  12        119.41        115.03        17.21 o                         
   1   4  12          7.12          8.69         4.40 o                         
   2   4  12          1.88          0.21         8.85 o                         
   3   4  12          0.16         -0.80         5.99 o                         
  -8   5  12         16.94         12.43         7.06 o                         
  -7   5  12          3.03         10.62         9.26 o                         
  -6   5  12        133.67        147.50        22.80 o                         
  -5   5  12          0.48          1.48         4.67 o                         
  -4   5  12        112.27        117.49        19.44 o                         
  -3   5  12          0.18          2.12         5.21 o                         
  -2   5  12        118.12        117.04        18.48 o                         
  -1   5  12        171.11        186.91        22.82 o                         
   0   5  12         77.32        104.00        17.31 o                         
   1   5  12         44.50         53.89        12.82 o                         
   2   5  12          1.38         -0.20         8.12 o                         
  -8   6  12         26.54         53.68        16.06 o                         
  -7   6  12          6.94         -6.85         9.48 o                         
  -6   6  12         16.56         19.19         9.78 o                         
  -5   6  12        383.95        397.80        36.99 o                         
  -4   6  12          8.22          5.85         5.93 o                         
  -3   6  12          0.74          4.94         4.86 o                         
  -2   6  12         83.46        102.00        18.04 o                         
  -1   6  12         43.31         41.36        11.73 o                         
   0   6  12          4.62          8.77         7.14 o                         
  -6   7  12        166.74        179.82        26.53 o                         
  -5   7  12        167.87        181.52        26.10 o                         
  -4   7  12          1.30         -0.45         5.96 o                         
  -3   7  12         53.16         65.02        15.93 o                         
  -2   7  12          5.80          5.33         6.53 o                         
  -2 -10  13          0.65          5.81         5.16 o                         
  -1 -10  13          0.61         -0.51         5.83 o                         
   0 -10  13         19.18         29.55        10.58 o                         
   1 -10  13          0.18         -6.99         6.99 o                         
   2 -10  13         64.89         90.61        17.91 o                         
   3 -10  13          9.43         34.77        11.20 o                         
  -4  -9  13         14.77         14.92         8.31 o                         
  -3  -9  13        221.44        241.80        27.73 o                         
  -2  -9  13         34.16         16.14         9.21 o                         
  -1  -9  13        112.19        139.99        20.56 o                         
   0  -9  13        139.56        138.99        20.30 o                         
   1  -9  13         50.49         33.35        10.73 o                         
   2  -9  13          3.86          7.80         6.66 o                         
   3  -9  13         29.48         18.81         9.63 o                         
   4  -9  13         78.85         77.70        17.19 o                         
  -5  -8  13         42.28         56.71         9.54 o                         
  -4  -8  13        411.78        448.08        24.77 o                         
  -3  -8  13         57.91         43.82        12.14 o                         
  -2  -8  13         90.34         89.11        15.70 o                         
  -1  -8  13         16.76         21.63         9.55 o                         
   0  -8  13        202.98        211.23        23.91 o                         
   1  -8  13        220.83        240.16        26.21 o                         
   2  -8  13        166.15        152.49        21.99 o                         
   3  -8  13         41.82         37.38         7.31 o                         
   4  -8  13          1.73          5.91         5.42 o                         
   5  -8  13        131.51        133.18        20.09 o                         
  -6  -7  13          8.81         20.16         6.21 o                         
  -5  -7  13         19.82         21.31         7.69 o                         
  -4  -7  13         20.02         22.51         6.77 o                         
  -3  -7  13         85.69         71.34        14.61 o                         
  -2  -7  13          4.68         -1.10         4.32 o                         
  -1  -7  13        309.62        287.88        28.00 o                         
   0  -7  13          0.71          1.32         4.76 o                         
   1  -7  13        197.47        230.85        25.09 o                         
   2  -7  13        164.21        187.22        14.01 o                         
   3  -7  13         46.54         38.68         7.28 o                         
   4  -7  13        212.16        179.40        20.59 o                         
   5  -7  13         25.87         17.51         8.51 o                         
  -7  -6  13          1.30          3.43         8.77 o                         
  -6  -6  13        239.74        280.71        19.05 o                         
  -5  -6  13         58.51         81.92         9.94 o                         
  -4  -6  13          0.92          5.46         3.98 o                         
  -3  -6  13         22.44         11.09         6.44 o                         
  -2  -6  13        830.95        893.45        48.71 o                         
  -1  -6  13        746.78        731.65        44.12 o                         
   0  -6  13          0.54         -7.66         7.66 o                         
   1  -6  13         87.31         93.37         9.33 o                         
   2  -6  13         10.70          9.08         3.54 o                         
   3  -6  13          5.57          0.27         3.40 o                         
   4  -6  13          0.01         -3.07         4.63 o                         
   5  -6  13        116.69        123.04        19.41 o                         
  -7  -5  13          1.81          1.42         3.55 o                         
  -6  -5  13         45.46         60.30         8.72 o                         
  -5  -5  13       1004.71       1053.48        34.30 o                         
  -4  -5  13        107.83        140.23        11.64 o                         
  -3  -5  13         70.02        102.57        16.27 o                         
  -2  -5  13        729.84        713.65        42.50 o                         
  -1  -5  13        167.99        206.56        22.54 o                         
   0  -5  13        320.16        326.79        19.73 o                         
   1  -5  13         88.44         76.76         6.54 o                         
   2  -5  13        138.90        165.14        23.08 o                         
   3  -5  13         55.12         77.20        13.43 o                         
   4  -5  13        281.37        310.76        28.05 o                         
   5  -5  13          0.28          2.74         4.65 o                         
  -8  -4  13         57.17         54.92         8.68 o                         
  -7  -4  13        103.84        106.78        22.25 o                         
  -6  -4  13         94.66        108.03        17.76 o                         
  -5  -4  13          3.12          2.18         3.01 o                         
  -4  -4  13        161.65        160.79        19.93 o                         
  -3  -4  13        322.08        307.59        27.26 o                         
  -2  -4  13         51.25         50.74        11.28 o                         
  -1  -4  13        303.91        305.53        15.11 o                         
   0  -4  13        119.41        108.70         7.89 o                         
   1  -4  13         16.90         13.02         2.77 o                         
   2  -4  13        122.52        121.23        16.33 o                         
   3  -4  13        655.80        731.51        41.32 o                         
   4  -4  13         57.31         54.86        13.08 o                         
   5  -4  13         20.65         18.63         8.56 o                         
  -8  -3  13        277.91        250.82        27.52 o                         
  -7  -3  13          0.65         -0.09         2.20 o                         
  -6  -3  13        143.64        153.56        11.60 o                         
  -5  -3  13          5.36          5.97         9.66 o                         
  -4  -3  13         48.45         56.74        11.50 o                         
  -3  -3  13        343.81        303.48        25.89 o                         
  -2  -3  13          5.28          1.01         3.37 o                         
  -1  -3  13        124.99        118.88         6.75 o                         
   0  -3  13          5.49         12.16         3.13 o                         
   1  -3  13         19.95         22.03         4.37 o                         
   2  -3  13          1.57          8.70         5.64 o                         
   3  -3  13          4.83         -6.89         6.89 o                         
   4  -3  13        238.08        272.02        27.25 o                         
   5  -3  13          7.59         -0.35         6.78 o                         
  -9  -2  13          5.24          6.45         6.18 o                         
  -8  -2  13         22.99         15.99         7.99 o                         
  -7  -2  13        228.17        240.94        25.09 o                         
  -6  -2  13         91.86         80.72         7.76 o                         
  -5  -2  13          1.02          2.27         2.96 o                         
  -4  -2  13         70.44         53.91         7.85 o                         
  -3  -2  13        909.82        857.26        34.05 o                         
  -2  -2  13        250.07        235.49        11.35 o                         
  -1  -2  13        518.28        492.41        22.95 o                         
   0  -2  13          0.11         -0.78         2.73 o                         
   1  -2  13         32.36         20.58         4.39 o                         
   2  -2  13        458.54        465.40        33.35 o                         
   3  -2  13          3.23          5.93         5.81 o                         
   4  -2  13         27.54         24.15         8.35 o                         
   5  -2  13          0.15         -0.45         5.49 o                         
  -9  -1  13         35.65         42.47         8.40 o                         
  -8  -1  13         12.99         17.85         6.07 o                         
  -7  -1  13        244.76        227.17        17.35 o                         
  -6  -1  13        305.29        287.37        30.12 o                         
  -5  -1  13          4.79          4.25         3.73 o                         
  -4  -1  13          4.54          2.25         3.40 o                         
  -3  -1  13        819.50        812.61        45.67 o                         
  -2  -1  13       1890.76       1944.10        47.02 o                         
  -1  -1  13        536.74        562.21        19.12 o                         
   0  -1  13          0.74          2.33         2.66 o                         
   1  -1  13         42.70         45.59         6.96 o                         
   2  -1  13        220.05        220.46        15.94 o                         
   3  -1  13        210.84        208.34        24.62 o                         
   4  -1  13        119.26        114.10        19.36 o                         
   5  -1  13         61.33         63.92        14.83 o                         
  -9   0  13         69.21         60.41         9.97 o                         
  -8   0  13          7.39          1.88         4.22 o                         
  -7   0  13         41.44         40.65         8.59 o                         
  -6   0  13        328.55        298.51        19.08 o                         
  -5   0  13         99.53        109.00        11.30 o                         
  -4   0  13         39.48         25.35         7.30 o                         
  -3   0  13        167.01        163.77        13.22 o                         
  -2   0  13          0.64          2.87         3.34 o                         
  -1   0  13        695.15        725.90        27.28 o                         
   0   0  13        130.92         77.13        28.17 o                         
   1   0  13         52.20         56.64        15.56 o                         
   2   0  13         72.46         70.06         8.23 o                         
   3   0  13        199.93        253.07        27.47 o                         
   4   0  13         40.93         35.66        12.31 o                         
  -9   1  13        113.13        114.04        13.09 o                         
  -8   1  13        218.64        264.05        28.59 o                         
  -7   1  13         34.69         30.84         6.39 o                         
  -6   1  13        288.24        293.53        29.48 o                         
  -5   1  13         70.18         88.25        21.21 o                         
  -4   1  13         81.80         92.29        10.06 o                         
  -3   1  13         19.22         25.03         5.51 o                         
  -2   1  13         58.10         32.40         9.68 o                         
  -1   1  13        261.92        262.86        16.59 o                         
   0   1  13         11.28          8.58         3.52 o                         
   1   1  13          9.49          7.66         5.74 o                         
   2   1  13         69.68         72.22         9.16 o                         
   3   1  13         40.29         63.73        14.53 o                         
   4   1  13         21.47         25.87        11.31 o                         
  -9   2  13          1.97          4.11         5.33 o                         
  -8   2  13         73.27        105.53        22.68 o                         
  -7   2  13        381.17        349.14        26.58 o                         
  -6   2  13         20.75         11.11         5.07 o                         
  -5   2  13        307.59        309.39        18.61 o                         
  -4   2  13        139.09        153.62        12.82 o                         
  -3   2  13        170.28        196.90        14.31 o                         
  -2   2  13        181.99        155.16        12.73 o                         
  -1   2  13        383.95        366.00        28.64 o                         
   0   2  13        251.64        255.31        17.71 o                         
   1   2  13          0.43         -2.83         2.83 o                         
   2   2  13         45.91         38.61        10.17 o                         
   3   2  13          3.84          4.30         6.18 o                         
  -9   3  13         23.24         19.10         9.10 o                         
  -8   3  13         99.64         93.16        17.86 o                         
  -7   3  13         70.29         58.35        14.06 o                         
  -6   3  13        424.30        402.25        21.22 o                         
  -5   3  13        124.77        132.63        11.98 o                         
  -4   3  13         14.79         15.18         7.46 o                         
  -3   3  13         19.24         27.74         5.97 o                         
  -2   3  13          6.95          9.39         3.27 o                         
  -1   3  13         61.79         45.92        10.63 o                         
   0   3  13        362.99        327.03        28.20 o                         
   1   3  13        388.62        376.25        22.90 o                         
   2   3  13         22.70         29.83         6.50 o                         
   3   3  13         23.89         21.76         9.34 o                         
  -8   4  13         15.87         33.15        11.51 o                         
  -7   4  13         53.66         63.09        15.48 o                         
  -6   4  13        333.18        316.26        32.71 o                         
  -5   4  13          7.28         -1.97         5.22 o                         
  -4   4  13         57.92         50.61         7.32 o                         
  -3   4  13         55.00         53.92         7.80 o                         
  -2   4  13        225.19        218.27        15.47 o                         
  -1   4  13          0.59         -1.38         4.13 o                         
   0   4  13          6.87          8.14         5.63 o                         
   1   4  13         75.65         74.00        10.55 o                         
   2   4  13         10.92          7.13         9.12 o                         
  -8   5  13         27.85         28.67        11.60 o                         
  -7   5  13          3.52         -0.47         4.17 o                         
  -6   5  13        214.78        247.72        29.37 o                         
  -5   5  13        184.66        204.26        26.80 o                         
  -4   5  13          0.87          4.36         6.03 o                         
  -3   5  13         39.20         47.60        11.81 o                         
  -2   5  13          0.24         -2.45         6.61 o                         
  -1   5  13        151.30        158.62        22.02 o                         
   0   5  13          0.13          5.98         5.42 o                         
  -6   6  13          0.52         10.56         7.37 o                         
  -5   6  13        176.03        200.17        26.98 o                         
  -4   6  13        122.68        106.99        19.38 o                         
  -3   6  13         19.96         25.57        10.07 o                         
  -2   6  13         80.45         77.23        16.73 o                         
  -1   6  13          7.08         13.96         8.73 o                         
  -1 -10  14          0.98          1.94         5.22 o                         
   0 -10  14         17.47         31.77        10.94 o                         
   1 -10  14         18.34         25.53         8.82 o                         
  -3  -9  14         27.89         40.37        13.46 o                         
  -2  -9  14         47.17         49.79        13.72 o                         
  -1  -9  14         25.83         38.60        12.25 o                         
   0  -9  14          0.51         -0.08         4.11 o                         
   1  -9  14         13.21         25.48        11.21 o                         
   2  -9  14         16.56         30.19        11.55 o                         
   3  -9  14         17.01         16.16         7.92 o                         
  -4  -8  14         51.28         55.14        15.74 o                         
  -3  -8  14        170.29        188.48        24.38 o                         
  -2  -8  14          7.59         26.92        11.84 o                         
  -1  -8  14          3.43          4.27         4.75 o                         
   0  -8  14          2.66          4.52         4.17 o                         
   1  -8  14        199.83        236.71        27.29 o                         
   2  -8  14         73.10         84.90        17.03 o                         
   3  -8  14          1.31          3.35         6.06 o                         
   4  -8  14         14.91         12.29         7.73 o                         
  -5  -7  14         13.83         14.05         5.79 o                         
  -4  -7  14         23.94         18.53         9.20 o                         
  -3  -7  14         78.57         78.48        15.50 o                         
  -2  -7  14        267.97        326.22        31.77 o                         
  -1  -7  14         97.45        124.22        19.51 o                         
   0  -7  14        100.72         94.93        17.01 o                         
   1  -7  14         57.12         61.95        14.52 o                         
   2  -7  14        434.13        420.74        36.41 o                         
   3  -7  14         24.19         27.44         6.68 o                         
   4  -7  14        124.43        132.55        24.42 o                         
  -6  -6  14         77.26         84.45        11.58 o                         
  -5  -6  14         45.78         48.38         8.75 o                         
  -4  -6  14         71.88         65.35        13.81 o                         
  -3  -6  14        112.58        118.23        18.41 o                         
  -2  -6  14        197.37        246.62        26.27 o                         
  -1  -6  14        124.32        128.06        19.51 o                         
   0  -6  14          0.01         -4.96         6.98 o                         
   1  -6  14          3.58         -0.58         4.37 o                         
   2  -6  14         10.88         12.55         4.34 o                         
   3  -6  14        214.94        231.91        48.69 o                         
   4  -6  14         22.62         28.90         9.56 o                         
  -7  -5  14          1.31         -0.84         3.16 o                         
  -6  -5  14         15.46         14.51         4.83 o                         
  -5  -5  14        642.66        678.91        27.09 o                         
  -4  -5  14        536.47        505.74        37.75 o                         
  -3  -5  14        575.42        577.50        39.88 o                         
  -2  -5  14        306.69        307.20        28.57 o                         
  -1  -5  14          8.22          4.23         5.73 o                         
   0  -5  14        106.18         95.41        23.25 o                         
   1  -5  14         52.47         57.69         5.97 o                         
   2  -5  14         44.61         43.36         7.64 o                         
   3  -5  14         27.82         29.26         9.25 o                         
   4  -5  14        125.90        136.66        19.21 o                         
   5  -5  14          0.28         -0.35         5.05 o                         
  -7  -4  14        323.36        287.89        30.19 o                         
  -6  -4  14          7.48         -0.83         2.80 o                         
  -5  -4  14         67.26         63.63        10.10 o                         
  -4  -4  14         65.12         76.04        14.31 o                         
  -3  -4  14        924.74       1037.29        52.36 o                         
  -2  -4  14         17.21          8.82         6.06 o                         
  -1  -4  14        119.78        122.20         9.66 o                         
   0  -4  14         20.75         11.32         3.33 o                         
   1  -4  14         73.85         77.39         7.59 o                         
   2  -4  14        460.56        444.63        31.82 o                         
   3  -4  14        110.07         97.31        15.87 o                         
   4  -4  14        159.88        168.80        22.03 o                         
   5  -4  14          0.35          3.19         4.46 o                         
  -8  -3  14         45.06         34.99        11.31 o                         
  -7  -3  14         53.67         54.60        13.15 o                         
  -6  -3  14         34.59         23.58         8.99 o                         
  -5  -3  14          1.56          6.81         6.90 o                         
  -4  -3  14         15.66         16.08         5.39 o                         
  -3  -3  14         58.50         49.11         7.91 o                         
  -2  -3  14          0.68          2.98         2.84 o                         
  -1  -3  14         62.97         55.33         5.94 o                         
   0  -3  14        623.25        630.91        28.62 o                         
   1  -3  14        145.93        125.70        10.30 o                         
   2  -3  14         30.60         26.34         9.04 o                         
   3  -3  14         40.03         36.64        10.67 o                         
   4  -3  14        132.29        102.79        18.31 o                         
  -8  -2  14         38.75         28.85         9.93 o                         
  -7  -2  14        113.19        137.38        18.43 o                         
  -6  -2  14        260.84        265.69        19.18 o                         
  -5  -2  14         27.10         17.83         5.11 o                         
  -4  -2  14          5.03          1.56         3.32 o                         
  -3  -2  14        277.00        253.78        16.94 o                         
  -2  -2  14         80.60         82.14        13.40 o                         
  -1  -2  14          8.70          6.49         2.86 o                         
   0  -2  14          8.12         10.48         2.85 o                         
   1  -2  14         81.51         64.48         7.78 o                         
   2  -2  14        220.18        190.95        22.20 o                         
   3  -2  14          6.72          8.29         6.63 o                         
   4  -2  14          2.45         -8.57         8.57 o                         
  -8  -1  14         83.90         98.83        12.50 o                         
  -7  -1  14         12.34         10.93         4.73 o                         
  -6  -1  14        193.26        210.86        28.35 o                         
  -5  -1  14         18.72         36.10         6.84 o                         
  -4  -1  14        212.40        254.29        17.44 o                         
  -3  -1  14        150.11        163.71        13.61 o                         
  -2  -1  14         23.83         26.44         5.85 o                         
  -1  -1  14       1189.67       1263.43        54.61 o                         
   0  -1  14         16.42          6.28         5.34 o                         
   1  -1  14          6.89          8.82         3.42 o                         
   2  -1  14          0.23          1.58         5.68 o                         
   3  -1  14        198.27        211.07        25.20 o                         
   4  -1  14         82.53         90.27        17.80 o                         
  -8   0  14          1.27          0.52         3.27 o                         
  -7   0  14          6.55          3.74         3.40 o                         
  -6   0  14          4.98          7.22         4.01 o                         
  -5   0  14        418.46        423.12        22.85 o                         
  -4   0  14        360.15        353.90        20.29 o                         
  -3   0  14         14.27          5.87         3.37 o                         
  -2   0  14         21.94         14.48         3.82 o                         
  -1   0  14        498.74        484.07        23.14 o                         
   0   0  14        380.77        428.79        21.69 o                         
   1   0  14          1.38         -0.40         5.92 o                         
   2   0  14        315.68        307.02        30.81 o                         
   3   0  14          0.24          5.22         6.62 o                         
  -8   1  14        157.85        189.51        16.69 o                         
  -7   1  14        109.99        118.99        13.15 o                         
  -6   1  14         20.84         19.81         4.99 o                         
  -5   1  14          0.76          5.63         4.46 o                         
  -4   1  14        200.33        174.99        14.39 o                         
  -3   1  14         45.31         61.66         8.50 o                         
  -2   1  14          0.36          1.05         3.16 o                         
  -1   1  14        153.83        157.43        13.28 o                         
   0   1  14        126.33        114.81        11.73 o                         
   1   1  14         14.70         13.65         4.49 o                         
   2   1  14         25.72         39.94        11.15 o                         
   3   1  14        141.52        149.65        22.85 o                         
  -8   2  14          4.85         12.10         7.56 o                         
  -7   2  14        175.48        202.78        16.41 o                         
  -6   2  14        316.25        322.08        20.08 o                         
  -5   2  14         18.43         15.63         4.72 o                         
  -4   2  14        154.22        172.45        14.16 o                         
  -3   2  14          7.80          7.63         6.17 o                         
  -2   2  14         61.03         53.69         8.08 o                         
  -1   2  14          4.23          5.43         2.84 o                         
   0   2  14        168.51        152.14        15.80 o                         
   1   2  14         11.88          5.27         5.56 o                         
   2   2  14          1.05         -7.61         9.15 o                         
  -8   3  14         15.67         12.64         8.33 o                         
  -7   3  14         72.01         41.24        12.84 o                         
  -6   3  14        106.96        140.19        21.69 o                         
  -5   3  14        173.15        160.48        13.74 o                         
  -4   3  14         62.69         68.46         8.99 o                         
  -3   3  14        184.10        216.70        15.82 o                         
  -2   3  14          2.64          4.81         3.73 o                         
  -1   3  14        329.51        330.47        29.29 o                         
   0   3  14         19.65         18.82         7.64 o                         
   1   3  14         64.74         52.46         9.04 o                         
  -7   4  14          0.16         -4.65         4.65 o                         
  -6   4  14         31.57         19.43         9.29 o                         
  -5   4  14          2.11          4.42         4.56 o                         
  -4   4  14         39.25         59.80        14.61 o                         
  -3   4  14          8.69         13.98         7.19 o                         
  -2   4  14        188.10        160.76        14.10 o                         
  -1   4  14         46.36         66.78        14.29 o                         
   0   4  14         55.42         34.66        10.13 o                         
  -6   5  14         79.93         77.04        18.32 o                         
  -5   5  14        176.29        188.07        26.68 o                         
  -4   5  14         25.75         25.72         9.60 o                         
  -3   5  14          0.53          3.72         5.35 o                         
  -2   5  14          0.12          0.47         5.98 o                         
  -1   5  14        100.48        120.50        19.98 o                         
  -2  -9  15         29.28         25.69        11.06 o                         
  -1  -9  15          2.23          9.33         8.62 o                         
   0  -9  15          8.92          6.00         6.61 o                         
   1  -9  15          1.53          4.21         6.90 o                         
  -4  -8  15         50.46         29.89         8.78 o                         
  -3  -8  15          6.46         19.30         9.75 o                         
  -2  -8  15         58.22         52.08        13.57 o                         
  -1  -8  15         40.27         22.48         9.77 o                         
   0  -8  15         75.84        101.45        18.88 o                         
   1  -8  15          1.87         -4.08         4.08 o                         
   2  -8  15         17.10         16.86         8.52 o                         
  -5  -7  15         14.85          1.14         9.48 o                         
  -4  -7  15          9.42          7.70         6.42 o                         
  -3  -7  15          0.72         10.30         6.84 o                         
  -2  -7  15        464.80        410.99        36.07 o                         
  -1  -7  15        107.29        133.15        20.33 o                         
   0  -7  15         32.62         28.40         9.58 o                         
   1  -7  15         27.38         29.96        11.62 o                         
   2  -7  15          0.22         -5.99         7.90 o                         
   3  -7  15        114.55        137.71        22.10 o                         
  -6  -6  15         65.62         56.19        13.68 o                         
  -5  -6  15        123.83        143.68        21.59 o                         
  -4  -6  15         31.38         22.21         9.45 o                         
  -3  -6  15         22.14         20.17         9.24 o                         
  -2  -6  15          5.99          8.07         5.81 o                         
  -1  -6  15        317.43        325.54        31.17 o                         
   0  -6  15        186.96        198.21        24.58 o                         
   1  -6  15         65.98         49.79        12.60 o                         
   2  -6  15         44.62         48.76        12.76 o                         
   3  -6  15        163.16        204.96        36.06 o                         
  -6  -5  15        173.13        195.59        25.31 o                         
  -5  -5  15         18.38         26.95        10.30 o                         
  -4  -5  15        182.98        168.12        22.32 o                         
  -3  -5  15        274.49        333.71        31.22 o                         
  -2  -5  15         43.57         32.46         9.18 o                         
  -1  -5  15          3.74         -0.76         3.57 o                         
   0  -5  15        174.44        185.76        22.04 o                         
   1  -5  15          3.78          4.89         7.74 o                         
   2  -5  15          2.25         11.33         4.36 o                         
   3  -5  15         67.21         69.57        13.80 o                         
   4  -5  15         37.88         53.57        13.22 o                         
  -7  -4  15        328.28        344.51        33.62 o                         
  -6  -4  15        153.49        155.39        21.94 o                         
  -5  -4  15         60.70         70.21        14.07 o                         
  -4  -4  15          1.24         -2.05         6.50 o                         
  -3  -4  15        127.52        181.28        22.29 o                         
  -2  -4  15        243.05        262.92        18.90 o                         
  -1  -4  15         38.56         29.91         9.23 o                         
   0  -4  15        134.91        128.93        11.08 o                         
   1  -4  15         14.80          7.52         4.34 o                         
   2  -4  15        192.11        197.80        22.76 o                         
   3  -4  15          1.28          9.42         7.01 o                         
   4  -4  15         16.34          9.32         7.80 o                         
  -7  -3  15         23.63         22.04         8.35 o                         
  -6  -3  15        167.72        175.25        22.90 o                         
  -5  -3  15        119.65        128.51        15.74 o                         
  -4  -3  15          4.10         -3.92         4.24 o                         
  -3  -3  15          0.54          2.66         8.97 o                         
  -2  -3  15        578.08        559.18        26.11 o                         
  -1  -3  15        464.05        501.98        30.15 o                         
   0  -3  15         76.33         96.14        10.10 o                         
   1  -3  15         76.82         81.91        10.54 o                         
   2  -3  15         31.27         29.78         9.83 o                         
   3  -3  15         85.89         76.88        15.58 o                         
   4  -3  15          0.33         -0.47         4.59 o                         
  -8  -2  15         67.19         81.84        11.55 o                         
  -7  -2  15         22.19         26.20         6.75 o                         
  -6  -2  15         68.35         75.44        10.48 o                         
  -5  -2  15          7.18         10.35         4.89 o                         
  -4  -2  15         26.01         21.20         5.22 o                         
  -3  -2  15        119.78        107.41        11.59 o                         
  -2  -2  15        129.12        155.35        13.49 o                         
  -1  -2  15        138.61        113.88        11.54 o                         
   0  -2  15          2.34          2.35         2.41 o                         
   1  -2  15         55.58         35.03         9.28 o                         
   2  -2  15         64.93         58.25        13.04 o                         
   3  -2  15         30.05         31.32        11.28 o                         
  -8  -1  15         37.09         31.87         7.74 o                         
  -7  -1  15         36.14         25.26         7.67 o                         
  -6  -1  15         12.57         10.14         5.10 o                         
  -5  -1  15        295.13        255.02        18.65 o                         
  -4  -1  15         31.38         37.35         7.30 o                         
  -3  -1  15        146.68        169.80        14.40 o                         
  -2  -1  15         36.02         25.42         8.00 o                         
  -1  -1  15        189.09        192.41        36.81 o                         
   0  -1  15         73.35         78.77         7.79 o                         
   1  -1  15         37.66         21.16         8.50 o                         
   2  -1  15          0.16         -0.90         5.89 o                         
   3  -1  15          8.32          0.20         4.87 o                         
  -8   0  15          5.55          7.94         4.45 o                         
  -7   0  15         75.85         93.41        11.60 o                         
  -6   0  15        347.87        365.27        22.58 o                         
  -5   0  15         41.14         38.69         7.84 o                         
  -4   0  15        278.20        281.57        18.83 o                         
  -3   0  15         19.02         15.54         5.02 o                         
  -2   0  15        133.75        164.42        13.98 o                         
  -1   0  15         14.47         12.06         4.07 o                         
   0   0  15        403.00        406.98        21.83 o                         
   1   0  15        302.58        330.59        31.09 o                         
   2   0  15         18.36         39.88        12.06 o                         
  -8   1  15        175.48        150.81        27.66 o                         
  -7   1  15         91.81         72.14        10.41 o                         
  -6   1  15         33.50         38.47         7.74 o                         
  -5   1  15          2.52          2.44         3.95 o                         
  -4   1  15         90.09         80.94        10.19 o                         
  -3   1  15        116.50        133.52        12.77 o                         
  -2   1  15          8.63          5.91         3.39 o                         
  -1   1  15        185.58        190.74        15.42 o                         
   0   1  15          3.83          3.75         3.89 o                         
   1   1  15        227.00        244.77        28.44 o                         
   2   1  15         91.58        105.69        19.47 o                         
  -7   2  15         50.87         44.19        12.40 o                         
  -6   2  15        264.94        280.76        19.39 o                         
  -5   2  15        140.38        156.87        14.21 o                         
  -4   2  15         16.71         12.90         3.93 o                         
  -3   2  15         21.43         19.44         5.19 o                         
  -2   2  15         64.28         64.73         9.31 o                         
  -1   2  15          2.01          9.20         4.12 o                         
   0   2  15         94.58         94.23        15.45 o                         
   1   2  15          9.02          1.92         6.78 o                         
  -7   3  15         57.77         92.23        19.01 o                         
  -6   3  15         10.98         28.28        10.05 o                         
  -5   3  15        120.08        121.22        20.50 o                         
  -4   3  15        142.34        164.27        14.51 o                         
  -3   3  15          1.67          3.06         3.54 o                         
  -2   3  15         64.27         68.06        11.08 o                         
  -1   3  15         11.25          5.40         3.97 o                         
   0   3  15         26.73         19.30         8.82 o                         
  -6   4  15         33.37         24.90        11.89 o                         
  -5   4  15         17.83         26.30        10.40 o                         
  -4   4  15        224.10        253.25        29.50 o                         
  -3   4  15         30.53         21.62         8.01 o                         
  -2   4  15         20.26         14.84         7.27 o                         
  -1   4  15         86.91         95.72        17.05 o                         
  -2  -8  16         33.78         23.75        11.58 o                         
  -1  -8  16         30.22         30.45        10.37 o                         
   0  -8  16          1.51          2.91         6.54 o                         
  -4  -7  16         69.56         38.52        12.20 o                         
  -3  -7  16        230.74        281.96        31.18 o                         
  -2  -7  16         31.46         20.37        10.69 o                         
  -1  -7  16         47.12         51.13        13.77 o                         
   0  -7  16         28.21         33.37        11.54 o                         
   1  -7  16          0.54          7.03         8.00 o                         
   2  -7  16         20.63         33.54        12.08 o                         
  -5  -6  16        184.14        184.76        25.05 o                         
  -4  -6  16         53.67         52.36        14.14 o                         
  -3  -6  16         11.12         29.16        10.54 o                         
  -2  -6  16        182.89        208.25        25.90 o                         
  -1  -6  16         18.00          8.90         6.40 o                         
   0  -6  16        237.86        229.16        27.65 o                         
   1  -6  16          6.84          9.00         6.55 o                         
   2  -6  16         31.58         31.31        12.34 o                         
  -6  -5  16         38.30         34.34        11.94 o                         
  -5  -5  16          2.03         14.27        10.24 o                         
  -4  -5  16        152.51        166.47        23.44 o                         
  -3  -5  16        151.43        157.14        21.97 o                         
  -2  -5  16          2.62          4.46         6.90 o                         
  -1  -5  16          0.31          2.78         2.86 o                         
   0  -5  16        118.90        128.24        20.34 o                         
   1  -5  16        189.56        214.87        26.91 o                         
   2  -5  16         50.92         56.15        14.50 o                         
  -6  -4  16        272.16        250.97        28.65 o                         
  -5  -4  16          3.34         -4.46         7.37 o                         
  -4  -4  16         10.06          9.32         4.44 o                         
  -3  -4  16         15.83         27.56         6.94 o                         
  -2  -4  16        170.44        184.31        15.37 o                         
  -1  -4  16         81.68         85.76        10.32 o                         
   0  -4  16         60.59         55.99        13.42 o                         
   1  -4  16         52.65         55.79        13.35 o                         
   2  -4  16          8.53          6.52         4.03 o                         
  -7  -3  16         34.44         27.18         9.56 o                         
  -6  -3  16         10.83         10.67         5.18 o                         
  -5  -3  16        100.47         92.17        23.62 o                         
  -4  -3  16          7.89          8.11         6.76 o                         
  -3  -3  16         57.71         61.60         9.22 o                         
  -2  -3  16         44.47         33.92         8.22 o                         
  -1  -3  16        259.25        248.67        17.36 o
[truncated: 8,749 more chars]
